# Supplementary material for: Single cell RNA sequencing reveals ferritin as a key mediator of autoimmune pre-disposition in a mouse model of systemic lupus erythematosus
Source: Sci Rep. 2021 Dec 20;11:24245. doi: 10.1038/s41598-021-03649-2 (PMC8688484; doi:10.1038/s41598-021-03649-2)
Supplement: Supplementary file 2 — Supplementary Table 1. [file 41598_2021_3649_MOESM2_ESM.xlsx]

## Sheet: Cell Type Markers
Cell Type	Markers
Long term hematopoietic stem cell	Esam, Cish, Procr, F11r, Scarf1, Mmrn1, Tgm2, Tinagl1, Tie1, Trpc6
Hematopoietic Stem Cell	Kit, Cd34, Ly6a
Granulocyte-Monocyte Precursor	Gfi1, Elane, Mpo
Common Lymphoid Progenitor	Igll1, Rag1, Rag2
Megakaryocyte	Pf4, Mef2c, Itga2b, Pbx1
Monocyte	Csf1r, F13a1, Ly86
Macrophage	Adgre1, Itgam, Mrc1, Arg1
Neutrophil	Ltf, S100a8, S100a9, Lcn2, Cebpe, Ly6g
Dendritic Cell	Itgax, Siglech
Eosinophil	Prg2, Il5ra
Basophil	Prss34, Mcpt8
Mast Cell	Cpa3, Fcer1a
Erythroid Cell	Car1, Car2, Hba-a1
T Cell	Cd2, Cd5, Cd3e
NK Cell	Klrb1c, Gzma, Ccl5
B Cell	Vpreb1, Vpreb3, Ebf1, Igll1, Pax5, Cd79a, Cd19, Ms4a1
Plasma Cell	Jchain
