# Supplementary material for: Single cell RNA sequencing reveals ferritin as a key mediator of autoimmune pre-disposition in a mouse model of systemic lupus erythematosus
Source: Sci Rep. 2021 Dec 20;11:24245. doi: 10.1038/s41598-021-03649-2 (PMC8688484; doi:10.1038/s41598-021-03649-2)
Supplement: Supplementary file 3 — Supplementary Table 2. [file 41598_2021_3649_MOESM3_ESM.xlsx]

## Sheet: B-Cell
B-Cell
gene	logFC	logCPM	F	PValue	FDR
Ftl1-ps1	2.50174	9.14302	208.169	7.07421e-13	6.85561e-09
Ftl1	1.32127	9.40636	164.257	4.85815e-12	2.35402e-08
Gm42031	2.43292	7.42904	197.096	4.81118e-11	1.16563e-07
Tpm3-rs7	1.65836	6.13356	134.085	3.79695e-11	1.16563e-07
Apobec3	0.910444	7.69852	75.6079	8.93997e-09	1.73274e-05
Ifitm2	0.985123	10.0888	73.1162	1.5675e-08	2.53177e-05
BC023719	3.65227	3.77041	75.0632	1.9933e-08	2.75959e-05
Dgkeos	3.04778	3.7584	64.1005	3.84881e-08	4.66235e-05
Gm37867	3.53953	3.27558	46.8678	8.41407e-07	0.000906008
Bcl2a1b	-1.49334	4.35272	42.7253	1.06864e-06	0.00103562
Fam57b	3.29311	3.44637	39.3191	3.01354e-06	0.00265493
Htatip2	3.12383	2.93514	38.709	3.36451e-06	0.00271712
Mndal	0.849474	6.87274	25.483	3.99186e-05	0.0269764
Capg	-0.739991	6.05279	25.7224	3.76333e-05	0.0269764
Lysmd2	-2.15549	2.37861	25.3013	4.17549e-05	0.0269764
Ctse	1.12362	6.13348	24.9705	4.5338e-05	0.0274606
Hist1h4i	1.44963	5.81235	23.3507	6.84496e-05	0.0390203
Plscr1	-1.00217	4.00942	21.4484	0.000113281	0.060989
Pld5	2.82762	3.29816	21.8846	0.000161935	0.0825952
1700097N02Rik	1.13037	6.23132	22.7693	0.00017179	0.0832408
Cd52	-0.523901	9.8041	19.7822	0.000205569	0.0910023
Smagp	-2.00002	2.3526	19.2879	0.000206589	0.0910023
Thbd	0.763777	5.12556	18.686	0.000245687	0.103519
Psme2b	1.72477	3.74213	20.7027	0.000287274	0.115999
Me1	3.74626	5.23073	19.4951	0.000411433	0.159488
Rpl17	-0.371066	11.9297	16.8087	0.000429475	0.160078
Washc2	-0.577146	5.70697	16.4825	0.000474634	0.170358
Bcl2	-0.73538	5.56337	16.9695	0.000496223	0.171746
Gimap6	-0.54862	6.54717	16.0844	0.000536882	0.179411
Ano6	0.610497	5.73451	15.659	0.000613409	0.198152
Grap	-0.727903	5.40376	15.8292	0.000641342	0.200492
Sapcd1	-0.717646	5.70221	16.3285	0.000681597	0.206417
Rilpl2	-0.56663	5.90411	14.8213	0.000801327	0.235323
Trib2	0.904151	6.8856	16.5896	0.000840821	0.239659
Ctsh	-0.578704	6.48261	14.5419	0.0010308	0.285414
Dnttip1	-0.50864	5.68458	13.89	0.00108708	0.292635
Rpl12	-0.305989	11.5678	13.6419	0.00118078	0.309269
Rpl18a	-0.303893	11.9282	13.3836	0.00128787	0.320019
BC147527	2.49866	2.12283	13.8048	0.00125593	0.320019
Yod1	0.723776	4.70782	13.2992	0.0013251	0.321039
Rbm12	0.570792	5.5226	12.6858	0.00163393	0.332942
Smg5	0.555743	5.67569	12.7657	0.00158958	0.332942
Rps9	-0.29457	12.0084	12.8557	0.00154116	0.332942
Rps5	-0.293564	11.9187	12.8955	0.00152027	0.332942
Fbxo25	3.4113	2.53054	12.9695	0.00164908	0.332942
Egr3	-1.58884	3.25942	13.9574	0.00151299	0.332942
Igtp	-0.926355	3.55504	12.758	0.00159377	0.332942
Mif4gd	-0.595906	5.65269	12.748	0.00163991	0.332942
Rps7	-0.291227	11.5338	12.5731	0.00169882	0.335985
Gimap3	-0.750705	4.54567	12.2046	0.00193142	0.340905
Kctd14	-1.03534	3.79466	12.4838	0.00178806	0.340905
Rpl13	-0.265056	12.5402	12.1996	0.00193476	0.340905
Rpl4	-0.324362	10.6512	12.3343	0.00184578	0.340905
Rps27rt	-0.559346	5.55938	12.2901	0.00187446	0.340905
Grap2	-0.841471	4.54982	12.5283	0.00185812	0.340905
Wdfy1	-0.649379	4.65801	11.6722	0.00233131	0.342956
Edem3	0.631923	6.01458	12.1111	0.00214208	0.342956
Rbbp9	3.39576	2.57857	12.102	0.00220612	0.342956
Spata2	0.850754	4.35108	11.8692	0.00217361	0.342956
Gjb4	3.28129	4.06772	12.0052	0.00237107	0.342956
Trbc1	2.20719	1.92368	11.7608	0.00225884	0.342956
Gm10073	-0.444762	5.95286	11.6603	0.00234115	0.342956
Alg9	1.82843	3.0096	11.9005	0.00214967	0.342956
Evi2a	-0.839566	3.74833	11.8104	0.00221943	0.342956
Zbtb20	-0.395627	7.00142	12.0274	0.00205547	0.342956
Rhot2	0.738339	4.37165	12.1303	0.00198242	0.342956
Cuta	0.424999	6.60911	11.6322	0.00236477	0.342956
Rps24	-0.265711	12.383	11.5566	0.00242957	0.34625
Plxnc1	-0.864987	3.49457	11.5151	0.00246597	0.346344
Rpl3	-0.280152	11.3537	11.3933	0.00257622	0.35666
Vps28	-0.384097	6.26788	11.2708	0.00269267	0.367531
Msl1	0.398317	6.76597	11.1875	0.00277506	0.373515
Rack1	-0.276042	11.2918	11.0186	0.00295087	0.390663
Fam193b	0.464775	5.86393	10.9888	0.00298308	0.390663
Rpl10	-0.298295	10.8391	10.22	0.0039647	0.413261
Rps4x	-0.247761	12.2549	10.2821	0.00387361	0.413261
Fcrl1	-0.866325	5.03745	12.0653	0.00334826	0.413261
Ptpn22	-0.932034	4.05113	10.8872	0.0038121	0.413261
Rasgef1b	-2.03596	1.89849	10.3292	0.00380588	0.413261
Rpl32	-0.279264	12.0866	10.6285	0.0034052	0.413261
Rps19	-0.283655	11.932	10.5292	0.00353282	0.413261
Rps11	-0.283574	11.8246	10.6905	0.00332813	0.413261
Ctsc	-0.364735	6.44494	10.2084	0.00398208	0.413261
Rpl15	-0.2776	11.5009	10.3554	0.00376885	0.413261
Eef1a1	-0.235117	12.7022	10.3347	0.00379816	0.413261
Syncrip	0.33836	7.62149	10.3283	0.00380721	0.413261
Nat6	3.18498	3.17408	10.4662	0.00391457	0.413261
Wdpcp	1.83029	2.50474	10.5506	0.00350482	0.413261
Map3k3	-0.593404	4.74945	10.2765	0.00388165	0.413261
Sdc1	0.556547	5.10562	10.1908	0.00400851	0.413261
2410018L13Rik	-1.75104	2.27791	10.2646	0.00389907	0.413261
Ighg3	-2.27672	1.64563	10.5903	0.00345377	0.413261
Cxxc1	0.49078	5.52897	10.536	0.00352394	0.413261
Nolc1	0.422456	6.78199	10.3426	0.00378689	0.413261
Gimap5	-0.57242	4.95135	10.1605	0.00405427	0.413579
Ccdc28b	-0.534953	5.17801	10.1036	0.00414205	0.413821
Cotl1	-0.354345	6.80879	10.1221	0.00411326	0.413821
Gusb	0.575145	5.45305	9.94319	0.00440091	0.435196
Rpl9	-0.255632	11.6473	9.85753	0.00454635	0.435509
Gimap4	-0.995454	4.86966	11.9225	0.00456627	0.435509
Rps3	-0.261015	11.6557	9.84656	0.00456534	0.435509
Gngt2	-0.370138	6.82778	9.83594	0.00458384	0.435509
Rpl37a	-0.338814	10.9564	9.8705	0.00472781	0.44055
Rps14	-0.279145	11.7366	9.77066	0.00469925	0.44055
Camk2d	0.296591	8.40204	9.56889	0.00507662	0.443449
Rps6	-0.27552	11.1228	9.57415	0.00506636	0.443449
Nup210	0.345399	7.09767	9.65353	0.00491441	0.443449
Tnfrsf19	0.540049	5.36081	9.63571	0.00494808	0.443449
Zfp760	0.715039	4.33299	9.56755	0.00507923	0.443449
H2-M3	-0.477664	5.56839	9.57468	0.00506534	0.443449
Nrxn1	1.58854	2.96636	9.60108	0.00501424	0.443449
Nifk	0.405685	5.87832	9.4972	0.00521861	0.451023
Inafm2	0.450082	5.71376	9.47716	0.00525907	0.451023
Grwd1	0.64063	4.47691	9.39242	0.00543405	0.458091
Itgb7	-0.755497	4.11642	9.39148	0.00543602	0.458091
Usp40	-0.586244	4.29909	9.25732	0.00572638	0.467139
Rpl5	-0.264107	10.9487	9.25291	0.00573621	0.467139
Ubp1	-0.432667	5.55291	9.29185	0.00565006	0.467139
Pik3ip1	-0.594816	5.10053	9.30852	0.00565305	0.467139
Rpl35	-0.343497	9.72473	8.93572	0.00664459	0.473476
Was	-0.416528	6.18182	8.92422	0.00652374	0.473476
Noct	0.854924	3.64087	9.05026	0.0062085	0.473476
Macf1	-0.57213	7.09173	10.6189	0.00588307	0.473476
Kpna6	0.621008	4.52308	8.93179	0.00650432	0.473476
Glmn	-0.695113	3.81013	9.03707	0.0062407	0.473476
Rpl18	-0.248375	11.5402	9.01789	0.00628783	0.473476
Rpl27a	-0.254716	11.8142	8.95171	0.00645352	0.473476
Rps13	-0.259224	11.6022	9.02719	0.00626493	0.473476
Lonp2	-0.488535	5.16173	8.99611	0.00634185	0.473476
Cnot6	0.32729	7.00172	8.88128	0.0066351	0.473476
Dynll2	0.453605	5.69354	9.06849	0.00616433	0.473476
Dok3	0.328362	7.38309	9.16846	0.00592805	0.473476
Gm10260	-0.460374	8.95603	9.93762	0.00616418	0.473476
E230001N04Rik	-1.23639	3.14612	9.0801	0.00659143	0.473476
Rps18	-0.404158	10.1221	9.78929	0.00603302	0.473476
Scd2	0.668672	5.54171	9.07662	0.00652456	0.473476
Uqcrc1	0.365779	6.82618	8.84204	0.00673873	0.476679
Golga1	-0.633643	4.302	8.67674	0.00719515	0.481412
Pcna	0.363374	6.80317	8.76542	0.0069462	0.481412
Atraid	-0.454487	5.34475	8.78111	0.00690314	0.481412
Rpn1	0.419209	6.65688	8.82795	0.00700857	0.481412
Apoe	-0.935028	4.68627	10.0665	0.00718621	0.481412
Atxn1	-1.08372	2.84609	8.69555	0.00714155	0.481412
Mfsd5	0.738153	4.09136	8.67398	0.00720305	0.481412
Slc15a2	3.20602	2.81072	8.90717	0.00699448	0.481412
Cybb	-0.451952	6.52237	8.8742	0.00735368	0.482153
AC160336.1	0.54845	5.67618	8.74174	0.00733152	0.482153
Mfng	1.16398	4.02928	8.6187	0.00736339	0.482153
Rps23	-0.311282	11.3851	8.70504	0.00744875	0.484469
Cdip1	0.39715	5.94001	8.57092	0.00750516	0.484884
Eef1b2	-0.266212	10.7491	8.49075	0.00774981	0.488886
Rbm3	0.29954	10.1529	8.52496	0.00764435	0.488886
2510039O18Rik	0.473329	5.47833	8.48461	0.0077689	0.488886
Wrnip1	0.529489	4.79692	8.51013	0.00768987	0.488886
Hsp90ab1	-0.268205	10.8384	8.43386	0.00792872	0.495724
E2f4	0.421785	5.82856	8.3973	0.00804609	0.499837
Gm2a	-0.552374	5.33448	8.41373	0.00823395	0.508116
Hdac7	0.363015	6.69317	8.32491	0.00828422	0.508116
Gm42067	1.74	2.42977	8.29154	0.00839658	0.511769
Rps29	-0.340327	11.0774	8.62991	0.00849825	0.514729
Nfatc1	-0.45439	5.58619	8.23403	0.00859419	0.517306
Wnt10a	-1.04019	3.6807	8.84431	0.00879461	0.518463
Clec2i	-0.477889	5.29276	8.13115	0.00896059	0.518463
Ccr1	-0.970167	3.37707	8.16266	0.00898791	0.518463
Hist1h3d	1.14217	4.3799	8.46657	0.00876304	0.518463
Tnpo1	0.429994	6.04385	8.14389	0.00891429	0.518463
Zfp622	-0.376326	5.77946	8.20605	0.00869219	0.518463
Prr13	-0.366469	6.66573	8.13985	0.00892897	0.518463
Ssfa2	1.08942	3.43368	8.06432	0.00920781	0.52183
Gtf3c2	0.425406	6.49306	8.15378	0.00920725	0.52183
Ppib	-0.282602	8.50737	8.08344	0.00913634	0.52183
Tmem259	0.443589	5.48581	8.03567	0.00931609	0.524539
Eif2ak2	-0.654518	4.1298	8.02315	0.00936386	0.524539
Tmsb4x	-0.249592	12.613	7.97652	0.00954411	0.528084
Crlf2	-0.431426	5.34439	7.95082	0.00964511	0.528084
Zfp65	-0.650996	3.72806	7.96268	0.00959834	0.528084
Cd86	-1.15289	2.71902	7.9648	0.00959	0.528084
Gm31243	-0.777885	4.57657	8.53553	0.00976543	0.531667
Ggh	-1.04032	2.77081	7.88723	0.00990006	0.533038
Btbd9	0.516553	4.98817	7.88709	0.00990062	0.533038
Napsa	-0.431864	8.30632	8.52999	0.0100157	0.536257
Tpt1	-0.244234	12.9809	7.82632	0.0101512	0.537572
Tmco6	-0.69657	3.62089	7.82742	0.0101467	0.537572
Abcb7	0.54805	4.91084	7.79699	0.0102747	0.541153
Tmem81	1.36488	2.57448	7.75267	0.0104644	0.54518
Tmem154	-0.979467	2.94916	7.75491	0.0104548	0.54518
Tspan14	0.423237	5.67637	7.73987	0.0105199	0.54518
Serinc5	0.466866	6.4606	8.06106	0.0106397	0.548454
Sdccag8	-0.643946	4.03973	7.61348	0.0110858	0.55295
Rpl36a	-0.285574	10.0843	7.58582	0.0112141	0.55295
Tamm41	0.70023	3.80078	7.62908	0.0110142	0.55295
Pcm1	-0.357333	6.85021	7.63242	0.0109989	0.55295
Gpr18	-0.516444	5.16784	7.61637	0.01119	0.55295
Exog	1.19609	2.89506	7.64663	0.0109342	0.55295
Arhgap27os3	0.917341	4.20518	7.58926	0.0111981	0.55295
St13	-0.292485	7.49848	7.58018	0.0112404	0.55295
Ltb	-0.834815	8.05161	11.0479	0.0109214	0.55295
Mynn	-0.499496	4.91115	7.54219	0.0114197	0.558933
Rgl1	0.801247	4.11811	7.51479	0.0115511	0.562519
Acp5	-0.518727	6.86285	8.46146	0.0116149	0.562801
Bhlhe41	-1.23265	2.5446	7.48656	0.0116881	0.563527
Rpl7	-0.214443	11.6662	7.4518	0.0118592	0.566781
Brk1	-0.317047	7.81014	7.44912	0.0118725	0.566781
Fam122b	-0.632056	3.96259	7.4207	0.0120147	0.567974
Pdlim2	-0.490331	4.83013	7.42701	0.011983	0.567974
Rps27	-0.397999	10.9208	8.27913	0.0122031	0.574078
Egfl6	0.680319	4.545	7.35039	0.0123746	0.579336
Taf3	0.378717	5.69187	7.31749	0.0125471	0.583981
Tmem189	0.531266	5.05718	7.26361	0.0128354	0.583981
Prkcz	-0.802983	3.32816	7.26982	0.0128018	0.583981
Uchl1	1.90769	3.2856	7.77698	0.0127901	0.583981
Rpl6	-0.226083	11.3328	7.30633	0.0126062	0.583981
Stxbp2	0.438911	5.4828	7.26638	0.0128204	0.583981
Gorasp2	0.477945	5.49385	7.23819	0.012974	0.585489
Rpl13a	-0.266377	8.85441	7.23258	0.0130047	0.585489
Rpl23	-0.229248	12.006	7.22439	0.0130498	0.585489
Smpdl3a	-0.610384	4.76563	7.32145	0.0132107	0.587621
Memo1	0.377538	5.782	7.19402	0.0132186	0.587621
Fam104a	-0.29003	6.8995	7.15942	0.0134138	0.590636
Hmgcs1	0.563831	4.76683	7.12846	0.0135912	0.590636
Shisa8	-0.989378	3.61728	7.59691	0.0133609	0.590636
Spice1	-0.605533	3.81094	7.13505	0.0135532	0.590636
Ccdc86	0.47894	4.80071	7.12855	0.0135907	0.590636
Ss18	0.362916	5.68404	7.10197	0.013745	0.594655
Abcb1b	1.31378	2.72177	7.07955	0.0138767	0.595042
Zfp36l2	-0.29186	7.84015	7.08385	0.0138513	0.595042
Spint2	-0.441942	5.20372	7.06347	0.013972	0.596489
Cxcr5	-0.719246	3.85533	7.02388	0.0142098	0.603979
Unc119	-0.50102	4.69267	6.98364	0.0144561	0.611384
H2-DMa	-0.384313	6.4292	7.01075	0.0145102	0.611384
D230017M19Rik	1.27925	2.58235	6.91996	0.0148555	0.623224
Tsc22d3	-0.553384	6.57282	7.82606	0.0150417	0.628315
Fam169b	0.636218	4.47729	6.85991	0.0152434	0.634008
Rnasel	-0.51279	4.6347	6.83323	0.0154193	0.636811
Braf	-0.475679	4.94309	6.8101	0.0155737	0.636811
Adamts6	-1.37878	2.20477	6.82716	0.0154597	0.636811
Eml4	-0.365615	6.56624	6.81396	0.0155478	0.636811
Bod1	0.53868	4.58078	6.80016	0.0156405	0.636859
Dennd5b	0.297275	6.8032	6.78547	0.0157399	0.638222
Pdss1	1.05514	3.24744	6.74687	0.0160044	0.640705
Dynll1	0.27282	9.63126	6.74486	0.0160183	0.640705
Rras2	-0.465461	4.80635	6.73804	0.0160656	0.640705
Wdr46	0.503316	4.67977	6.73926	0.0160571	0.640705
Aff3	0.363468	6.51873	6.6747	0.0165121	0.640721
Dcaf17	-0.406249	5.26322	6.68885	0.0164112	0.640721
Prg3	1.21158	2.07866	6.66783	0.0165614	0.640721
Hpse	-0.651531	3.73679	6.60997	0.0169828	0.640721
Hipk2	0.501283	5.14637	6.67037	0.0165432	0.640721
Prok2	-2.36034	1.55048	6.88635	0.0162241	0.640721
Rab30	-1.30703	2.71619	6.65975	0.0168633	0.640721
Lpcat2	-1.14684	2.64041	6.63649	0.0169258	0.640721
AB124611	-0.321701	6.31952	6.60878	0.0169916	0.640721
Rpl19	-0.207464	12.0192	6.65477	0.0166555	0.640721
Zfp429	1.52457	1.87885	6.7274	0.0161396	0.640721
Rpl8	-0.204036	11.7357	6.61516	0.0169445	0.640721
Rpl10a	-0.220959	11.2909	6.65232	0.0166732	0.640721
Celf4	2.87689	2.51989	6.74204	0.0167257	0.640721
Gkap1	-0.508794	4.34669	6.56695	0.0173038	0.647458
Yeats2	0.409949	5.31675	6.57214	0.0172647	0.647458
Wdr77	0.506519	4.97867	6.55667	0.0173815	0.647862
Phf19	-0.738533	3.60669	6.52493	0.0176239	0.648324
Prkci	0.668277	3.62713	6.4185	0.0184643	0.648324
Jun	-0.547055	4.72581	6.45629	0.0184604	0.648324
Rps8	-0.191921	12.2786	6.49245	0.0178758	0.648324
Rcc1	0.384163	5.81465	6.48368	0.0179444	0.648324
Pex14	0.703598	3.92548	6.5233	0.0176364	0.648324
Gimap1	-0.417859	7.32753	6.97882	0.0181235	0.648324
Gsk3a	0.350501	5.67187	6.45832	0.0181448	0.648324
Echs1	-0.405394	5.33691	6.45098	0.0182032	0.648324
Lipc	-1.06187	2.30383	6.4446	0.0182542	0.648324
Phf23	0.446522	5.39696	6.4305	0.0183673	0.648324
Cd300lf	-1.10653	2.84936	6.62449	0.0176219	0.648324
Ogfod3	-0.618814	3.71227	6.50726	0.0177604	0.648324
4833439L19Rik	0.407274	5.3361	6.51415	0.0177071	0.648324
Fbxo33	0.525337	4.64089	6.46321	0.0181059	0.648324
Rps10	-0.197524	11.9429	6.4246	0.0184149	0.648324
Cpm	0.416333	6.19292	6.44718	0.0186889	0.652529
Rps27a	-0.204058	11.8766	6.38734	0.0187187	0.652529
Fxyd5	-0.328569	6.92527	6.37776	0.0187977	0.652935
Gnpda2	0.481479	4.81706	6.35524	0.0189849	0.656709
Gm20696	0.44557	5.75805	6.41971	0.0191097	0.656709
Oxsm	1.11662	2.92329	6.34102	0.0191041	0.656709
Ncoa1	0.541935	4.9066	6.32279	0.0192582	0.659474
Rpl22	-0.227299	10.69	6.30522	0.019408	0.660503
Gm20186	2.72258	2.67347	6.39136	0.0194255	0.660503
Kptn	0.843456	3.3375	6.26391	0.0197653	0.660503
Atg14	-0.870419	3.08495	6.27318	0.0196845	0.660503
Dock2	-0.292115	7.13848	6.2858	0.019575	0.660503
Cd83	-0.544048	4.2702	6.27223	0.0196927	0.660503
Ttc32	0.327489	6.35099	6.2713	0.0197009	0.660503
Sit1	-0.591105	3.9883	6.24993	0.0198879	0.662316
Nxt2	-0.76997	3.22261	6.23316	0.020036	0.664236
Id3	-0.297794	7.42618	6.21607	0.0201883	0.664236
Noc4l	0.41899	5.33167	6.22447	0.0201133	0.664236
Fam220a	0.449397	4.6657	6.20492	0.0202883	0.664236
Wdr62	0.857379	3.24653	6.21249	0.0202203	0.664236
Dnase2a	-0.522878	4.08395	6.18868	0.020435	0.666788
Mtif2	-0.432888	4.80052	6.17001	0.0206051	0.67008
Chd2	-0.322182	6.23835	6.1524	0.020767	0.673086
Rara	-0.856144	3.01559	6.13932	0.0208881	0.673626
Hist1h2bj	2.66073	3.38754	6.21962	0.0209227	0.673626
Slc25a23	0.678086	3.88619	6.1222	0.0210479	0.675413
Ctss	-0.336811	6.69383	6.11022	0.0211873	0.675743
Rbp1	-0.72024	3.63764	6.10628	0.0211976	0.675743
Emc1	0.546812	4.42764	6.09423	0.0213117	0.675849
Gm4673	-0.830765	3.22365	6.09122	0.0213404	0.675849
Agfg1	-0.311669	6.06219	6.05202	0.0217171	0.677352
Exosc9	0.636207	4.3564	6.04566	0.0217788	0.677352
Bcl10	-0.304406	6.45479	6.0363	0.0218701	0.677352
Hspb11	-0.54939	4.5088	6.06412	0.0216	0.677352
Cand1	0.44077	5.74755	6.09548	0.021868	0.677352
Gm42047	3.11686	2.743	6.31075	0.0218228	0.677352
Epg5	0.525892	4.5695	6.03558	0.0218771	0.677352
Bid	-0.51784	4.37711	6.00341	0.0221944	0.684107
Polr3e	0.590609	3.72673	5.99918	0.0222365	0.684107
Rpl11	-0.202012	11.551	5.95887	0.022642	0.690012
Pik3c2a	0.42343	5.05102	5.96299	0.0226002	0.690012
Cyba	-0.2513	8.61332	5.96471	0.0225827	0.690012
Metrn	0.458684	5.13923	5.9211	0.0230295	0.697435
Taf8	0.673254	3.98984	5.92399	0.0229995	0.697435
Med19	-0.40367	5.54201	5.8927	0.0233258	0.704205
Tor3a	-0.502919	4.47006	5.86366	0.023633	0.709898
Tmcc1	0.307121	6.89154	5.85923	0.0236803	0.709898
Zfp428	0.445686	4.83913	5.84549	0.0238275	0.709898
Nucb2	-0.571726	4.32007	5.82702	0.0240271	0.709898
Bnip3l	-0.252113	7.14897	5.83181	0.0239752	0.709898
Coil	-0.600417	3.89899	5.82966	0.0239985	0.709898
Hgh1	0.69112	3.7738	5.8411	0.0238748	0.709898
Gas7	0.293848	6.60055	5.81333	0.0241763	0.712136
Plp2	-0.420522	5.35263	5.79939	0.0243292	0.713187
Eps8	0.352279	6.36798	5.78863	0.0244479	0.713187
Lcp1	-0.276003	7.61852	5.77543	0.0245945	0.713187
Emid1	0.549997	5.27398	5.79659	0.0243601	0.713187
Vipas39	0.710058	4.06162	5.781	0.0245326	0.713187
Naa60	0.519219	4.56846	5.77014	0.0246536	0.713187
Rb1	-0.288832	6.21339	5.75125	0.0248656	0.716242
Tmem121	-0.76884	3.83181	5.91861	0.024907	0.716242
Rdh12	-0.496186	4.2338	5.73586	0.0250399	0.717934
Mycbp	0.335452	5.85366	5.67468	0.0257463	0.721218
Ergic2	-0.318456	6.56153	5.67668	0.0257228	0.721218
Pira2	-0.57428	4.52464	5.67438	0.0257498	0.721218
Rps15a	-0.223962	11.7824	5.7132	0.0252989	0.721218
Zfp692	0.848484	3.32917	5.69483	0.0255112	0.721218
Scpep1	-0.714024	3.50875	5.67896	0.0256961	0.721218
Gfod1	0.426717	5.51061	5.70675	0.0253733	0.721218
Ncf4	-0.278198	6.79778	5.68619	0.0256116	0.721218
Lrrc59	0.277231	6.52617	5.65644	0.025961	0.722955
Fau	-0.196549	11.9166	5.66063	0.0259116	0.722955
Tardbp	0.237676	8.00268	5.619	0.0264084	0.724997
Abraxas1	0.5674	4.35697	5.63739	0.0261876	0.724997
Lysmd3	0.471266	4.53077	5.63781	0.0261826	0.724997
Wdr5b	0.815875	3.23692	5.62011	0.026395	0.724997
Brpf3	0.710933	3.76013	5.62144	0.026379	0.724997
Xlr4b	0.938431	3.45462	5.59732	0.0266714	0.725931
Bend5	-0.56219	4.29823	5.6005	0.0268368	0.725931
Adipor2	0.335443	5.72059	5.57338	0.0269651	0.725931
Pde8a	-1.24484	2.16199	5.56115	0.0271166	0.725931
Eif4g2	0.230035	9.08485	5.60513	0.0265763	0.725931
Irf2bp2	0.268704	7.06167	5.56949	0.0270132	0.725931
Tex264	-0.478371	4.34951	5.56535	0.0270644	0.725931
Map4	0.432336	4.95254	5.57599	0.0269329	0.725931
Rpl27-ps3	-0.516102	4.49892	5.56782	0.0270338	0.725931
Smap1	-0.323851	6.4059	5.51586	0.0276858	0.727256
Coq8a	-0.816808	2.91778	5.46503	0.0283405	0.727256
Vim	-0.2562	8.68882	5.48765	0.028047	0.727256
Phpt1	0.682236	3.49659	5.3703	0.0296073	0.727256
Snap23	-0.444847	4.60698	5.54627	0.0273021	0.727256
Ppp1r16b	0.324784	6.42249	5.38345	0.0294278	0.727256
Zbp1	-0.629073	3.60025	5.47158	0.0282552	0.727256
Rps21	-0.233456	10.6448	5.41861	0.0289536	0.727256
Car3	-0.655791	3.64565	5.48038	0.0281409	0.727256
Mcl1	-0.330387	8.28179	5.65615	0.0291507	0.727256
Rps20	-0.184378	12.33	5.36291	0.0297089	0.727256
Rgp1	0.929349	3.44221	5.37645	0.0295232	0.727256
Hsdl2	0.537216	4.6177	5.52946	0.0275134	0.727256
Rplp0	-0.200134	11.7251	5.42491	0.0288695	0.727256
Klhdc10	0.451758	4.59972	5.41445	0.0290092	0.727256
Lsm5	0.271193	7.80059	5.3709	0.0295992	0.727256
Eif2ak3	0.472927	4.87778	5.43378	0.0287516	0.727256
Cd24a	0.250957	10.1123	5.51085	0.0277495	0.727256
Chst3	0.363795	7.45803	5.70627	0.0295721	0.727256
Pnpla6	0.479732	4.25141	5.3975	0.0292372	0.727256
Wdr61	0.368216	5.8026	5.53763	0.0274105	0.727256
Rpl14	-0.203841	11.2971	5.39799	0.0292307	0.727256
Tob1	0.566314	4.30198	5.36268	0.029712	0.727256
Abi3	-0.451028	5.07047	5.47258	0.0282421	0.727256
Fastkd3	0.794009	3.55351	5.4994	0.0278959	0.727256
Zfp131	0.307057	5.98882	5.42298	0.0288952	0.727256
Twistnb	-0.260409	6.42412	5.36227	0.0297176	0.727256
Eml5	-0.929988	3.00867	5.36657	0.0296586	0.727256
Ifi27l2a	-0.396005	7.81548	6.06991	0.0275296	0.727256
Serpina3g	-1.18925	1.89021	5.36914	0.0296233	0.727256
Capsl	0.385462	5.35681	5.46791	0.0283029	0.727256
Rpl30	-0.193119	11.3853	5.42719	0.0288391	0.727256
Runx1	0.320938	6.68752	5.41882	0.0289508	0.727256
Atf6b	0.352604	5.41554	5.40165	0.0291812	0.727256
Faap24	-0.454951	4.51616	5.35346	0.0298391	0.72839
Otud6b	0.542918	3.84933	5.33733	0.0300631	0.732013
Tspan4	0.852689	3.22039	5.32588	0.0302231	0.734064
St8sia6	-0.777971	3.00174	5.31884	0.030322	0.734625
Fam126a	0.452866	4.71351	5.30645	0.030497	0.735189
Mir17hg	0.415042	5.02161	5.3089	0.0304623	0.735189
AI987944	0.604518	3.54416	5.29577	0.0306486	0.737011
Ap5s1	-0.821964	2.71245	5.28961	0.0307365	0.737296
Gm10093	1.30054	3.86969	5.28395	0.0308175	0.737413
Rbm14	0.314297	5.79067	5.26708	0.0310603	0.741392
Asf1a	0.294019	6.76025	5.25383	0.0312525	0.744148
Rps16	-0.176289	12.2098	5.23308	0.0315563	0.748055
Naca	-0.193526	10.5784	5.23207	0.031571	0.748055
Ahnak	-0.536077	5.31647	5.51016	0.0317162	0.749663
Cst3	-0.228467	9.38573	5.20229	0.0320129	0.754835
Stk3	0.45616	4.67408	5.19499	0.0321223	0.755577
Cacna1a	-0.84164	2.76468	5.14303	0.0329129	0.768576
Ercc4	0.663422	3.78237	5.14309	0.032912	0.768576
Psmd2	0.253032	7.12194	5.14717	0.0328491	0.768576
Dcaf15	0.495156	4.83063	5.13771	0.0329951	0.768642
Cdk5rap2	-0.386476	5.35851	5.1211	0.0332531	0.772796
Ythdf3	0.365447	5.50721	5.11146	0.0334039	0.774442
Itsn1	-0.865644	2.74121	5.09565	0.0336528	0.778352
2021-03-02	0.330116	5.80487	5.08211	0.0338677	0.781457
Bop1	0.340677	5.46921	5.07298	0.0340134	0.782955
Tyw3	0.738184	3.17502	5.04226	0.0345091	0.783204
Myo1e	-0.430556	5.27607	5.1013	0.0342493	0.783204
Irak4	-0.6453	3.69167	5.04257	0.0345041	0.783204
Tagap1	0.621215	3.98029	5.05721	0.0342669	0.783204
Ndufaf7	0.631366	4.05505	5.0447	0.0344695	0.783204
Lipa	-0.459669	4.30173	5.06039	0.0342157	0.783204
Ece1	-0.665931	3.57718	5.03128	0.0346882	0.785428
Sgk3	-0.395632	4.77068	4.60734	0.04247	0.786641
Fam168b	0.238104	6.85007	4.75062	0.0396396	0.786641
Carf	0.712972	3.58335	4.86973	0.0374474	0.786641
Idh1	0.700133	3.55502	4.94377	0.0361534	0.786641
Hes6	0.227403	7.40882	4.79522	0.0388023	0.786641
St8sia4	0.266849	6.94323	4.76605	0.0393476	0.786641
Zcchc2	-0.37734	5.02482	4.58625	0.0429055	0.786641
Gm15848	-0.998776	2.5379	5.01738	0.0349165	0.786641
Dstyk	-0.527807	4.17885	4.79072	0.0388858	0.786641
Rgs2	0.259207	7.08242	4.65975	0.041409	0.786641
Fcgr4	-1.41647	2.32212	5.13267	0.0372998	0.786641
Camsap1	0.526704	4.05421	4.66459	0.0413125	0.786641
Fnbp1	-0.340832	5.41546	4.65046	0.041595	0.786641
Traf6	0.489283	4.56306	4.98096	0.0355224	0.786641
Anapc1	0.280238	6.22299	4.95813	0.0359083	0.786641
Gripap1	-0.34054	5.94782	4.91248	0.0366939	0.786641
Rpl39	-0.230113	11.2745	4.69481	0.0415561	0.786641
Fam3a	0.726791	3.58511	4.89015	0.0370854	0.786641
G6pdx	-0.538258	3.89982	4.82198	0.0383093	0.786641
Usp51	-1.18629	2.1134	4.99126	0.0353498	0.786641
Tceanc	0.744073	3.38798	4.63424	0.0419217	0.786641
Mrpl9	-0.315159	5.6161	4.77635	0.039154	0.786641
AU022252	0.470019	4.04839	4.65807	0.0414425	0.786641
Rlf	-0.291731	5.92773	4.86102	0.0376031	0.786641
Mrps15	-0.294333	6.37261	4.87639	0.0373289	0.786641
Cdk5	0.610042	3.80941	4.70942	0.0404312	0.786641
Preb	0.34149	5.21663	4.89333	0.0370293	0.786641
Bod1l	-0.22606	7.50421	4.61576	0.0422975	0.786641
Nudt9	-0.430653	4.81213	5.00179	0.0351743	0.786641
Pxn	-0.426918	4.77771	4.94301	0.0361664	0.786641
Aldh2	-0.246668	7.74149	4.69151	0.0407806	0.786641
Sh2b3	0.341428	5.95882	4.92864	0.0364136	0.786641
Ggct	-0.507153	4.08519	4.90825	0.0367678	0.786641
Tigd2	-0.290688	6.09993	4.96689	0.0357597	0.786641
Tacstd2	-0.956107	2.39527	4.87503	0.037353	0.786641
Gm45051	-0.583343	3.42316	4.77961	0.0390931	0.786641
Il5ra	-1.15564	2.2249	4.64138	0.0417775	0.786641
Fkrp	-0.351838	5.02552	4.64192	0.0417666	0.786641
Actn4	0.278466	6.37432	5.00485	0.0351235	0.786641
Atf5	-0.501637	3.75951	4.64457	0.0417132	0.786641
2900076A07Rik	0.567154	3.74522	4.90308	0.0368582	0.786641
Sbk1	0.390249	6.37767	4.9083	0.0404557	0.786641
Maz	0.21974	7.9464	4.7096	0.0404277	0.786641
Tollip	0.492519	4.50419	4.73632	0.0399124	0.786641
Srgn	-0.220961	8.8794	4.79655	0.0387776	0.786641
Cnn2	-0.280822	6.23738	4.60788	0.0424588	0.786641
Tcf3	0.20969	8.90262	4.71848	0.0402556	0.786641
Aes	-0.229416	7.47465	4.74959	0.039659	0.786641
Nedd1	0.429016	4.45569	4.84603	0.0378725	0.786641
B4galnt1	-0.447936	5.0509	4.64991	0.0429402	0.786641
Pip4k2c	-0.443477	4.29759	4.84646	0.0378648	0.786641
Cs	0.266377	6.57996	4.69646	0.0406837	0.786641
Irs2	-0.626468	3.58312	4.61868	0.0422378	0.786641
Arhgef7	0.516693	4.2899	4.96125	0.0358553	0.786641
Tubgcp3	0.4092	4.90987	4.64369	0.041731	0.786641
Gins4	-0.327738	5.74922	4.82388	0.0382747	0.786641
Sh3rf1	-0.871337	2.62568	4.97726	0.0355845	0.786641
Arrdc2	-1.08032	2.31679	4.62765	0.0420553	0.786641
Taf1c	0.61218	3.51437	4.72918	0.0400492	0.786641
Exoc8	0.67758	3.80042	4.70594	0.0404987	0.786641
Prmt5	0.418055	5.22727	4.95161	0.0360193	0.786641
Itm2b	-0.213429	8.49872	4.59121	0.0428026	0.786641
Stk24	-0.226338	7.091	4.79666	0.0387755	0.786641
Gpr183	-0.786075	3.26631	5.04947	0.0350839	0.786641
Gm26733	-1.18114	2.08579	4.58692	0.0428914	0.786641
Fbxl12	0.336268	5.80928	4.79131	0.0388748	0.786641
Ppp2r1b	0.548576	4.38155	4.78229	0.039043	0.786641
Snx1	0.280674	5.90949	4.67298	0.0411459	0.786641
Rpsa	-0.172915	12.435	4.77506	0.0391783	0.786641
Eif4enif1	0.273619	6.04221	4.72078	0.0402111	0.786641
Etaa1os	2.52092	2.55752	4.71389	0.0413558	0.786641
Rad50	-0.258061	6.61886	4.67942	0.0410187	0.786641
Anxa6	-0.308687	5.94249	4.89988	0.0369143	0.786641
Gm12258	0.578314	3.48829	4.68434	0.0409216	0.786641
Trappc1	0.286776	6.38339	5.01511	0.0349539	0.786641
Rpl23a	-0.221068	10.5459	4.69116	0.0407876	0.786641
Slfn2	-0.681364	4.20896	5.0336	0.0393648	0.786641
Fmnl1	0.348892	5.86814	4.67403	0.0411251	0.786641
Galk1	0.310626	5.9669	4.62874	0.0420331	0.786641
Rnf213	-0.469379	4.52618	4.7503	0.0396457	0.786641
Alyref	0.227798	8.24071	4.78299	0.0390298	0.786641
Pum2	0.236001	7.572	4.63171	0.0419729	0.786641
Pqlc3	0.433304	4.99499	4.84288	0.0379293	0.786641
Cog5	0.397747	5.27744	4.60071	0.0426064	0.786641
Mark3	0.258033	6.44727	4.60466	0.042525	0.786641
Lynx1	1.02338	4.62878	4.81523	0.042532	0.786641
Larp4	0.281253	6.00143	4.78548	0.0389833	0.786641
Espl1	0.357113	5.2356	4.92269	0.0365166	0.786641
Myg1	-0.332091	5.5588	4.66296	0.041345	0.786641
2010309G21Rik	-0.910137	2.57534	4.93989	0.0362199	0.786641
Abcc5	-0.75072	3.49466	4.92109	0.0370849	0.786641
St6gal1	0.396585	5.91338	5.02491	0.0366083	0.786641
Rpl24	-0.183391	10.884	4.60118	0.0425966	0.786641
Ier3	-1.08331	2.20891	4.67154	0.0411746	0.786641
Dnph1	0.480653	4.16698	4.96047	0.0358685	0.786641
Cebpzos	-0.415585	4.71377	4.64508	0.0417029	0.786641
Kmt5b	0.333495	6.09687	4.68171	0.0409735	0.786641
Ccdc88b	0.656772	3.48404	4.82265	0.0382973	0.786641
Eml3	-0.515022	4.12364	4.73778	0.0398844	0.786641
Ccnj	0.654876	3.74429	4.59966	0.042628	0.786641
Acsl5	0.327623	5.81364	4.72176	0.0401921	0.786641
Junb	-0.342103	5.88284	4.58657	0.0433235	0.790675
Rac2	-0.214991	9.42627	4.56801	0.0432861	0.790675
Acbd4	-0.576481	3.55602	4.55591	0.0435409	0.793147
Blzf1	0.548905	4.04915	4.52938	0.0441049	0.794044
Itpkb	0.329306	5.60695	4.54238	0.0438276	0.794044
Rpl34	-0.198107	11.0347	4.52422	0.0442157	0.794044
Itgb3bp	0.554775	5.03288	4.54835	0.0437007	0.794044
Nub1	-0.365899	5.33723	4.52478	0.0442038	0.794044
Mogs	0.346162	5.48384	4.52873	0.044119	0.794044
Phc1	0.484532	4.70795	4.52896	0.044114	0.794044
Flywch1	-0.352045	4.78175	4.52283	0.0442456	0.794044
Tmem87b	0.601096	3.86716	4.49198	0.0449145	0.795953
Clec4e	-1.15537	2.21748	4.49142	0.0449269	0.795953
Cherp	0.364897	5.58361	4.49939	0.0447528	0.795953
Man2b1	-0.250349	6.35729	4.51043	0.0445131	0.795953
Sfmbt1	0.386072	4.94912	4.50013	0.0447366	0.795953
Rpl26	-0.242256	9.79503	4.51176	0.0448867	0.795953
Tmem97	0.379337	5.10286	4.50584	0.0446126	0.795953
Bmp2k	-0.447947	4.67045	4.46425	0.0455256	0.805089
Nit1	-0.443933	4.71721	4.44374	0.0459835	0.80876
Snrnp200	0.250753	6.48475	4.44657	0.04592	0.80876
H2-Q6	0.344099	5.58262	4.46013	0.0459754	0.80876
Rplp1	-0.178168	11.9805	4.42413	0.0464261	0.814626
Krt222	-1.55282	1.82974	4.52896	0.0464852	0.814626
Pex19	0.416595	4.67161	4.35657	0.0479885	0.814668
Acbd3	-0.269001	6.13506	4.38797	0.0472551	0.814668
Cd82	-0.412608	4.39101	4.33505	0.0484987	0.814668
Nxt1	0.292897	6.69588	4.4186	0.0469306	0.814668
Rprd1b	0.27355	5.99956	4.36864	0.047705	0.814668
Etfdh	-0.441313	4.26635	4.34948	0.0481559	0.814668
Mob3c	-0.691981	3.15409	4.36882	0.047701	0.814668
Zmym4	-0.376475	4.96071	4.35339	0.0480636	0.814668
Rere	0.262578	6.5213	4.3601	0.0479056	0.814668
Plaur	-0.640044	3.40825	4.41004	0.0467471	0.814668
Rev3l	-0.354725	5.13208	4.34551	0.04825	0.814668
Qrsl1	0.358944	5.42514	4.33206	0.04857	0.814668
Heatr3	0.548584	4.17469	4.33588	0.0484789	0.814668
Fem1b	0.341919	5.31867	4.341	0.048357	0.814668
1110059G10Rik	-0.327229	5.13455	4.33126	0.0485892	0.814668
Acly	0.313917	6.22001	4.38317	0.0474032	0.814668
Nim1k	-1.23278	2.17673	4.38196	0.0479671	0.814668
5031439G07Rik	0.294808	6.20598	4.33517	0.0484957	0.814668
Lztr1	0.49226	4.17732	4.35591	0.0480041	0.814668
Eif2b5	-0.292659	5.79726	4.35817	0.0479508	0.814668
Tra2b	0.221915	8.12699	4.37261	0.0476123	0.814668
Tmem50b	0.544694	4.18053	4.40755	0.0468041	0.814668
Myl12a	0.211633	7.65876	4.4111	0.0467231	0.814668
Ehd3	-0.607303	3.86381	4.38989	0.0472106	0.814668
Cndp2	0.43426	4.90143	4.33677	0.0484577	0.814668
R3hcc1	0.478278	4.37634	4.32493	0.0487407	0.815797
Wls	0.373334	4.80619	4.31974	0.0488653	0.816472
Rbm27	0.283832	6.2624	4.30985	0.0491037	0.817636
Scyl1	0.432871	4.5354	4.31	0.0491002	0.817636
Ctsz	-0.260948	7.08422	4.28999	0.0495866	0.820041
Notch2	-0.458319	4.45687	4.299	0.0493669	0.820041
Mgll	-0.666168	3.28129	4.29235	0.049529	0.820041
Slc35a4	0.276947	5.70432	4.29237	0.0495286	0.820041
Rpl7a	-0.177684	10.5868	4.2783	0.0498734	0.823379
Nup50	0.271381	6.25386	4.27082	0.0500577	0.823615
H2-Oa	-0.551931	4.32678	4.34617	0.050014	0.823615
Cdk5r1	0.523762	3.96903	4.2659	0.0501795	0.82422
Hnrnph1	0.20313	8.36217	4.26022	0.0503205	0.825137
Gm49336	0.384769	5.223	4.25279	0.0505056	0.826773
Slc9a2	1.82151	1.56685	4.25599	0.0521518	0.827531
Serpine2	-1.22225	1.92158	4.1245	0.0538258	0.827531
Sp140	-0.34762	5.57067	4.18251	0.0525543	0.827531
Slamf7	0.276358	6.68021	4.13915	0.0534346	0.827531
Itih5	0.855182	3.58846	4.14219	0.053739	0.827531
Mettl8	-0.619835	3.46499	4.16815	0.0526693	0.827531
Bmf	0.712095	4.51632	4.32034	0.0536627	0.827531
Araf	0.344211	5.46631	4.15362	0.053051	0.827531
Cfp	-0.436976	4.28547	4.20397	0.0517411	0.827531
Rtl8b	1.14755	2.64819	4.15735	0.0529528	0.827531
Fam199x	-0.643069	3.0766	4.14983	0.0531512	0.827531
Casp9	0.558185	3.92685	4.23685	0.0509052	0.827531
Dhx15	0.23001	6.9733	4.14663	0.0532359	0.827531
Ulk1	0.500771	4.15129	4.22014	0.0513282	0.827531
Brap	0.377083	5.27485	4.24681	0.0506551	0.827531
Irak2	-0.755452	3.0104	4.22993	0.0510799	0.827531
C2cd5	0.294353	6.09221	4.1224	0.0538821	0.827531
Ethe1	0.31011	5.66294	4.1776	0.0524226	0.827531
Ppfibp2	-0.963517	2.52196	4.16847	0.0526608	0.827531
Rplp2	-0.190925	11.1849	4.13159	0.0536361	0.827531
Tspan32	-0.477712	6.54473	4.80008	0.0509793	0.827531
Man1a	-0.299165	6.11572	4.20859	0.0516226	0.827531
Gcc2	-0.28922	5.78293	4.21669	0.0514158	0.827531
Icosl	-0.977916	2.72119	4.28323	0.0511629	0.827531
Piezo1	0.503729	4.2235	4.22886	0.0511069	0.827531
Osgep	-0.284754	6.55982	4.16928	0.0526396	0.827531
Pank3	0.357102	5.07969	4.1922	0.0520439	0.827531
Arl5c	0.314834	8.56231	4.40417	0.0529689	0.827531
Rpl38	-0.216618	9.76592	4.17483	0.0524948	0.827531
AL590144.2	-0.87483	2.22532	4.15092	0.0531223	0.827531
Prkag1	-0.282835	5.58314	4.17115	0.0525908	0.827531
Krt80	-1.37901	1.55204	4.21713	0.0514048	0.827531
Bfar	-0.279885	5.84763	4.13532	0.0535366	0.827531
Gm20506	2.54558	2.39202	4.25447	0.0515488	0.827531
Nlrc4	0.885412	2.14919	4.15375	0.0530476	0.827531
Epcam	-1.05798	1.8085	4.18013	0.0523567	0.827531
Gm6133	-0.694528	3.17827	4.18621	0.052199	0.827531
Nudt8.1	-0.8871	2.35612	4.14198	0.0533594	0.827531
Rad9a	0.409884	4.62208	4.23623	0.050921	0.827531
Agpat5	0.32058	5.51878	4.11541	0.0540704	0.829108
Ttll4	0.785537	3.38132	4.10308	0.0544421	0.832174
Cd27	-0.500806	3.67897	4.10477	0.0543581	0.832174
Slc25a25	0.674252	3.92259	4.22131	0.0547408	0.834854
Pcna-ps2	1.09107	4.55606	4.2446	0.0547897	0.834854
Orc1	-0.534623	3.47125	4.07536	0.0551627	0.838003
Uso1	0.268641	5.9458	4.07489	0.0551755	0.838003
Zfp592	0.330883	5.75875	4.07337	0.0552558	0.838003
Smyd4	-0.434722	4.07239	4.06464	0.0554591	0.839772
Klf7	-0.425499	4.56875	4.05474	0.0557345	0.839977
Degs1	-0.334539	5.32437	4.0058	0.0571195	0.839977
Rbmx	0.246514	6.38576	4.02209	0.0566544	0.839977
Metap1	0.41904	4.95063	4.0583	0.0556354	0.839977
Rab2a	-0.216851	7.03354	4.01599	0.0568278	0.839977
Eya3	0.463728	4.12402	4.01331	0.0569044	0.839977
Dnajc16	1.13705	2.48554	4.01679	0.056805	0.839977
Slain2	0.290511	5.47896	4.01707	0.0567971	0.839977
Marcks	0.21617	8.21772	4.02897	0.0564589	0.839977
Rnf170	-0.452621	4.04013	4.03007	0.056428	0.839977
Pts	-0.251795	6.50129	4.0227	0.0566369	0.839977
Aarsd1	-0.775815	2.8693	4.02433	0.0565906	0.839977
2010111I01Rik	0.325165	5.60581	4.0079	0.0570593	0.839977
Ttc7b	0.502988	4.11699	4.02501	0.0565712	0.839977
Rubcn	0.624922	4.39907	4.22146	0.0561567	0.839977
Cd200	-0.665706	3.57932	4.03057	0.0564163	0.839977
Blnk	0.235206	8.45361	4.01807	0.0569893	0.839977
Pik3ap1	-0.706475	4.16838	4.30351	0.056027	0.839977
Rps12-ps3	-0.371271	4.56518	4.02748	0.0565013	0.839977
Tgfbrap1	0.496909	3.95846	3.77368	0.0642435	0.841028
Raph1	0.777505	2.85969	3.74934	0.0650475	0.841028
Ndufs1	0.26944	5.88267	3.85825	0.061537	0.841028
Dgkd	0.223485	7.52788	3.9389	0.0590762	0.841028
Ier5	-0.327397	6.35834	3.90886	0.0637902	0.841028
Cryzl2	2.37246	2.70666	3.75633	0.0659734	0.841028
Desi2	-0.29039	5.40847	3.8832	0.0607636	0.841028
Sccpdh	0.740784	3.00894	3.82438	0.0626049	0.841028
Il2ra	0.505931	4.68159	3.84265	0.0652635	0.841028
Otud1	0.324983	5.22654	3.86774	0.0612417	0.841028
Nelfb	0.263416	5.89045	3.79091	0.0636814	0.841028
Snapc4	0.656548	3.13014	3.79891	0.0634222	0.841028
Vav2	0.345803	5.04964	3.9897	0.0575836	0.841028
Fbxo3	0.29757	5.5036	3.77077	0.0643389	0.841028
Rmdn3	0.539307	3.85929	3.83104	0.0623933	0.841028
Chp1	0.345247	5.31721	3.85349	0.0616858	0.841028
Usp8	-0.290481	5.77749	3.95922	0.0584739	0.841028
Cenpb	-0.267566	6.20548	3.81816	0.0628035	0.841028
Stau1	-0.396598	4.41861	3.91218	0.0598788	0.841028
Tsr2	0.575437	3.58828	3.83417	0.0629016	0.841028
Rfx5	0.4606	4.54482	3.74916	0.0655306	0.841028
Cdc14a	0.405347	4.55413	3.73346	0.0655779	0.841028
Gbp7	-0.458849	3.9767	3.76944	0.0643827	0.841028
Lmo4	0.199346	8.12224	3.89847	0.0602957	0.841028
Chd7	-0.465016	4.51875	3.87087	0.0619717	0.841028
B3galt6	-0.470388	3.7317	3.86572	0.0613042	0.841028
Usp46	-0.620458	3.34398	3.75701	0.0647929	0.841028
Antxr2	-0.754865	2.96349	3.82623	0.0625461	0.841028
Mlxip	0.326504	5.66086	3.78819	0.0638094	0.841028
Gatsl2	0.856898	3.03745	3.99915	0.0573107	0.841028
Gtf2i	0.256578	6.10102	3.88946	0.0605712	0.841028
Hepacam2	-0.889707	2.38897	3.84517	0.0619471	0.841028
Trim24	-0.355744	5.08228	3.88659	0.0606591	0.841028
Mcm2	0.227817	7.24249	3.79773	0.0634603	0.841028
Mical3	-0.529927	3.6626	3.9346	0.0592047	0.841028
Pianp	2.33826	2.62859	3.95554	0.0597126	0.841028
Ncapd2	0.27127	6.91581	3.85333	0.0627509	0.841028
U2af2	0.224076	6.81131	3.73623	0.0654851	0.841028
Rinl	-0.490474	3.94539	3.7241	0.0658931	0.841028
Tmem143	0.857323	2.99825	3.80893	0.0630991	0.841028
Tm2d3	-0.387592	5.04026	3.93543	0.0591798	0.841028
Timm10b	0.266703	6.35057	3.73087	0.0656649	0.841028
Gm44777	-0.550311	3.70627	3.97573	0.0579898	0.841028
Utrn	-0.291384	5.44089	3.8645	0.0613423	0.841028
Ddit4	-0.742622	4.29559	4.0807	0.0641109	0.841028
Kif1bp	-0.430883	4.4904	3.73582	0.0654989	0.841028
Ptbp1	0.20725	7.43078	3.99259	0.0574999	0.841028
Lsm7	0.227175	7.03626	3.82717	0.0625164	0.841028
Zfp873	0.451264	4.17383	3.76009	0.0646908	0.841028
AU041133	-0.556668	3.61455	3.77218	0.0642927	0.841028
Cdk17	0.330413	5.22143	3.77091	0.0643345	0.841028
Lta4h	-0.256225	5.8104	3.82401	0.0626169	0.841028
Nabp2	0.291467	5.44979	3.96638	0.0582634	0.841028
Cdk2	0.292688	5.68598	3.95709	0.0585367	0.841028
Gm26853	0.439846	3.97154	3.82075	0.0627207	0.841028
Zfp319	0.535125	3.85091	3.93768	0.0591127	0.841028
Atxn1l	0.528511	3.85325	3.90712	0.0600323	0.841028
Gcsh	0.414971	5.09808	3.90056	0.0602317	0.841028
Ap3m1	0.339702	5.17947	3.91863	0.0596839	0.841028
Mapk1ip1l	0.309662	6.05447	3.91619	0.0599811	0.841028
Exoc5	0.259567	5.74815	3.74659	0.0651389	0.841028
Ltb4r1	-1.18192	2.35288	3.97579	0.0610922	0.841028
Kbtbd3	0.915354	2.61586	3.7232	0.0659233	0.841028
Msantd2	0.548688	4.10568	3.82021	0.0627381	0.841028
Sorl1	-0.346709	6.1475	3.85855	0.0662165	0.841028
Pstpip1	0.60603	4.23636	3.83451	0.0631782	0.841028
Rnf111	0.256016	5.84932	3.83291	0.0623343	0.841028
Alas1	0.416893	4.59093	3.82438	0.062605	0.841028
Usp4	0.276455	5.876	3.73341	0.0655796	0.841028
Glb1	-0.509197	3.83928	3.89366	0.0604424	0.841028
Selenom	1.01632	2.66646	3.94444	0.0589114	0.841028
Uqcrq	0.196933	8.07458	3.95802	0.0585093	0.841028
Ubb	-0.243213	10.8405	3.85999	0.0660663	0.841028
Ypel2	0.613396	3.7252	3.97167	0.0581085	0.841028
Msi2	0.239929	7.09598	3.76781	0.0644362	0.841028
Stxbp4	-0.65066	3.18777	3.7192	0.0660588	0.841028
Cdk5rap3	-0.34956	5.19498	3.7486	0.065072	0.841028
Cdk12	-0.246401	6.32714	3.79409	0.0635781	0.841028
Wipf2	0.373843	5.01471	3.97533	0.0580013	0.841028
Mafg	-0.418552	4.42944	3.85597	0.0616084	0.841028
Hist1h2bb	2.65758	2.46926	3.88322	0.0623941	0.841028
Irf4	0.324391	6.96927	3.99754	0.0628715	0.841028
Gfm2	0.441226	4.15452	3.73156	0.0656419	0.841028
L2hgdh	-0.796828	3.2592	4.04144	0.0578964	0.841028
Timm9	0.258624	5.85516	3.839	0.0621416	0.841028
Pop1	0.581255	3.45889	3.89925	0.0602716	0.841028
Eif3l	-0.21228	7.19493	3.7883	0.0637661	0.841028
Dexi	0.44435	4.28563	3.83039	0.0624139	0.841028
3110001I22Rik	0.748195	2.91978	3.71571	0.0661771	0.841028
Crkl	0.44111	5.33485	3.90103	0.0648118	0.841028
Dgcr6	-0.327198	5.43401	3.99023	0.0575683	0.841028
Ufd1	-0.307029	5.33511	3.80723	0.0631538	0.841028
Iglc2	-0.70095	9.22022	5.08472	0.0615112	0.841028
Dzip3	-0.346834	4.84494	3.75072	0.0650016	0.841028
Bbx	-0.247298	6.05531	3.88367	0.0607492	0.841028
Gbe1	0.603523	3.58455	3.87793	0.0609261	0.841028
Wrb	1.05602	2.48393	3.82385	0.0626219	0.841028
H2-Eb1	-0.684279	9.01514	5.06408	0.0613846	0.841028
Pqlc1	0.592936	3.4087	3.74942	0.0650446	0.841028
Map3k11	0.414364	4.40837	3.9187	0.0596819	0.841028
Esrra	0.467355	3.93652	3.77688	0.0641386	0.841028
Nxf1	0.222279	7.10706	3.81692	0.0628432	0.841028
Ddb1	0.272371	6.87216	3.84599	0.0627447	0.841028
mt-Cytb	0.15305	12.6085	3.93693	0.0591349	0.841028
Grina	-0.395175	4.7647	3.71017	0.0663652	0.84117
Nfkb2	-0.448422	4.39829	3.70911	0.0664013	0.84117
Xpo5	-0.744183	2.69817	3.70351	0.0665923	0.842488
Atp6ap1	0.24798	6.48383	3.6939	0.0669217	0.842674
Rhof	-0.516418	4.01801	3.68861	0.0671035	0.842674
Arhgap35	-0.447632	3.89536	3.70044	0.0666971	0.842674
Mob2	0.316176	5.20763	3.68788	0.0671287	0.842674
Ddx60	-0.949546	2.19016	3.6931	0.0669489	0.842674
Neil1	0.319466	5.09895	3.69291	0.0669554	0.842674
Ddb2	-0.580244	3.41118	3.68215	0.0673266	0.843934
Mrpl20	0.198789	7.72424	3.67994	0.0674032	0.843934
Orc2	-0.275271	5.55898	3.67542	0.06756	0.844153
Chpf2	-0.470643	3.81143	3.67441	0.0675949	0.844153
Sumf1	-0.623716	3.15009	3.66599	0.0678884	0.844532
Capn5	-0.649898	3.08418	3.66716	0.0678473	0.844532
Cdk10	-0.502772	3.71337	3.66354	0.0679739	0.844532
Rpl37	-0.188187	10.4513	3.66622	0.0678802	0.844532
4921524J17Rik	-0.308171	5.46129	3.65605	0.0682363	0.846707
Adrb2	-0.488476	4.26164	3.66197	0.0683839	0.847453
Pfdn5	-0.180576	9.1223	3.64053	0.068784	0.851323
Slc40a1	1.53733	2.51134	3.82725	0.0710455	0.852212
Pfkfb3	0.393872	4.68702	3.61994	0.0695185	0.852212
Commd3	-0.212626	6.82814	3.61167	0.0698159	0.852212
Clcn5	0.601457	3.82001	3.60596	0.0700223	0.852212
Tmem29	0.385787	4.67059	3.59623	0.070375	0.852212
Pax5	0.232316	8.73882	3.6537	0.0691678	0.852212
Tnfrsf18	-0.670214	3.04097	3.62706	0.0692634	0.852212
Sun1	-0.496051	4.13731	3.58561	0.0707628	0.852212
Zfp296	0.501385	4.11853	3.63584	0.0689505	0.852212
Isg20	-0.794747	2.74772	3.61104	0.0698385	0.852212
Coq7	0.279074	6.7315	3.63109	0.0706131	0.852212
Cdipt	0.3335	5.22751	3.58127	0.0709219	0.852212
Zbtb24	0.39778	4.45324	3.63055	0.069139	0.852212
Ccdc138	-0.403924	4.11738	3.59262	0.0705065	0.852212
Sgpl1	-0.432403	4.05456	3.57767	0.0710543	0.852212
Prim1	-0.296757	6.41637	3.67539	0.0695694	0.852212
Rel	-0.278591	6.49375	3.61758	0.070455	0.852212
Plekhm1	0.383474	4.86626	3.58043	0.0709529	0.852212
Kcnk10	-0.856627	2.24817	3.60479	0.0700646	0.852212
Sub1	-0.199995	9.13273	3.60739	0.0699704	0.852212
Iqcb1	0.464562	4.3412	3.62585	0.0693069	0.852212
H2-Ab1	-0.495633	8.74576	4.33096	0.0710184	0.852212
Rock1	-0.201967	7.9828	3.61765	0.0696006	0.852212
Cep76	0.456775	3.82674	3.60338	0.0701157	0.852212
mt-Nd5	-0.197243	8.3368	3.5856	0.0707634	0.852212
Mrpl15	0.22546	6.32977	3.53776	0.07254	0.853138
Aim2	-0.32983	4.92372	3.56811	0.071407	0.853138
Uckl1	-0.488391	3.97205	3.56903	0.071373	0.853138
Casz1	-0.509936	3.70161	3.54056	0.0724344	0.853138
Mturn	-0.429058	4.32008	3.55689	0.0718233	0.853138
Stx11	-0.590298	3.32869	3.56442	0.0715435	0.853138
Pdxk	0.866646	3.31742	3.69393	0.0716774	0.853138
Setd6	-0.609277	3.2948	3.57098	0.0713008	0.853138
Vcl	-0.489974	4.156	3.54034	0.0724428	0.853138
Man2c1	0.637201	3.83765	3.54494	0.0722702	0.853138
Mtmr3	0.259151	5.80849	3.55708	0.0718164	0.853138
Larp4b	0.245423	7.06259	3.54821	0.0721477	0.853138
Gm48623	-0.765774	2.45633	3.55525	0.0718847	0.853138
6720489N17Rik	0.625962	2.95357	3.54568	0.0722423	0.853138
Atp13a3	0.230903	6.60817	3.53845	0.072514	0.853138
Ap3s1	0.251646	5.71857	3.54514	0.0722624	0.853138
Gtpbp1	0.42889	4.31148	3.53414	0.0726767	0.853708
Zdhhc13	0.387333	4.39198	3.5294	0.0728558	0.853743
Tab2	0.253618	6.63329	3.53157	0.0727736	0.853743
Mybl1	-0.630361	3.49412	3.51105	0.0754923	0.855018
Lactb2	0.502523	3.89556	3.2542	0.0841837	0.855018
Ube2w	0.293847	5.62177	3.43268	0.0766251	0.855018
Rab23	0.454316	3.5417	3.0719	0.0928045	0.855018
Tmem131	-0.251612	5.98809	3.33355	0.080722	0.855018
AI597479	0.589584	3.29	3.05003	0.0939058	0.855018
Ercc5	-0.423906	4.00301	3.08827	0.0919899	0.855018
Wdr75	0.522148	4.5286	3.27438	0.0885593	0.855018
Gm28151	-0.947041	1.90056	3.03597	0.0946217	0.855018
Stk17b	-0.233905	7.12752	3.41077	0.0775096	0.855018
Acadl	-0.245068	6.56616	3.31679	0.0814393	0.855018
Retreg2	0.281629	5.48524	3.35388	0.0798618	0.855018
Tuba4a	0.241404	6.06142	3.41435	0.0773641	0.855018
9430060I03Rik	0.98842	2.43447	3.23419	0.0850833	0.855018
Dyrk3	-0.626338	2.83691	3.19625	0.0868198	0.855018
Rc3h1	0.322897	5.75282	3.49376	0.0749509	0.855018
Pigc	0.498163	3.6723	3.13986	0.0894765	0.855018
Rcsd1	-0.192001	7.87907	3.23193	0.0851855	0.855018
Slamf9	0.727563	3.42729	3.17153	0.0882634	0.855018
Arrdc1	-0.30705	5.02113	3.05252	0.0937792	0.855018
1110008P14Rik	0.330151	5.60151	3.40969	0.0779735	0.855018
Ppp6c	0.222002	6.23323	3.49236	0.0742734	0.855018
Fnbp4	-0.227973	6.07914	3.31792	0.0813907	0.855018
Elp4	0.513335	3.87044	3.23085	0.0852343	0.855018
Gm14091	-0.799771	2.72587	3.16827	0.0881265	0.855018
Lrrc57	-0.66123	2.91488	3.30188	0.0820835	0.855018
Ccndbp1	0.275471	5.39355	3.24203	0.0847293	0.855018
Apmap	-0.359426	4.11801	3.06805	0.092997	0.855018
Acss1	0.275655	5.9862	3.03925	0.0944964	0.855018
Tspyl3	-0.559409	3.10883	3.04104	0.0943627	0.855018
Dnmt3b	0.638285	3.64661	3.12526	0.0904709	0.855018
Tgif2	0.605736	2.85393	3.17527	0.0877974	0.855018
Ralgapb	0.335308	4.62961	3.10796	0.0910213	0.855018
Rab22a	0.271682	5.47416	3.22242	0.0856176	0.855018
Zfp831	-0.629503	3.01053	3.08173	0.0923142	0.855018
Helz2	-0.401696	4.69881	3.27692	0.0837124	0.855018
Rp2	0.364053	4.57432	3.32099	0.0812587	0.855018
Wdr44	-0.395478	4.2042	3.41776	0.0772261	0.855018
2610002M06Rik	-0.268923	5.51842	3.03993	0.0944192	0.855018
Tspan6	0.51659	3.74959	3.09456	0.0916792	0.855018
Armcx5	-0.45918	3.56954	3.12248	0.0903141	0.855018
Smc1a	-0.220011	8.46904	3.2921	0.0830301	0.855018
Gatb	-0.609966	3.16828	3.28601	0.0827757	0.855018
Snx27	0.254675	5.65361	3.04933	0.0939411	0.855018
Rnf115	-0.284516	5.9773	3.25887	0.0844008	0.855018
Csde1	0.187595	7.59389	3.47052	0.0751244	0.855018
Fnbp1l	1.06583	3.1098	3.1295	0.089975	0.855018
Ap1ar	0.218678	7.02237	3.12444	0.0902192	0.855018
Ppa2	-0.272235	5.61724	3.30825	0.0818078	0.855018
Pdlim5	-0.388204	4.17769	3.23393	0.0850948	0.855018
Tstd3	-0.591603	3.57663	3.50058	0.0739561	0.855018
Pnrc1	-0.211525	7.42044	3.1275	0.0900714	0.855018
Nol6	0.56133	3.59168	3.51434	0.0734283	0.855018
Exosc3	0.191367	6.97004	3.09161	0.0918249	0.855018
Aldh1b1	-0.471259	3.80062	3.30995	0.0817343	0.855018
Spata6	0.453804	4.01559	3.17138	0.0879799	0.855018
Pum1	0.230381	6.77257	3.13676	0.0896255	0.855018
Zfp593	0.327505	5.05521	3.04863	0.0939767	0.855018
Clic4	-0.263977	5.65384	3.13569	0.0896767	0.855018
Rbm48	-0.381576	4.38213	3.19	0.0871098	0.855018
Tmem60	0.249634	5.68529	3.13068	0.0899179	0.855018
Slc4a2	0.355806	4.8051	3.0883	0.0919882	0.855018
Tmem214	0.408779	4.59044	3.04329	0.094541	0.855018
Rell1	0.399447	4.76949	3.09179	0.0918584	0.855018
Pds5a	0.183877	7.60433	3.2951	0.0823783	0.855018
Gm17092	-0.872239	2.07071	3.14795	0.0890899	0.855018
Sec31a	0.270034	5.7837	3.41433	0.0773651	0.855018
Aff1	0.251065	6.28986	3.46128	0.0754876	0.855018
Gbp4	-0.616546	3.00451	3.03505	0.0946687	0.855018
Rpap2	0.571678	3.26569	3.08318	0.0922423	0.855018
Pigg	0.844563	2.67161	3.19543	0.0868574	0.855018
Gak	0.285829	5.47068	3.48221	0.0746675	0.855018
Tmem175	0.52026	3.7219	3.28997	0.0826024	0.855018
Atp6v0a2	0.310848	5.01708	3.17177	0.0879617	0.855018
Sfswap	0.231033	6.23683	3.47396	0.0749894	0.855018
Sumf2	-0.45277	3.75514	3.11597	0.0906303	0.855018
Rcc1l	0.471356	3.72068	3.15134	0.0889283	0.855018
Cux1	0.200627	8.22048	3.45304	0.0758133	0.855018
Mcm7	0.204635	7.75762	3.11778	0.0905423	0.855018
Ap5z1	-0.505163	3.39954	3.24843	0.0844417	0.855018
Arpc1b	-0.184551	8.71965	3.21879	0.085783	0.855018
Gcc1	0.617055	3.31083	3.3868	0.0784906	0.855018
Calu	0.295322	5.38443	3.46586	0.0753074	0.855018
Exoc6b	-0.791962	2.78937	3.46764	0.0752375	0.855018
C87436	-0.327289	4.93608	3.22939	0.0853007	0.855018
Pcbp1	0.16583	8.50727	3.23031	0.0852588	0.855018
Sec61a1	0.254163	5.85157	3.09726	0.0915459	0.855018
Spsb2	0.637592	3.33887	3.13115	0.0898954	0.855018
Ccnd2	-0.220414	7.41708	3.21486	0.0859627	0.855018
Gm15987	-0.71283	4.55104	3.54895	0.0908161	0.855018
Itpr2	-0.249387	6.45458	3.09906	0.091745	0.855018
Ncr1	-0.883348	2.38422	3.27513	0.083254	0.855018
Ppp1r12c	0.314533	5.28166	3.29694	0.0822985	0.855018
Trappc6a	-0.282101	5.70019	3.35546	0.0797954	0.855018
Clasrp	0.406015	4.35159	3.25868	0.0839836	0.855018
Zfp790	-0.813937	2.50924	3.24473	0.0846078	0.855018
Bcl2l12	0.281232	5.32009	3.47614	0.0749044	0.855018
Myo7a	0.552003	3.52532	3.47469	0.0749608	0.855018
Relt	-0.678167	3.11288	3.36686	0.0797394	0.855018
Rabep2	-0.307001	4.85066	3.04341	0.0942421	0.855018
Ctbp2	-0.562934	3.23328	3.21483	0.0859641	0.855018
Ptpre	-0.381501	4.67803	3.05968	0.093418	0.855018
Ifitm1	0.715936	9.22789	3.9291	0.0921969	0.855018
Lsp1	-0.261953	7.86732	3.46666	0.0793388	0.855018
Esr1	0.6462	3.79	3.07927	0.0928676	0.855018
Myb	0.183067	8.5437	3.06137	0.0933326	0.855018
Tspyl4	-0.649062	2.89173	3.50263	0.0738771	0.855018
Fig4	0.499611	3.93571	3.43993	0.0763349	0.855018
Serinc1	0.277746	5.60622	3.36259	0.0794964	0.855018
Slc25a16	0.446303	4.10104	3.41519	0.0827657	0.855018
Jmjd1c	-0.21714	6.65568	3.37325	0.0790517	0.855018
Adora2a	-0.825052	2.6225	3.26161	0.0838533	0.855018
Rrp1	-0.193612	7.32001	3.06077	0.0933631	0.855018
Plpp2	-0.654668	3.19874	3.42666	0.0768668	0.855018
Klf16	0.668501	3.29857	3.35277	0.0799082	0.855018
Btbd2	-0.494356	3.89918	3.26411	0.0837421	0.855018
Ap3d1	0.310955	5.22584	3.46021	0.0755297	0.855018
Pip5k1c	0.36873	4.89634	3.11444	0.0907048	0.855018
BC025920	-0.56576	3.28671	3.16623	0.0882228	0.855018
D10Wsu102e	-0.295546	5.47083	3.35878	0.079656	0.855018
Tmem263	0.266545	5.84	3.37796	0.0788563	0.855018
Cpsf6	0.1788	7.94519	3.03712	0.0945626	0.855018
Mdm2	0.231456	6.08775	3.05281	0.0937647	0.855018
Dyrk2	0.250497	6.46004	3.15585	0.0887138	0.855018
Ufsp2	0.292176	5.20072	3.47265	0.0750407	0.855018
Slc25a4	-0.186953	7.60781	3.17656	0.0877368	0.855018
Naf1	0.39687	4.4147	3.03838	0.0944983	0.855018
Armc6	0.472518	3.75052	3.40065	0.077922	0.855018
Tmem184c	0.372711	4.70308	3.15844	0.0885908	0.855018
Elmod2	0.527042	3.97772	3.35477	0.0798242	0.855018
Rad23a	0.246514	5.84078	3.31325	0.0815916	0.855018
Vps35	-0.207985	6.51074	3.20552	0.0863917	0.855018
Nae1	-0.285174	5.26852	3.04561	0.09413	0.855018
D230025D16Rik	0.490095	3.86082	3.15216	0.0888891	0.855018
Utp4	0.436985	3.97004	3.39644	0.0780944	0.855018
Phlpp2	-0.498986	3.49419	3.0877	0.0920182	0.855018
St3gal2	-0.512174	3.37555	3.10403	0.0912133	0.855018
Ppp3cb	0.212473	6.71339	3.43495	0.076534	0.855018
2810402E24Rik	-0.333913	4.64012	3.04415	0.0942043	0.855018
Pde12	0.293155	5.07658	3.17829	0.0876557	0.855018
Fam208a	-0.225902	6.42278	3.24651	0.0845278	0.855018
Wdfy4	0.206075	7.457	3.37448	0.0790007	0.855018
Ttc5	-0.265586	6.29568	3.16717	0.088656	0.855018
Hnrnpc	-0.189149	8.32747	3.27343	0.0833294	0.855018
Dcaf11	0.312203	5.20778	3.19805	0.0867363	0.855018
Irf9	-0.357578	4.92745	3.16619	0.0882245	0.855018
Gmpr2	0.319233	4.95258	3.04773	0.0940226	0.855018
Arl11	3.0284	2.6304	3.5416	0.0859397	0.855018
Kctd9	0.365652	4.47517	3.22423	0.0855354	0.855018
Jrkl	-0.476585	3.68506	3.32961	0.0808898	0.855018
Atg4d	0.315324	4.92449	3.37869	0.0788259	0.855018
Ldlr	0.617745	3.1206	3.504	0.0738247	0.855018
Zfp599	0.860238	2.67524	3.22322	0.0855811	0.855018
Tmem218	-0.470581	3.70995	3.14206	0.0893712	0.855018
Slc37a2	-0.686963	2.92048	3.49605	0.074131	0.855018
Usp2	-0.845518	2.78535	3.06257	0.0942344	0.855018
Rps25	-0.177848	10.645	3.31358	0.0815777	0.855018
Stag1	-0.195276	6.87804	3.09791	0.091514	0.855018
Atp2c1	-0.259945	5.55785	3.18171	0.087496	0.855018
Ppm1m	-0.287145	5.32539	3.20848	0.0862554	0.855018
Rnf123	-0.481692	3.7154	3.32593	0.081047	0.855018
Tmem42	-0.453329	3.72532	3.38478	0.0785742	0.855018
Osm	-0.809386	2.36627	3.43825	0.0764018	0.855018
Polm	0.450914	5.04809	3.50343	0.0754851	0.855018
Acyp2	0.724758	2.88988	3.32486	0.0810931	0.855018
Adam19	0.428214	5.57408	3.51798	0.0798311	0.855018
Ccdc69	-0.387755	4.63253	3.45075	0.0759042	0.855018
Eno3	-0.767445	2.92823	3.19397	0.0869252	0.855018
Spns3	0.668927	4.87564	3.43526	0.0765216	0.855018
Atp2a3	0.248685	6.65073	3.44331	0.0762	0.855018
Traf4	0.381437	4.60789	3.19898	0.0866932	0.855018
Tubd1	-0.658454	3.08658	3.2385	0.0848885	0.855018
Vmp1	-0.322749	5.54945	3.40777	0.078452	0.855018
Smg8	0.525622	3.72341	3.42201	0.0770543	0.855018
Ppm1e	0.300296	5.33103	3.13546	0.0896878	0.855018
Acsf2	0.559431	3.28014	3.5	0.0739784	0.855018
Mlx	0.359742	4.92444	3.37383	0.0790274	0.855018
Strada	0.421898	4.41721	3.42447	0.0769549	0.855018
Cog1	-0.397774	4.01015	3.37736	0.078881	0.855018
Grb2	-0.197537	7.45316	3.3731	0.079058	0.855018
BC018473	-0.51291	5.92554	3.96939	0.0751102	0.855018
Tmc8	0.81137	2.71504	3.34396	0.0802802	0.855018
Timp2	-0.726419	3.3608	3.17661	0.0923089	0.855018
Pfkp	0.246854	5.92585	3.10609	0.0911126	0.855018
Zmynd11	0.219123	6.54419	3.41135	0.077486	0.855018
Acot13	-0.351371	4.83798	3.23858	0.0848851	0.855018
Caml	-0.426401	4.09403	3.10909	0.0909659	0.855018
2210016F16Rik	0.293008	5.13348	3.26224	0.0838252	0.855018
Uqcrb	0.168208	8.05938	3.19658	0.0868045	0.855018
Zfp729b	0.411511	4.13068	3.048	0.0940088	0.855018
Sdha	0.196801	6.93294	3.13156	0.0898755	0.855018
Zfp825	-0.423978	4.3696	3.45971	0.0755493	0.855018
Glrx	-0.352244	5.58773	3.22851	0.0894186	0.855018
Ttc37	0.314559	4.94473	3.2011	0.0865954	0.855018
Col4a3bp	0.323051	5.02606	3.51197	0.073519	0.855018
Slc30a5	0.231367	6.89744	3.13359	0.0897779	0.855018
Baz1a	0.17995	7.78579	3.20853	0.0862532	0.855018
Hspa2	0.355856	6.01617	3.56393	0.0771111	0.855018
Efcab11	-0.514189	3.34788	3.12968	0.0899664	0.855018
Ddx24	-0.201572	7.53747	3.31089	0.0816934	0.855018
Gskip	0.361709	4.63412	3.49261	0.0742639	0.855018
Myo10	0.914705	2.55844	3.05762	0.0935219	0.855018
Otulin	-0.253755	6.01423	3.34492	0.0802394	0.855018
Taf2	0.263805	5.3854	3.07027	0.0928857	0.855018
Aco2	0.192154	6.79403	3.05712	0.093547	0.855018
AL611986.1	-0.476794	4.37258	3.22185	0.087415	0.855018
Pus7l	0.855346	2.81368	3.27804	0.0831261	0.855018
Cox14	-0.201259	6.67705	3.10378	0.0912259	0.855018
Csad	0.435783	4.12521	3.41603	0.0772961	0.855018
Nagpa	0.685989	3.6219	3.50865	0.0751654	0.855018
Tmem186	-0.475998	3.9071	3.32893	0.080919	0.855018
Ntan1	-0.235391	5.98329	3.08522	0.0921412	0.855018
Sdf2l1	0.2184	6.64011	3.39911	0.077985	0.855018
Ccdc58	-0.278557	5.32124	3.15674	0.0886716	0.855018
Stfa2l1	-1.5407	2.27241	3.69796	0.073934	0.855018
Naa50	0.198891	7.11552	3.19596	0.0868331	0.855018
Nxpe3	0.346466	4.879	3.18983	0.0871173	0.855018
Pcnp	-0.217819	6.86449	3.43846	0.0763933	0.855018
Tfg	0.230451	6.44936	3.362	0.0795209	0.855018
Mrpl39	-0.333183	4.92138	3.19224	0.0870057	0.855018
Igf2r	0.491577	3.69637	3.06937	0.0929311	0.855018
Srrm2	-0.168782	8.85234	3.0883	0.0919882	0.855018
Pdpk1	0.231276	6.09609	3.32406	0.0811272	0.855018
Wdr24	0.549039	3.80291	3.33507	0.0806575	0.855018
Luc7l	0.239247	6.39518	3.04723	0.0940475	0.855018
Abcc10	-0.806317	2.56371	3.17794	0.087672	0.855018
Zfp318	-0.370329	5.4507	3.50847	0.075816	0.855018
Mrps10	0.310074	5.54111	3.2313	0.0852139	0.855018
Rftn1	-0.290928	5.66665	3.42261	0.0770302	0.855018
Zfp119b	0.804945	2.58735	3.34096	0.080407	0.855018
Dpp9	0.295667	5.33664	3.28503	0.0828187	0.855018
Rpl36	-0.203333	10.2148	3.35958	0.0800704	0.855018
Fbxo11	0.306369	5.61876	3.51446	0.0734238	0.855018
Svil	-0.382465	4.69901	3.51045	0.073577	0.855018
Mib1	-0.344896	4.57305	3.10237	0.091295	0.855018
Map3k2	-0.302136	4.82509	3.14833	0.0890715	0.855018
Lars	-0.277918	5.88689	3.40202	0.0778659	0.855018
Grk2	0.193927	8.35751	3.21574	0.0859226	0.855018
Spindoc	0.578065	3.25419	3.31346	0.0815825	0.855018
Wdr74	0.760423	2.81059	3.08308	0.0922475	0.855018
B3gat3	0.286187	5.36089	3.07214	0.0927927	0.855018
Tut1	0.635879	3.29253	3.46864	0.0751979	0.855018
Ostf1	-0.187356	7.65003	3.17443	0.0878367	0.855018
Gm9493	-0.332185	5.41137	3.43455	0.0765501	0.855018
Xpnpep1	0.32734	4.89431	3.26775	0.0835806	0.855018
Gfra1	0.275802	5.67399	3.09401	0.0917064	0.855018
Spopl	0.285135	5.11485	3.02995	0.0949301	0.855783
Gnb4	-0.304605	5.53743	3.03603	0.0948765	0.855783
Gmfb	0.220767	6.17454	3.02685	0.0950892	0.856421
Dctn1	-0.245117	5.43635	3.02256	0.0953102	0.85682
Gtpbp3	0.50276	3.5736	3.02279	0.0952984	0.85682
Psph	-0.238553	5.74723	3.01975	0.0954554	0.85733
Sdhc	0.220283	6.35936	2.97456	0.0978234	0.857614
Dnlz	0.269663	5.45258	3.01461	0.0957213	0.857614
Sptan1	-0.235312	5.90149	3.00087	0.0964365	0.857614
Plcb2	-0.386454	4.26055	2.98109	0.0974774	0.857614
Pygb	0.407677	4.42116	2.98707	0.0971613	0.857614
Ampd2	0.526123	3.76221	2.9819	0.0974346	0.857614
Inip	0.273231	5.63368	2.97894	0.0975911	0.857614
Ndc1	0.391949	4.70495	3.00595	0.096214	0.857614
Padi4	-0.769618	3.04566	3.02245	0.0958275	0.857614
Agtrap	-0.654663	3.01722	3.00028	0.0964676	0.857614
Fam193a	0.219454	6.18513	2.97613	0.0977402	0.857614
C1galt1	0.165448	8.10509	3.00142	0.0964079	0.857614
Mob1a	0.200075	6.77243	2.97732	0.0976771	0.857614
Trmt11	-0.483636	3.68359	3.00666	0.0961345	0.857614
Hace1	0.371742	4.39326	2.98373	0.0973377	0.857614
Tspan31	-0.461197	4.22749	3.02323	0.0959773	0.857614
Tom1	0.781095	2.45885	3.0131	0.0957995	0.857614
Kars	0.247009	6.08684	2.99853	0.0965589	0.857614
Afg3l1	-0.26299	5.40957	3.00613	0.0961621	0.857614
A230050P20Rik	-0.674766	2.66044	2.98978	0.0970182	0.857614
Trappc4	-0.20524	6.6435	2.9719	0.097965	0.857614
Fxyd6	1.12379	2.27344	2.9851	0.0973612	0.857614
Gm11713	-0.784963	2.38846	2.98122	0.0974702	0.857614
Mtr	0.388441	4.20267	2.97242	0.0979374	0.857614
Ero1lb	-0.330356	4.75424	2.97703	0.0976923	0.857614
Iglc3	-0.715302	7.86532	3.77133	0.0978581	0.857614
Acap2	-0.237475	5.88156	3.01081	0.0959184	0.857614
Wbp1l	0.334806	4.84375	2.98948	0.0970343	0.857614
Gpr171	0.237344	5.64017	2.96273	0.098455	0.859574
Rnf220	0.272886	5.46307	2.96465	0.0983524	0.859574
Tpst2	-0.375179	4.15653	2.963	0.0984402	0.859574
Zfp251	0.436203	4.02329	2.95354	0.0989484	0.863105
Prdx6	0.252914	6.32016	2.95183	0.0990407	0.863132
Prpf38b	0.170543	7.80338	2.94966	0.0991578	0.863377
Ncor2	-0.339323	4.71443	2.93988	0.0996876	0.864881
Ube2b	-0.187162	7.57094	2.94334	0.0994994	0.864881
Dhrs7b	0.351909	4.3036	2.93998	0.0996823	0.864881
Mrpl12	0.186755	7.36137	2.94032	0.0996635	0.864881
Atp13a1	0.328188	4.8045	2.93665	0.0998631	0.865217
Serpinf1	0.56908	3.45614	2.93588	0.0999048	0.865217
Ddx27	0.225371	6.37076	2.92732	0.100373	0.867178
Narf	-0.369646	5.48343	3.02498	0.100344	0.867178
Mgea5	-0.214466	6.30117	2.92682	0.1004	0.867178
Zfp976	0.970245	1.88288	2.92485	0.100508	0.867341
Wdr5	0.275943	5.11014	2.92083	0.100729	0.868474
Klf3	-0.311496	5.15005	2.91408	0.101101	0.870906
Cep350	-0.254497	5.93567	2.90161	0.101793	0.874932
Ccdc32	0.298351	5.02337	2.90253	0.101741	0.874932
Ptpn1	-0.219113	6.90487	2.89956	0.101907	0.874932
Avl9	-0.331008	4.74243	2.89915	0.101929	0.874932
Ppif	0.313657	4.91055	2.89669	0.102066	0.875332
Scrn3	1.10815	2.565	2.89333	0.102255	0.875472
Iqsec1	0.319625	5.16358	2.8931	0.102267	0.875472
Tpi1	0.190964	7.08228	2.89107	0.102381	0.875472
Akap10	0.39466	4.24036	2.88995	0.102444	0.875472
Acsl3	0.420747	3.90108	2.87359	0.103366	0.878302
Gpatch4	0.279198	5.16214	2.87674	0.103188	0.878302
Eif2b3	-0.411267	3.91568	2.87733	0.103154	0.878302
Nfat5	-0.303464	5.80007	2.92335	0.103586	0.878302
Abhd6	-0.592178	3.13509	2.87056	0.103538	0.878302
Pigs	0.378019	4.49183	2.87422	0.10333	0.878302
Vps8	0.544755	3.57962	2.87563	0.103251	0.878302
Slc35a5	-0.414541	3.7216	2.87901	0.10306	0.878302
Lnpep	0.26121	6.31666	2.87732	0.103591	0.878302
Hsd17b7	0.443875	4.14545	2.85714	0.104303	0.878798
Arpc4	0.202632	6.62823	2.8645	0.103883	0.878798
Hnrnpl	0.191272	7.16081	2.85964	0.10416	0.878798
Slc25a30	0.483919	4.12389	2.86355	0.104182	0.878798
Traip	0.362575	4.41023	2.867	0.10374	0.878798
Nid1	-0.879297	2.57438	2.92548	0.104375	0.878798
Ppp1r13b	-0.433044	3.55626	2.85869	0.104215	0.878798
Rhebl1	0.466519	3.4449	2.85597	0.10437	0.878798
Adprh	-0.22205	6.01304	2.85384	0.104492	0.879024
Mcm3ap	-0.276772	5.035	2.8491	0.104765	0.879028
Rfesd	-0.417802	4.00926	2.85056	0.104681	0.879028
Zfyve1	0.442854	3.79389	2.84947	0.104743	0.879028
Ptpn4	0.396088	4.22616	2.84095	0.105235	0.879482
Tex261	0.228753	6.2082	2.84062	0.105255	0.879482
Deaf1	-0.43126	3.71004	2.83758	0.105431	0.879482
Mpi	0.763554	2.80876	2.84054	0.105259	0.879482
Psme3	0.241955	6.11852	2.84016	0.105281	0.879482
Zfp52	-0.685112	2.43975	2.841	0.105233	0.879482
Reep5	-0.16872	7.54745	2.83717	0.105454	0.879482
Mindy3	0.288948	4.96302	2.82857	0.105955	0.882137
Pom121	0.25158	5.81143	2.83005	0.105868	0.882137
Skil	-0.290759	5.07427	2.82305	0.106277	0.8826
Dok1	-0.327729	4.69058	2.82138	0.106375	0.8826
Arhgap18	0.309466	4.79588	2.82565	0.106125	0.8826
Tatdn1	0.364149	4.39989	2.82273	0.106296	0.8826
4833403J16Rik	-0.741798	2.67834	2.81786	0.106581	0.882804
Fto	0.303029	5.03578	2.81848	0.106545	0.882804
9330175E14Rik	0.459103	3.82148	2.81283	0.106878	0.8845
Stx18	-0.339771	4.43157	2.80972	0.107061	0.885262
Ppp1r7	-0.245689	5.88225	2.77882	0.108903	0.885562
Rbms1	-0.213773	6.24347	2.7916	0.108137	0.885562
Gnas	-0.161805	9.64804	2.77991	0.108838	0.885562
Il2rg	-0.322411	5.36183	2.80831	0.10939	0.885562
Phka2	0.294916	4.84978	2.78755	0.108379	0.885562
Pdcd10	-0.199584	7.03603	2.79187	0.108121	0.885562
S100a11	-0.650022	7.06786	3.45563	0.108647	0.885562
Prune1	-0.585587	3.17099	2.80271	0.107476	0.885562
Trim45	0.869612	2.05677	2.77857	0.108918	0.885562
Mrpl37	0.274812	4.96236	2.77331	0.109236	0.885562
Sh3bp2	0.632159	3.51882	2.78587	0.109115	0.885562
Gm26699	-0.364376	5.16065	2.84594	0.109052	0.885562
Rpl28	-0.15245	11.9333	2.76749	0.109589	0.885562
Mctp2	0.356071	5.13041	2.78916	0.108283	0.885562
Tmem9b	-0.288608	4.99006	2.78661	0.108436	0.885562
Sash1	-0.544417	3.22762	2.79202	0.108112	0.885562
Zmiz1	0.224634	6.9169	2.81173	0.107389	0.885562
2010007H06Rik	0.275301	5.33864	2.78113	0.108764	0.885562
1700017B05Rik	0.267802	5.50186	2.78744	0.108385	0.885562
Ikzf1	0.164327	8.29896	2.79109	0.108168	0.885562
Rnf130	-0.252742	5.65983	2.79527	0.107918	0.885562
Gmpr	0.793165	2.97687	2.78941	0.108268	0.885562
Nol10	0.425689	3.86177	2.76638	0.109656	0.885562
Ccdc71l	0.289702	5.09978	2.7781	0.108947	0.885562
Slc25a32	0.395765	3.80274	2.80075	0.107592	0.885562
Hdac10	-0.399236	4.07531	2.77018	0.109426	0.885562
Lmbr1l	-0.370454	4.1835	2.76901	0.109496	0.885562
Filip1l	-0.432004	6.08787	3.0929	0.107842	0.885562
Thrap3	-0.1897	7.72511	2.75686	0.110235	0.885643
Capzb	0.161441	8.5149	2.76424	0.109786	0.885643
Ticrr	-0.316085	4.97763	2.75323	0.110458	0.885643
Itgal	-0.397848	4.18943	2.75273	0.110488	0.885643
Crybg1	-0.4609	3.7632	2.76121	0.10997	0.885643
Mvd	0.837481	2.71375	2.7537	0.110429	0.885643
Plscr3	0.277008	5.20358	2.7553	0.110331	0.885643
Tnk2	0.34507	4.4318	2.76019	0.110032	0.885643
Wdr4	0.445359	3.81357	2.75903	0.110103	0.885643
Bsg	-0.1658	7.30779	2.74905	0.110714	0.885983
Glo1	-0.203082	6.34771	2.75049	0.110626	0.885983
Sp4	0.31799	4.85613	2.74564	0.110924	0.8862
Ccdc94	0.772102	3.05882	2.76519	0.110843	0.8862
Unc50	-0.263815	5.53006	2.70636	0.113371	0.886487
Cdc73	0.24332	5.64035	2.72784	0.112025	0.886487
Gm20045	-0.312068	4.95862	2.69401	0.114154	0.886487
Smyd2	0.526539	3.32629	2.73395	0.111645	0.886487
Cacfd1	0.342493	4.6989	2.68245	0.114893	0.886487
Slc12a6	0.207003	7.08576	2.69546	0.114062	0.886487
Asxl1	0.260453	5.56422	2.69571	0.114046	0.886487
Scand1	-0.16711	7.77578	2.72254	0.112355	0.886487
Gprasp1	-0.375584	4.12306	2.71672	0.11272	0.886487
Mrps28	0.223808	6.2721	2.68797	0.114539	0.886487
Fxr1	-0.199351	6.42572	2.70676	0.113347	0.886487
Mef2d	0.212975	7.42075	2.75153	0.111175	0.886487
Adar	0.371954	4.93262	2.71977	0.114606	0.886487
Elovl6	0.219039	6.22924	2.73946	0.111304	0.886487
Nfyc	0.298425	5.39132	2.6917	0.114301	0.886487
Trnau1ap	0.251111	5.53379	2.69988	0.113781	0.886487
Mphosph9	-0.271061	4.96707	2.70554	0.113423	0.886487
Pon3	0.571882	3.03591	2.73336	0.111682	0.886487
Stk38l	0.508752	3.46489	2.68944	0.114446	0.886487
Ercc2	0.530681	3.43878	2.69837	0.113877	0.886487
Knop1	0.227567	5.88712	2.70543	0.113431	0.886487
Sgf29	-0.331129	4.50439	2.7071	0.113325	0.886487
Fuom	-0.651181	2.73726	2.70646	0.113365	0.886487
Katna1	0.245462	5.40521	2.68321	0.114844	0.886487
Nup107	0.28522	4.97454	2.68249	0.11489	0.886487
Sprtn	0.366032	4.30103	2.69705	0.113961	0.886487
Eif3g	-0.232165	7.06563	2.72468	0.1143	0.886487
Hspa8	-0.19959	10.8747	2.77916	0.112893	0.886487
Tpm1	0.273086	5.00961	2.69571	0.114046	0.886487
Nle1	0.713253	3.21607	2.73892	0.111634	0.886487
Trim65	0.381163	4.19269	2.70648	0.113364	0.886487
Rnf157	0.209738	5.85938	2.68295	0.114861	0.886487
Xrcc4	0.408572	3.86956	2.69217	0.114271	0.886487
Nudcd1	0.316077	4.68944	2.71884	0.112587	0.886487
H1f0	-0.269516	5.93459	2.71685	0.112712	0.886487
Bin2	-0.486186	3.45007	2.68911	0.114466	0.886487
Iglc1	-0.527423	8.13385	3.34548	0.111109	0.886487
Eci1	-0.26362	5.26359	2.69651	0.113995	0.886487
Ankrd12	-0.165977	7.44085	2.69561	0.114053	0.886487
Myl12b	-0.153689	8.08738	2.70885	0.113215	0.886487
Mta2	0.224881	6.77119	2.70891	0.113332	0.886487
Entpd7	0.358344	4.26335	2.71192	0.113021	0.886487
Calhm2	-0.354616	4.50322	2.7128	0.112966	0.886487
Wrn	-0.22575	5.60536	2.67706	0.115239	0.886973
Gm11361	-0.360196	6.5356	2.89971	0.115241	0.886973
Ubqln1	0.210774	5.85787	2.67577	0.115322	0.886973
Zhx2	0.351778	3.90502	2.67902	0.115113	0.886973
Fam60a	0.246657	5.33501	2.67233	0.115544	0.887269
Gart	0.24186	5.99266	2.6737	0.115456	0.887269
B4galt5	-0.470922	3.62523	2.66799	0.115825	0.888208
Thoc5	-0.294432	4.69481	2.66761	0.115849	0.888208
Zfp90	0.474425	3.58261	2.66523	0.116003	0.888683
Mov10	0.468918	3.94629	2.66069	0.116298	0.890241
Tpr	-0.164059	8.74644	2.65048	0.116965	0.890718
Taf15	-0.228937	6.5949	2.65656	0.117	0.890718
Mfsd11	0.475487	3.58368	2.65317	0.116789	0.890718
B4galt7	0.505595	3.6791	2.64988	0.117004	0.890718
Eif3h	-0.177052	9.22352	2.65532	0.116648	0.890718
Pced1b	0.642537	2.89393	2.65301	0.116799	0.890718
Ddx23	-0.293092	5.7186	2.6867	0.11676	0.890718
Cers6	0.372276	4.22945	2.64537	0.1173	0.891569
Pou2f2	-0.240291	7.92142	2.73269	0.117286	0.891569
Zfp687	0.405244	4.90162	2.68092	0.118924	0.895824
Crebzf	-0.191766	6.50971	2.62903	0.118379	0.895824
Ahi1	-0.3091	4.70719	2.62055	0.118944	0.895824
Tmem198b	-0.734906	2.26588	2.62427	0.118695	0.895824
Arhgap10	-0.383894	3.83678	2.62541	0.11862	0.895824
Birc2	0.220473	6.0926	2.63003	0.118313	0.895824
Mei4	0.649695	2.87582	2.64169	0.118157	0.895824
Slc12a7	0.490105	3.24776	2.62865	0.118404	0.895824
Taf1b	-0.356452	4.73214	2.634	0.118049	0.895824
Copz1	0.206667	6.09326	2.62207	0.118842	0.895824
Ccnd3	0.183414	9.2388	2.62017	0.118969	0.895824
Wdr43	0.235816	5.81805	2.62603	0.118578	0.895824
Cnppd1	0.256362	5.57426	2.57366	0.122124	0.896344
2021-09-02	-0.714606	2.36346	2.59704	0.120526	0.896344
Fam107b	0.17246	7.69581	2.6024	0.120163	0.896344
Aifm1	0.303622	5.28413	2.60714	0.119843	0.896344
Prkab2	0.459257	3.32042	2.5975	0.120494	0.896344
Ift74	-0.37524	4.09134	2.59587	0.120605	0.896344
Pef1	0.356675	4.88987	2.59186	0.121395	0.896344
Tmem165	0.219692	5.9528	2.58238	0.121525	0.896344
Ccni	0.179514	7.09083	2.57752	0.121858	0.896344
Lrwd1	0.253456	5.43851	2.60805	0.119782	0.896344
Gimap7	-0.571179	4.18124	2.72987	0.122333	0.896344
Pcgf1	-0.547741	2.92995	2.61007	0.119646	0.896344
Phb2	0.159249	7.95881	2.58983	0.121016	0.896344
Tomm40	0.201675	6.41499	2.58289	0.12149	0.896344
Lcmt1	0.289164	4.67697	2.59981	0.120338	0.896344
Pa2g4	0.191887	7.50012	2.60845	0.119755	0.896344
Slc7a6	0.459907	3.58063	2.57397	0.122103	0.896344
Maf	-0.689373	3.08753	2.60903	0.119716	0.896344
Gm45894	-0.660753	2.86569	2.58305	0.121479	0.896344
Slc7a7	-0.490788	3.20408	2.59731	0.120508	0.896344
Mtmr9	0.416439	3.92638	2.57961	0.121715	0.896344
Asb3	0.425955	4.10293	2.59162	0.120894	0.896344
Xaf1	-0.387316	3.73657	2.57013	0.122367	0.896344
Spag5	0.277737	6.27773	2.6668	0.120158	0.896344
Srsf1	0.155009	8.03467	2.59866	0.120416	0.896344
Rapgefl1	0.376044	4.42661	2.60482	0.119999	0.896344
Gps1	0.202653	5.97627	2.57574	0.12198	0.896344
Lyrm4	0.510946	3.60921	2.6138	0.119395	0.896344
Aaed1	-0.312286	4.45155	2.5921	0.120862	0.896344
Zc3h7a	0.205361	6.20444	2.57686	0.121904	0.896344
Ttc3	-0.221101	6.15166	2.58785	0.121151	0.896344
Ergic1	0.446582	3.99509	2.59311	0.120793	0.896344
Rsph9	0.232953	6.02006	2.61518	0.119303	0.896344
Hnrnpll	-0.684636	2.70019	2.57882	0.121769	0.896344
Tnfaip8	-0.19473	6.87723	2.57161	0.122265	0.896344
Casp7	-0.313178	4.40607	2.5757	0.121984	0.896344
Gm8369	-0.752297	4.90692	3.03017	0.122575	0.897182
Ccnc	-0.289254	4.77963	2.56568	0.122675	0.89724
Rdh10	0.554984	3.11985	2.43597	0.132059	0.898816
Dedd	0.344422	4.26228	2.5402	0.124455	0.898816
Rbm8a2	0.619167	2.891	2.54583	0.124059	0.898816
Kctd3	0.31397	5.02836	2.45816	0.130395	0.898816
Fbxw5	0.388058	4.41776	2.44775	0.131433	0.898816
Nup35	0.298646	4.52634	2.47133	0.129419	0.898816
Snrpb2	0.184196	6.64178	2.43959	0.131786	0.898816
Cebpb	-0.935839	4.53892	3.06679	0.124653	0.898816
Vapb	-0.234545	5.29002	2.48575	0.128361	0.898816
Gpkow	0.421223	3.79278	2.49987	0.127334	0.898816
Zdhhc9	0.622167	2.84279	2.47581	0.129089	0.898816
Hcfc1	0.178024	6.73318	2.43769	0.131929	0.898816
Prkx	0.442865	3.77688	2.46993	0.129522	0.898816
Gpr174	-0.495892	3.45365	2.52912	0.125238	0.898816
Zfand1	-0.3802	4.10239	2.53127	0.125085	0.898816
Ppm1l	0.507251	3.40557	2.49797	0.127472	0.898816
Flad1	-0.386125	3.80345	2.52299	0.125674	0.898816
Kyat3	0.428295	3.55341	2.50954	0.126637	0.898816
Sigmar1	-0.341084	4.07389	2.552	0.123627	0.898816
Ldlrap1	-0.391348	4.04997	2.4668	0.129754	0.898816
Exosc10	0.24329	5.37882	2.52839	0.12529	0.898816
Cacna2d1	0.77944	2.50181	2.48448	0.128453	0.898816
Kit	-0.731187	2.54908	2.46156	0.130143	0.898816
Stap1	-0.194995	6.36496	2.49955	0.127357	0.898816
Gfi1	-0.402087	4.24567	2.46422	0.130434	0.898816
Alkbh2	-0.46158	3.39171	2.5347	0.124843	0.898816
Bcl7a	0.179245	8.6858	2.44565	0.13133	0.898816
Gtf2ird2	-0.583577	2.78007	2.43566	0.132082	0.898816
E130309D02Rik	0.247303	5.30622	2.53746	0.124648	0.898816
Zfp655	0.292771	4.77677	2.47518	0.129136	0.898816
Gstk1	0.61409	2.89432	2.55137	0.123671	0.898816
Igf2bp3	-0.462476	3.63834	2.50452	0.126998	0.898816
Paip2b	0.385213	4.25565	2.53926	0.124521	0.898816
Atg7	-0.348684	4.13209	2.53491	0.124828	0.898816
Plekha5	-0.402727	3.86095	2.44437	0.131426	0.898816
Ppfibp1	0.678991	2.74721	2.50842	0.126717	0.898816
C5ar1	-1.03009	2.79078	2.60491	0.131062	0.898816
Ppp1r37	0.266271	4.93475	2.44175	0.131623	0.898816
BC024978	-0.706031	2.3224	2.49918	0.127384	0.898816
1110035H17Rik	-0.55769	2.87443	2.45357	0.130737	0.898816
Hcst	-0.493711	3.4809	2.52482	0.125543	0.898816
Vrk3	-0.194338	6.30653	2.46973	0.129537	0.898816
Coa4	0.353832	4.21094	2.44909	0.131072	0.898816
Tube1	0.484409	3.78851	2.47276	0.129313	0.898816
Uqcr11	0.172884	7.58387	2.49351	0.127795	0.898816
Matk	0.5524	3.32223	2.49608	0.127608	0.898816
Gas2l3	0.230579	6.01643	2.47391	0.129229	0.898816
Dtx3	0.621368	3.37042	2.56158	0.128081	0.898816
Cd63	1.0703	3.03756	2.71316	0.124375	0.898816
Thap1	-0.344716	3.90871	2.47193	0.129375	0.898816
Use1	-0.194382	6.42111	2.53712	0.124672	0.898816
Hsh2d	0.740562	3.18751	2.64817	0.123239	0.898816
Anapc10	0.263065	5.01858	2.43763	0.131933	0.898816
Gm26532	0.438472	3.65092	2.48966	0.128076	0.898816
Cenpt	0.383709	3.98451	2.44349	0.131492	0.898816
Fam213a	-0.728852	2.98088	2.55625	0.12333	0.898816
Msra	0.212482	5.8209	2.4615	0.130147	0.898816
Gpalpp1	0.285315	4.95589	2.49178	0.127921	0.898816
Zfp810	0.474262	3.84246	2.48252	0.128597	0.898816
Kmt2a	-0.171274	7.50446	2.44833	0.131129	0.898816
Gm48855	-0.832638	2.42791	2.44892	0.131602	0.898816
Fam214a	-0.341941	4.42237	2.48659	0.1283	0.898816
Adamts7	0.508179	3.35419	2.51876	0.125976	0.898816
Rasa2	-0.263743	5.09654	2.43456	0.132165	0.898816
Acy1	0.823513	2.69721	2.52244	0.125713	0.898816
Pes1	-0.257922	5.41255	2.54503	0.124115	0.898816
Actr2	0.175248	7.39905	2.4373	0.131958	0.898816
Erlec1	-0.317465	4.81138	2.49325	0.127814	0.898816
Kif3a	0.494392	3.60382	2.52128	0.125796	0.898816
Rai1	0.259219	6.1619	2.58039	0.123087	0.898816
Zfp3	-0.915405	2.38956	2.49177	0.127922	0.898816
Med24	-0.316394	4.6885	2.53411	0.124885	0.898816
Kif18b	0.283755	5.71165	2.47705	0.129515	0.898816
Ftsj3	0.217459	5.98972	2.48578	0.128358	0.898816
Auh	-0.261384	5.17649	2.50401	0.127035	0.898816
Mrps30	0.265561	5.35821	2.43995	0.131759	0.898816
Mia2	-0.212329	5.85998	2.45222	0.130838	0.898816
Npc2	-0.163502	7.8842	2.46113	0.130174	0.898816
AC163040.1	0.736495	2.44075	2.54497	0.124119	0.898816
Ptger4	0.393182	4.2819	2.44759	0.131184	0.898816
Fbxo32	0.5855	3.10128	2.53905	0.124536	0.898816
1110038F14Rik	0.200543	5.87602	2.5297	0.125197	0.898816
Ccdc134	0.389235	4.25786	2.45671	0.130503	0.898816
Dazap2	0.1513	7.70403	2.49598	0.127616	0.898816
Tmem191c	0.505121	3.39637	2.50526	0.126945	0.898816
Pak2	-0.166098	7.1686	2.50256	0.12714	0.898816
Phf10	-0.228617	5.47158	2.43842	0.131874	0.898816
Kctd5	0.298743	4.56788	2.43823	0.131888	0.898816
Dusp1	-0.460513	3.50308	2.44375	0.131473	0.898816
Srpk1	-0.178333	6.64939	2.43763	0.131933	0.898816
Zfp799	-0.693239	2.29926	2.46988	0.129526	0.898816
Csnk2b	0.173009	7.19224	2.51693	0.126107	0.898816
Mllt1	0.345518	4.41864	2.49251	0.127868	0.898816
Zfp35	0.338977	4.29292	2.47013	0.129508	0.898816
Tcf4	-0.174039	7.78828	2.52695	0.125392	0.898816
Zadh2	-0.434068	3.87676	2.5505	0.123732	0.898816
Ehbp1l1	0.211794	5.86742	2.46963	0.129545	0.898816
Ppp2r5b	0.639845	2.88534	2.50688	0.126828	0.898816
Nmrk1	-0.314725	4.15443	2.47825	0.12891	0.898816
Atad1	0.227322	6.16332	2.45968	0.130282	0.898816
Bmpr2	-0.710257	2.32224	2.42978	0.132528	0.899389
Cep57l1	-0.250077	5.26251	2.43018	0.132497	0.899389
Gtf2e1	0.382956	4.20067	2.43133	0.13241	0.899389
Rasa4	0.469263	4.09323	2.44903	0.132726	0.899632
Zfp574	0.362108	4.2834	2.42392	0.132973	0.899632
Rps26	-0.130546	10.7359	2.42333	0.133018	0.899632
Smad3	0.60902	3.31903	2.4232	0.133028	0.899632
Fam172a	0.224983	5.81747	2.42382	0.13298	0.899632
Neurl1b	0.395019	3.87356	2.41763	0.133453	0.90188
Rpl21	-0.133866	11.0979	2.41289	0.133816	0.902236
Tmed4	0.279455	4.82387	2.41194	0.133889	0.902236
Rdh14	-0.307999	4.63606	2.41322	0.133791	0.902236
Dyrk1a	0.193381	6.17381	2.41421	0.133715	0.902236
Sgms1	0.264445	5.4375	2.41087	0.133971	0.902236
Stx12	0.368869	4.28062	2.40342	0.134545	0.902336
Sdf4	-0.179289	6.64096	2.40793	0.134198	0.902336
Clec4a2	-0.808863	3.08067	2.53074	0.134364	0.902336
4931406P16Rik	0.264778	5.16563	2.40504	0.13442	0.902336
Srf	0.323463	4.60654	2.40429	0.134478	0.902336
Gramd3	-0.337797	4.86136	2.41809	0.134269	0.902336
Ski	-0.460166	3.55183	2.40145	0.134698	0.902735
Cox6a1	0.155104	8.32759	2.39935	0.13486	0.903201
Bcas3	0.425446	3.57537	2.39765	0.134992	0.903459
Myl10	-0.961524	3.89747	2.73647	0.135479	0.906092
Pym1	0.274231	5.09839	2.38358	0.136088	0.908285
Rnf7	0.157496	7.65611	2.38557	0.135932	0.908285
Shisa5	-0.493027	7.28876	2.8354	0.136036	0.908285
Rps12	-0.146466	11.9141	2.38116	0.136277	0.908706
Cfap20	-0.224288	5.80878	2.37856	0.136482	0.908706
Mrps22	-0.283063	4.97595	2.37799	0.136526	0.908706
Fancm	-0.310004	4.56518	2.37916	0.136435	0.908706
Smyd3	-0.486598	3.28731	2.37618	0.136669	0.909032
Epb41l5	0.480482	3.51548	2.37162	0.137028	0.90917
Akt3	-0.303872	4.64041	2.36842	0.137281	0.90917
Kynu	-0.60421	2.7319	2.36759	0.137347	0.90917
Rragc	0.234599	5.52073	2.37209	0.136991	0.90917
Pgm1	0.384472	4.27229	2.37117	0.137063	0.90917
2010015M23Rik	0.597967	2.93315	2.36987	0.137166	0.90917
Mzb1	-0.142303	9.22532	2.36772	0.137337	0.90917
Yif1b	0.248981	5.74986	2.36477	0.13757	0.909697
Snn	0.185091	7.66682	2.36422	0.137614	0.909697
Mpp1	0.202488	6.3688	2.35816	0.138095	0.90981
Rad52	-0.462388	3.73739	2.35921	0.138015	0.90981
Bcl7c	-0.160658	7.06085	2.36117	0.137856	0.90981
Klhl36	-0.550863	2.83131	2.35986	0.13796	0.90981
Tbrg4	0.464807	4.28024	2.3893	0.1381	0.90981
Ikbkg	0.349922	4.24391	2.35028	0.138725	0.912063
Erp29	-0.15968	8.52919	2.35205	0.138583	0.912063
Dpagt1	0.339239	4.43351	2.35076	0.138686	0.912063
Mreg	-0.84263	2.25139	2.33726	0.139772	0.912206
Med27	0.402756	4.18829	2.32839	0.140492	0.912206
Slc9a6	0.536362	3.10171	2.34643	0.139034	0.912206
Proser1	0.24202	5.42035	2.3433	0.139285	0.912206
Focad	0.616165	2.65025	2.34038	0.139521	0.912206
Faah	-0.558633	3.14265	2.35258	0.139293	0.912206
Sh3bgrl3	-0.158351	9.44283	2.32679	0.140622	0.912206
Ncf1	-0.28175	5.58556	2.34877	0.140531	0.912206
Tmem120a	0.387378	3.7431	2.32818	0.140508	0.912206
Pcmt1	-0.173932	6.77821	2.34286	0.139321	0.912206
Map2k7	0.294188	5.10463	2.33159	0.140231	0.912206
Ttc13	0.351732	4.47059	2.33092	0.140286	0.912206
Pou2af1	0.157367	8.6451	2.34417	0.139215	0.912206
Dbr1	0.314059	4.55337	2.32886	0.140453	0.912206
Gadd45g	-0.510558	3.13048	2.32725	0.140584	0.912206
Tnrc6b	-0.178716	7.14369	2.33623	0.139855	0.912206
Arfgap3	0.697842	3.01233	2.32747	0.140567	0.912206
H2-DMb2	-0.538926	6.10396	2.74722	0.13904	0.912206
Pigf	0.327792	4.34242	2.3267	0.140629	0.912206
Slf2	-0.239513	5.61801	2.32957	0.140396	0.912206
Ankrd9	0.352708	4.5091	2.32534	0.14074	0.912315
Ly9	-0.252248	5.0079	2.31714	0.141409	0.912382
Nt5c3	-0.273585	4.76419	2.31912	0.141248	0.912382
Clptm1	0.288815	5.07102	2.32063	0.141124	0.912382
Xndc1	0.314493	4.7307	2.32285	0.140943	0.912382
2021-09-01	-0.181256	6.97088	2.31924	0.141238	0.912382
Mfsd12	0.653501	3.06566	2.31852	0.141297	0.912382
Cep128	0.257824	5.44684	2.31744	0.141385	0.912382
Emc3	0.209863	6.0207	2.3128	0.141766	0.913549
Sf3b3	0.159523	7.35599	2.31264	0.141779	0.913549
Ddx56	0.322442	4.73755	2.31059	0.141948	0.914031
6720427I07Rik	-0.404536	3.82446	2.30688	0.142253	0.915389
Fasn	0.373107	4.74924	2.35157	0.142488	0.916093
Btbd6	-0.610831	2.68365	2.30327	0.142552	0.916093
2610301B20Rik	-0.481342	3.21096	2.29605	0.143151	0.917093
Ubxn11	1.0625	2.53249	2.29858	0.142941	0.917093
Cdk6	0.272225	7.61763	2.45083	0.143004	0.917093
Zfp263	0.26419	5.43683	2.29569	0.14318	0.917093
Mettl26	-0.273575	5.2409	2.29838	0.142957	0.917093
Gm8251	0.5653	2.94755	2.2787	0.144602	0.918407
Inpp1	-0.397202	3.60692	2.23823	0.148056	0.918407
Ndufb3	0.163165	7.3418	2.20952	0.150566	0.918407
Lamc1	0.435791	3.51838	2.24556	0.147423	0.918407
Gm37065	-0.218255	5.85628	2.22683	0.149047	0.918407
Surf6	-0.332905	4.15355	2.22987	0.148782	0.918407
Fpgs	0.438881	3.93835	2.20079	0.152417	0.918407
Nmi	-0.314722	4.62524	2.18021	0.153182	0.918407
Ccdc173	-0.529905	3.13023	2.24678	0.147318	0.918407
A330069E16Rik	-0.690674	2.34682	2.2172	0.14989	0.918407
Immp1l	-0.18599	6.34595	2.24811	0.147203	0.918407
Ehd4	0.191509	6.38362	2.2498	0.147058	0.918407
Atp8b4	-0.764279	2.59112	2.27701	0.146676	0.918407
Smim26	0.265706	4.77708	2.18996	0.152306	0.918407
Ralgapa2	0.401471	3.58629	2.20703	0.150786	0.918407
2900097C17Rik	0.220697	6.05073	2.27402	0.144996	0.918407
Srsf6	0.147903	7.8345	2.196	0.151766	0.918407
Gdi1	0.27891	5.93359	2.29999	0.146633	0.918407
Zmat1	-0.584197	2.65014	2.21557	0.150033	0.918407
Ssr2	0.176862	6.914	2.21561	0.15003	0.918407
Pip5k1a	-0.222359	5.18254	2.18457	0.152789	0.918407
Plekhf2	-0.179956	6.4886	2.23861	0.148023	0.918407
Clta	-0.141886	8.98898	2.24876	0.147148	0.918407
Grhpr	-0.267326	4.90536	2.24584	0.147399	0.918407
Zfp69	-0.661249	2.38252	2.20743	0.150751	0.918407
Ythdf2	0.178538	6.3361	2.2398	0.14792	0.918407
Prdm2	-0.239361	4.94484	2.24496	0.147475	0.918407
Sh3tc1	0.703472	2.502	2.22127	0.149533	0.918407
Zfp518b	-0.509336	3.03153	2.2057	0.150904	0.918407
Hscb	-0.257754	5.03021	2.25088	0.146965	0.918407
Coro1c	0.212755	5.52365	2.2883	0.143797	0.918407
Usp30	-0.517443	3.16523	2.20151	0.151275	0.918407
Srsf9	0.154697	7.4742	2.26912	0.14541	0.918407
Fbxl18	-0.435505	3.36636	2.26992	0.145343	0.918407
Hilpda	-0.37939	4.03387	2.18564	0.152693	0.918407
Ahcyl2	-0.414379	3.4982	2.27766	0.14469	0.918407
Gng12	0.299029	4.98475	2.23192	0.148864	0.918407
Rassf4	-0.246308	5.64554	2.28211	0.144315	0.918407
Eid2b	-0.556212	3.27256	2.28394	0.144162	0.918407
Cep89	0.350611	4.40338	2.19478	0.151875	0.918407
Fcgrt	-0.608825	2.76706	2.21512	0.150073	0.918407
Fam53b	0.16398	8.85257	2.25451	0.146654	0.918407
Bcr	0.22831	5.76281	2.2264	0.149084	0.918407
Ube2g2	0.281213	4.90258	2.18643	0.152622	0.918407
Med16	0.409152	4.46379	2.25802	0.148263	0.918407
Mum1	0.224655	5.43669	2.22786	0.148957	0.918407
Nuak1	0.350287	4.21685	2.27545	0.144875	0.918407
Mterf2	0.406158	3.90516	2.28023	0.148613	0.918407
Tti2	0.33101	4.28299	2.24653	0.147339	0.918407
Msmo1	0.352731	4.08895	2.25697	0.146444	0.918407
Slc27a1	0.466158	3.21263	2.21819	0.149803	0.918407
Ddx28	-0.401706	3.51536	2.19948	0.151455	0.918407
Slc4a7	0.246916	5.52195	2.21049	0.150481	0.918407
Pabpn1	0.208925	5.76502	2.18118	0.153094	0.918407
Slc25a37	0.281217	5.31742	2.19058	0.152658	0.918407
Fam76b	-0.197886	6.10786	2.25601	0.146526	0.918407
Herpud2	-0.261927	4.86408	2.21866	0.149761	0.918407
Pus3	0.349094	3.94485	2.19631	0.151738	0.918407
Ireb2	0.220234	5.89414	2.24225	0.147708	0.918407
Fam219b	0.477224	3.56943	2.22468	0.149234	0.918407
Herc1	0.187084	6.58761	2.19944	0.151459	0.918407
5830418P13Rik	-0.655297	2.64111	2.22948	0.148815	0.918407
Mon1a	0.452789	3.27917	2.22908	0.148851	0.918407
Dhx30	0.231468	5.74285	2.23747	0.148121	0.918407
Acaa1a	0.28177	4.69494	2.24363	0.147589	0.918407
Zmat5	-0.221323	5.65136	2.18432	0.152811	0.918407
Canx	0.161465	7.70326	2.23383	0.148437	0.918407
Tnip1	-0.294377	4.50966	2.26884	0.145434	0.918407
Cntrob	0.295926	4.63003	2.24668	0.147327	0.918407
Arrb2	-0.294608	4.43558	2.19473	0.151879	0.918407
Poldip2	0.242227	5.17885	2.20095	0.151325	0.918407
Rhot1	0.257942	4.98311	2.2119	0.150356	0.918407
Slfn9	-0.358997	4.17647	2.2564	0.146493	0.918407
Scrn2	0.453691	2.95105	2.20431	0.151027	0.918407
Igfbp4	0.449929	5.15913	2.37523	0.150128	0.918407
Srp68	0.208087	5.57997	2.17954	0.153241	0.918407
Sirt7	0.199989	6.11638	2.18205	0.153016	0.918407
Zbed3	0.289825	4.85156	2.25496	0.146616	0.918407
Cd180	-0.279638	5.11046	2.21192	0.150355	0.918407
Isca2	-0.221702	5.745	2.2621	0.146007	0.918407
Ncaph2	0.175576	6.74806	2.18783	0.152497	0.918407
Rabl2	0.632437	3.03354	2.29134	0.143543	0.918407
Slx4	0.343456	4.145	2.38523	0.144432	0.918407
Socs1	0.256477	5.0125	2.25538	0.14658	0.918407
Hes1	0.233632	5.59829	2.19339	0.151998	0.918407
Mis18a	0.258554	6.01219	2.27102	0.148097	0.918407
Urb1	0.33201	4.17139	2.25125	0.146934	0.918407
Paxbp1	-0.236088	5.18704	2.27109	0.145244	0.918407
Ezr	-0.160483	7.81142	2.22902	0.148856	0.918407
H2-D1	-0.16043	10.7481	2.22542	0.149683	0.918407
B230354K17Rik	0.338002	4.38441	2.18046	0.153159	0.918407
Rrp36	0.223914	5.462	2.22093	0.149562	0.918407
Pot1b	-0.365555	3.64906	2.22238	0.149436	0.918407
Ttc27	0.40157	3.70593	2.19991	0.151417	0.918407
Fam13b	-0.377002	3.87759	2.19119	0.152195	0.918407
Rbm22	0.210592	6.24073	2.20686	0.150801	0.918407
Mex3c	0.243439	5.31631	2.18288	0.152941	0.918407
Pacs1	-0.363505	3.6427	2.19343	0.151995	0.918407
Neat1	-0.209149	6.34221	2.18618	0.152645	0.918407
Atl3	-0.339562	4.32811	2.23505	0.148332	0.918407
Eef1g	-0.152109	9.476	2.20793	0.150707	0.918407
Klf9	0.498755	2.77504	2.21033	0.150494	0.918407
Zfyve27	0.269374	4.65133	2.23501	0.148335	0.918407
Csf2ra	0.361865	4.18692	2.25741	0.146406	0.918407
Urm1	-0.256245	5.02547	2.17433	0.153713	0.918707
Marcksl1	0.156177	7.1682	2.1727	0.15386	0.918707
Klf13	-0.183372	7.33501	2.1729	0.153842	0.918707
Ppfia1	0.223542	5.41592	2.17642	0.153523	0.918707
Wdr83	0.254665	5.20131	2.17307	0.153826	0.918707
Gm14966	0.492305	3.55613	2.17512	0.153641	0.918707
Asnsd1	-0.18582	6.08659	2.14496	0.1564	0.919263
Glb1l	0.942437	2.36123	2.13653	0.157182	0.919263
Ptpa	0.173888	6.30804	2.15518	0.155458	0.919263
Mid1ip1	0.239997	5.3749	2.11525	0.159176	0.919263
Dnttip2	-0.193273	6.30031	2.11749	0.158964	0.919263
Aco1	0.623638	3.07297	2.099	0.160719	0.919263
Tln1	-0.153845	7.42576	2.14265	0.156613	0.919263
Polr1e	0.333718	4.14021	2.13957	0.156899	0.919263
Mllt3	0.289845	4.52279	2.11855	0.158864	0.919263
Plaa	0.212506	5.66456	2.1061	0.160042	0.919263
Eif3i	-0.156845	7.85948	2.09906	0.160713	0.919263
Mul1	0.361039	3.97998	2.16645	0.154428	0.919263
Szrd1	0.171542	6.13494	2.10776	0.159885	0.919263
Dhrs3	-0.254501	4.70728	2.1189	0.158831	0.919263
2410131K14Rik	-0.576186	2.91149	2.09627	0.16098	0.919263
Hip1	-0.534494	2.71744	2.13986	0.156872	0.919263
Ppp1r35	0.181802	6.58916	2.09255	0.161336	0.919263
Psmg3	0.190808	6.03865	2.15015	0.15592	0.919263
Phf14	-0.164164	7.19288	2.16782	0.154304	0.919263
Tes	-0.283444	4.98332	2.09483	0.161118	0.919263
Rbm28	-0.205007	6.03977	2.14097	0.156769	0.919263
Snrnp27	0.17824	6.49774	2.14313	0.156569	0.919263
Arl8b	0.240016	5.79049	2.1284	0.15794	0.919263
Dcp1b	0.408879	3.67731	2.11347	0.159343	0.919263
Parp11	0.269769	4.91882	2.10503	0.160144	0.919263
Rabac1	-0.205006	6.59557	2.12062	0.159113	0.919263
Atp10a	-0.482975	3.12331	2.11277	0.15941	0.919263
Ampd3	-0.515946	2.74907	2.10298	0.160339	0.919263
Oat	-0.181794	6.73894	2.10906	0.159761	0.919263
Cars	-0.272883	4.71932	2.16155	0.154875	0.919263
Pex3	-0.382841	3.83847	2.1196	0.158765	0.919263
P4ha1	-0.439218	3.60794	2.13433	0.158127	0.919263
Mier2	0.529305	3.28012	2.12811	0.157966	0.919263
Nup37	0.257538	5.31957	2.12502	0.158256	0.919263
Atxn7l3b	-0.158909	7.66282	2.1376	0.157082	0.919263
Thap2	0.196469	5.904	2.15153	0.155794	0.919263
Helb	-0.289745	4.9493	2.1614	0.154889	0.919263
Zfp358	0.383006	3.97106	2.14424	0.156466	0.919263
Lig4	0.234888	5.78287	2.10348	0.160291	0.919263
Tfdp1	0.186878	6.65894	2.17012	0.154095	0.919263
Ubxn8	-0.351716	3.77811	2.10459	0.160186	0.919263
Gatad2a	0.2423	5.41864	2.13586	0.157243	0.919263
Abce1	0.195483	6.41075	2.09326	0.161268	0.919263
Nacc1	0.280715	5.06809	2.11347	0.159343	0.919263
Brd7	-0.156493	6.929	2.16154	0.154875	0.919263
Acd	0.226437	5.42955	2.10782	0.159878	0.919263
Rnf166	-0.284534	4.50584	2.10465	0.16018	0.919263
Vps9d1	0.413385	3.74095	2.12855	0.157925	0.919263
Sap18	-0.176098	6.49274	2.09142	0.161444	0.919263
Chmp7	0.267749	4.73691	2.12177	0.158561	0.919263
Rpl10-ps3	-0.308691	4.34373	2.15252	0.155702	0.919263
Peak1	-0.394469	3.84927	2.11745	0.158968	0.919263
Zfp949	-0.388112	3.68358	2.15578	0.155403	0.919263
Msl2	0.197673	6.09497	2.13334	0.157478	0.919263
Cdv3	0.145346	8.35583	2.13577	0.157252	0.919263
Rpl29	-0.251524	6.7686	2.16099	0.160972	0.919263
Cyfip2	0.177281	8.49521	2.14524	0.157061	0.919263
Eif1	-0.121923	10.7906	2.10203	0.160429	0.919263
Riok1	-0.190514	6.22143	2.16665	0.15441	0.919263
Poc5	-0.310466	4.39498	2.09141	0.161445	0.919263
Btf3	-0.126321	10.1029	2.14212	0.156662	0.919263
Dnajc27	0.591611	2.799	2.10779	0.159882	0.919263
Wdyhv1	-0.29936	4.67966	2.09585	0.16102	0.919263
Hsf1	0.265259	4.8019	2.15819	0.155183	0.919263
Cbx7	0.441475	3.42454	2.09854	0.160762	0.919263
Creld2	0.23688	5.32931	2.09139	0.161447	0.919263
Lrrk2	-0.37263	4.76657	2.19125	0.156634	0.919263
Klhl22	0.39551	3.81985	2.14058	0.156805	0.919263
Arvcf	0.318279	4.60049	2.1402	0.15684	0.919263
Abcf3	0.256814	4.73819	2.1609	0.154934	0.919263
Zfp942	0.281055	4.80897	2.13143	0.157657	0.919263
Pex6	0.334074	4.23948	2.10848	0.159816	0.919263
Cox7a2l	-0.157376	9.04438	2.1686	0.154232	0.919263
Haao	-0.526151	3.02108	2.09699	0.16091	0.919263
Paip2	-0.157557	8.55435	2.11824	0.158893	0.919263
Tshz1	-0.255277	5.20897	2.1044	0.160203	0.919263
Gpr137	0.549864	2.90443	2.12437	0.158317	0.919263
Rcl1	0.4122	4.5126	2.14908	0.159473	0.919263
mt-Atp8	-0.301413	5.10509	2.16615	0.154891	0.919263
Lmbrd1	-0.256699	5.40107	2.05601	0.164889	0.921093
Nif3l1	-0.393647	3.82931	2.03705	0.16677	0.921093
Lancl1	-0.318956	4.02101	1.99987	0.170534	0.921093
Lrrfip1	-0.176487	6.5195	2.0852	0.162044	0.921093
Stx6	-0.22826	5.1644	2.08081	0.162467	0.921093
Atp5c1	-0.140011	8.42139	2.02831	0.167645	0.921093
Rabl6	0.220811	5.61416	2.0807	0.162478	0.921093
Usp20	0.470212	3.18742	2.07308	0.163217	0.921093
Arl5a	0.22054	6.33735	2.08201	0.163839	0.921093
Ttc30a1	0.634293	2.42085	2.01847	0.168638	0.921093
Bcl2l1	0.198518	6.01785	2.06005	0.164492	0.921093
Slc9a7	-0.436569	3.34079	2.0531	0.165176	0.921093
Nkap	-0.210743	6.03831	2.04543	0.165935	0.921093
Cmc4	-0.310859	4.30725	2.08001	0.162545	0.921093
4930579G24Rik	-0.2765	5.28829	2.06175	0.16575	0.921093
BC028528	-0.222927	5.16494	2.00405	0.170106	0.921093
Cept1	-0.258632	4.5703	2.06102	0.164396	0.921093
Gclm	-0.242051	5.51539	2.0237	0.16811	0.921093
Lef1	0.26633	7.62694	2.22123	0.162628	0.921093
Miga1	0.357058	3.79129	2.07072	0.170646	0.921093
Bach2	0.180562	8.81545	2.03757	0.168781	0.921093
Ube2j1	0.213757	5.68061	2.02375	0.168105	0.921093
Slc25a51	0.187307	6.9393	2.06141	0.164358	0.921093
Prpf4	-0.207422	5.33902	2.03701	0.166774	0.921093
Jak1	-0.163663	7.21287	2.04176	0.1663	0.921093
Usp24	-0.210023	5.56388	2.07635	0.1629	0.921093
Eno1	-0.196006	6.69815	2.00688	0.170108	0.921093
Acot7	-0.275757	4.85623	2.03035	0.16744	0.921093
A630072M18Rik	-0.275561	4.84303	2.05788	0.164705	0.921093
Htt	0.225054	5.51607	2.0328	0.167195	0.921093
Pi4k2b	0.340656	4.3487	2.07593	0.16294	0.921093
Wsb2	0.375466	4.27664	2.08548	0.162017	0.921093
Ubc	-0.15296	8.68372	2.03519	0.166956	0.921093
Zscan21	0.342822	4.17991	1.9973	0.170798	0.921093
Uspl1	0.279725	4.88741	2.0427	0.166206	0.921093
Rnf181	-0.234864	5.24693	2.0308	0.167395	0.921093
Mxd1	-0.356148	4.1839	2.00402	0.1704	0.921093
Zfp628	0.491234	3.7305	2.06554	0.164559	0.921093
Ccdc9	0.32983	4.28206	2.06875	0.16364	0.921093
Bcl3	-0.400977	3.69732	2.00119	0.170399	0.921093
Ankrd27	0.324226	4.0019	2.0586	0.164634	0.921093
Usp47	-0.212812	5.67645	2.05056	0.165427	0.921093
Zfp553	0.294103	4.89816	2.0316	0.167315	0.921093
Ncoa7	-0.257493	4.89075	2.04335	0.166142	0.921093
Hdac2	0.178189	6.67051	2.07721	0.162816	0.921093
Rhobtb1	-0.749575	2.07427	2.06694	0.163816	0.921093
Pcnt	-0.204988	6.02147	1.999	0.170623	0.921093
Rps15	-0.129074	10.8201	2.0036	0.170151	0.921093
Gna11	0.228949	5.85186	2.04078	0.166441	0.921093
Fgd6	-0.577772	2.83127	2.03585	0.16689	0.921093
Tmcc3	-0.458361	3.16135	2.00649	0.169857	0.921093
Arhgap9	0.262878	4.9125	2.03135	0.167341	0.921093
Aga	-0.418317	3.95702	2.09335	0.163382	0.921093
Nr2f6	-0.461503	3.22061	2.02704	0.167773	0.921093
Atp6v0d1	0.198632	5.6698	2.02435	0.168044	0.921093
Atxn7	0.295147	5.36352	2.06193	0.167827	0.921093
Mbnl2	0.226166	5.91183	2.07079	0.163441	0.921093
Zfp317	0.327665	4.08426	2.0516	0.165325	0.921093
Vps11	0.38607	4.56854	2.05562	0.168217	0.921093
Scaper	-0.297014	4.22668	2.02061	0.168421	0.921093
Zwilch	-0.317922	4.16298	1.99966	0.170556	0.921093
Tmem108	0.187171	6.77983	2.02799	0.167677	0.921093
Ndufaf3	0.217659	6.04578	2.01019	0.169479	0.921093
Acvr2b	0.572835	2.53602	2.0036	0.170151	0.921093
Higd1a	0.17635	6.61881	2.05807	0.164687	0.921093
Patz1	0.25799	5.46601	2.0534	0.16555	0.921093
Skp1a	0.203674	5.87969	1.99734	0.170794	0.921093
Guk1	-0.212904	5.82162	2.06035	0.164462	0.921093
Llgl1	-0.33584	4.05402	2.07049	0.163469	0.921093
Zfp286	0.778857	2.51222	2.0669	0.164252	0.921093
Neurl4	0.45204	4.18707	2.07639	0.167929	0.921093
Tmem199	-0.281446	4.64885	2.01755	0.168731	0.921093
Mmd	0.444749	3.38973	2.06606	0.163902	0.921093
Fam117a	0.23096	5.41093	1.99955	0.170567	0.921093
Casc3	0.220604	5.43988	1.99882	0.170642	0.921093
Dusp3	0.627436	3.08999	2.00229	0.170286	0.921093
Cep95	-0.333901	3.98399	2.03596	0.166879	0.921093
Gtpbp4	0.159875	6.75274	2.00693	0.169811	0.921093
Hist1h2ac	0.474292	3.42882	2.05907	0.164672	0.921093
Cdkal1	0.261943	4.65108	2.00292	0.170221	0.921093
Phf2	0.191533	6.47113	2.01143	0.169353	0.921093
Kidins220	0.267411	5.04471	2.05382	0.165105	0.921093
Ralgapa1	-0.222051	5.20747	2.02749	0.167728	0.921093
Xrcc3	0.773739	2.53356	2.00392	0.170119	0.921093
Pphln1	-0.284531	4.69188	2.05265	0.16522	0.921093
Txndc11	0.220305	6.65399	2.04964	0.167647	0.921093
Gspt1	-0.167475	7.28903	2.07774	0.162764	0.921093
Snap29	0.198277	5.99131	2.00148	0.170369	0.921093
Ranbp1	0.140694	8.90345	2.06731	0.16378	0.921093
Rnaset2b	-0.350658	3.73612	2.00179	0.170337	0.921093
Fkbp5	-0.330848	4.80932	2.08999	0.163669	0.921093
Rhoq	-0.260916	5.55094	2.04504	0.166867	0.921093
Rab18	-0.2007	5.84318	2.02165	0.168317	0.921093
Poli	-0.583456	2.84886	2.02961	0.167515	0.921093
Vps13a	-0.171089	6.36729	2.05499	0.164989	0.921093
Nudcd3	0.175905	6.21765	1.99593	0.170939	0.921341
Txnip	-0.355946	6.81264	2.21126	0.171233	0.921935
Zbtb8a	0.928316	2.71196	1.99025	0.171525	0.921935
2900026A02Rik	0.471406	4.57183	2.09206	0.17135	0.921935
BC005537	0.170074	7.25388	1.9905	0.171499	0.921935
Cpsf3	0.240443	5.40852	1.99206	0.171338	0.921935
1600020E01Rik	-0.367067	3.52382	1.98921	0.171632	0.921998
Mad2l2	0.34689	4.21315	1.98397	0.172175	0.922086
Arl6ip4	0.155227	6.95799	1.98633	0.17193	0.922086
Ddx42	-0.195952	6.24387	1.98506	0.172062	0.922086
Stard3nl	0.246442	5.40141	1.98381	0.172192	0.922086
Tuba1b	0.217573	9.59967	2.0811	0.172219	0.922086
Rnf168	-0.212673	5.55972	1.98785	0.171773	0.922086
Fubp3	0.315197	4.23609	1.97133	0.173494	0.922341
Mfsd8	0.600664	3.37764	1.98274	0.172904	0.922341
Sort1	0.569489	2.85019	1.9657	0.174085	0.922341
Srsf11	0.14183	8.15246	1.96492	0.174167	0.922341
Tmem68	0.399548	3.96567	1.99857	0.172577	0.922341
Dgkq	0.566447	2.83816	1.97233	0.173389	0.922341
Gnb2	0.129241	8.73636	1.9668	0.173969	0.922341
0610040B10Rik	-0.519153	2.83715	1.96799	0.173844	0.922341
Mthfd2	-0.167992	6.2958	1.9684	0.173801	0.922341
Trnt1	-0.218011	5.5397	1.9719	0.173434	0.922341
Bhlhe40	-0.578915	2.62077	1.97547	0.17306	0.922341
Ift122	0.404174	3.61993	1.98051	0.172535	0.922341
Gpi1	-0.15292	7.28126	1.97113	0.173515	0.922341
Ap5m1	0.258856	4.84913	1.9816	0.172421	0.922341
Tmem256	0.188981	6.78143	1.97764	0.172993	0.922341
Acaca	0.356085	4.11138	1.97392	0.173222	0.922341
Psmb3	0.131566	8.2631	1.96489	0.17417	0.922341
Unk	0.338781	4.4248	1.96651	0.174	0.922341
Ift27	-0.178493	5.93599	1.97686	0.172916	0.922341
Ndufa11	0.158468	7.557	1.97694	0.172907	0.922341
Prpf38a	0.18419	6.24788	1.95616	0.175092	0.922684
Mast2	0.267529	4.98008	1.95774	0.174925	0.922684
Rps6ka1	-0.278983	4.661	1.95927	0.174764	0.922684
Orc5	0.444595	3.52345	1.957	0.175003	0.922684
Casp2	-0.231236	5.52268	1.9601	0.174676	0.922684
Arf3	0.215054	5.68969	1.96303	0.174366	0.922684
Dnah8	0.333233	5.1049	1.96058	0.174625	0.922684
Tmem216	0.384173	3.93616	1.96086	0.174595	0.922684
Gm6563	-0.373104	3.68872	1.95832	0.174863	0.922684
Rnf121	0.327836	4.34531	1.95394	0.175327	0.922921
Lyrm1	-0.668963	2.28641	1.95414	0.175307	0.922921
Ipp	-0.353085	3.90258	1.95266	0.175463	0.923135
Prps2	0.189597	5.8617	1.94922	0.175829	0.924056
Mbd6	0.232954	5.09507	1.94995	0.175752	0.924056
Bmi1	-0.297396	4.75613	1.94754	0.176008	0.924453
Ak2	-0.15635	7.21271	1.9451	0.176269	0.924453
Zfp235	0.705201	2.43122	1.94459	0.176323	0.924453
Tssc4	0.219918	5.7476	1.94423	0.176362	0.924453
Spdl1	-0.274547	5.7947	1.99575	0.176382	0.924453
Fam3c	-0.212978	5.80458	1.94134	0.176671	0.92447
Tlk2	-0.185329	5.64387	1.94289	0.176505	0.92447
Ppm1b	-0.208942	5.5582	1.94196	0.176604	0.92447
Tmem70	-0.233909	5.12035	1.91484	0.179538	0.924801
Coa5	0.233801	5.47196	1.90134	0.18102	0.924801
Stk11ip	0.403227	3.56379	1.92154	0.178808	0.924801
Abl2	0.250211	4.60362	1.91907	0.179077	0.924801
Aldh9a1	0.23588	5.14814	1.90473	0.180647	0.924801
Notch1	0.239533	5.07229	1.91632	0.179377	0.924801
Ube2l6	-0.317605	3.99841	1.92267	0.178685	0.924801
Lmo2	-0.223223	5.64438	1.93085	0.177799	0.924801
B2m	-0.121109	9.99768	1.91393	0.179638	0.924801
Itpripl1	0.363335	3.62321	1.92854	0.178049	0.924801
Ptpra	0.179548	6.35955	1.892	0.182055	0.924801
Dynlrb1	0.152712	7.14648	1.90278	0.180862	0.924801
Slpi	-0.256841	4.67022	1.89974	0.181379	0.924801
Tbc1d25	0.794732	2.51372	1.89083	0.182185	0.924801
Zfp280c	0.391636	3.88434	1.89631	0.181577	0.924801
Rtl8a	-0.545803	2.86811	1.92135	0.178828	0.924801
Prcc	0.316088	4.47436	1.89062	0.182208	0.924801
Tnfaip8l2	-0.243934	4.91855	1.8902	0.182255	0.924801
Capza1	0.158422	7.17815	1.92638	0.178283	0.924801
Tmem64	0.244083	5.25572	1.89007	0.182269	0.924801
Dmap1	-0.301086	4.57819	1.91474	0.179549	0.924801
Arid1a	0.162935	7.77417	1.89811	0.181378	0.924801
Cdc42	-0.135734	8.67635	1.90317	0.180819	0.924801
Magi2	0.563342	2.73298	1.92404	0.178536	0.924801
Rchy1	0.164773	6.57059	1.93651	0.17719	0.924801
1500011B03Rik	0.331239	4.11098	1.92037	0.178935	0.924801
Tyw1	-0.249693	4.88128	1.89054	0.182217	0.924801
Zfp68	0.217194	5.48145	1.8954	0.181677	0.924801
Mtus2	-0.641121	2.31697	1.93022	0.177868	0.924801
Gcfc2	-0.334635	3.94589	1.89136	0.182126	0.924801
Pole4	-0.152551	6.88376	1.90454	0.180668	0.924801
Taok2	0.215174	5.64232	1.92766	0.178145	0.924801
Mettl1	0.242549	5.03541	1.89325	0.181916	0.924801
Golga7	-0.176083	6.18868	1.93441	0.177415	0.924801
Il27ra	-0.507525	3.08834	1.89976	0.181195	0.924801
Gins2	-0.219879	6.16989	1.90282	0.181515	0.924801
Wapl	-0.189492	6.38591	1.90745	0.180348	0.924801
Atrip	-0.429616	3.39667	1.9385	0.176976	0.924801
Myo1g	-0.20614	5.76601	1.9383	0.176998	0.924801
Aftph	0.170108	6.37224	1.9124	0.179805	0.924801
Prorsd1	-0.225122	5.9063	1.9044	0.18115	0.924801
Mmgt2	-0.254576	4.67447	1.92878	0.178023	0.924801
Cntd1	0.631339	2.59917	1.89187	0.182069	0.924801
Brca1	-0.283817	5.10314	1.90909	0.181713	0.924801
Hdac5	0.213356	6.12435	1.90744	0.180349	0.924801
Idi1	0.235234	5.10701	1.93486	0.177367	0.924801
Frmd6	0.459248	3.84991	1.94683	0.178538	0.924801
Gpatch2l	-0.306636	4.11771	1.91748	0.17925	0.924801
Ncapg2	0.230873	6.19678	1.93945	0.179574	0.924801
Cct5	-0.139735	8.16459	1.90793	0.180295	0.924801
Atad2	-0.158951	8.00781	1.8966	0.181544	0.924801
Dennd3	0.399611	3.58603	1.93243	0.177629	0.924801
Ppp6r2	-0.282333	4.24683	1.89862	0.181321	0.924801
Prdm15	0.323868	3.88373	1.93415	0.177443	0.924801
Rab31	0.286531	4.55131	1.91606	0.179406	0.924801
Ndst1	-0.392659	3.92551	1.91374	0.179658	0.924801
Pold4	-0.141514	8.11663	1.93136	0.177744	0.924801
Lipo3	0.342079	3.61078	1.9039	0.180739	0.924801
Zdhhc24	-0.464892	3.10169	1.88913	0.182375	0.924852
Vezf1	0.203789	6.51781	1.89359	0.182551	0.925261
Cd55	-0.462969	5.5583	2.0845	0.183315	0.925394
Kat14	0.281663	4.38383	1.88504	0.182831	0.925394
Pbxip1	0.23964	6.11008	1.90374	0.1835	0.925394
Tet2	-0.289961	4.74554	1.88573	0.182753	0.925394
Pole3	-0.196	5.81744	1.87819	0.183597	0.925394
Zcchc11	-0.1444	7.65873	1.87501	0.183955	0.925394
Ttyh3	0.19275	5.61457	1.87503	0.183953	0.925394
Clpb	-0.3371	4.14234	1.88401	0.182945	0.925394
Tbc1d10b	0.222761	5.55675	1.8772	0.183709	0.925394
Rassf7	0.524807	3.17028	1.876	0.183843	0.925394
Cyp4f18	-0.336102	3.87431	1.87453	0.184009	0.925394
Arhgef12	-0.430491	3.12663	1.87499	0.183957	0.925394
Wdr6	0.299346	4.76429	1.88229	0.183138	0.925394
Stx8	-0.202833	5.53387	1.88385	0.182963	0.925394
Recql5	0.309727	4.13241	1.8765	0.183788	0.925394
Kansl1l	0.150494	7.19402	1.85537	0.186182	0.925739
Tor1b	0.280924	4.50547	1.85855	0.185819	0.925739
Gss	0.461548	3.27359	1.85467	0.186262	0.925739
Zfp189	-0.555034	2.54693	1.86549	0.18503	0.925739
Zbtb17	0.369621	4.02387	1.8622	0.185404	0.925739
Srm	0.281137	5.64358	1.90558	0.186275	0.925739
Dtx2	0.313586	4.37713	1.85695	0.186001	0.925739
Tnrc18	0.208042	5.55444	1.86069	0.185575	0.925739
Wbp1	0.227487	5.42103	1.86132	0.185504	0.925739
Ptms	-0.3068	4.38182	1.85931	0.185732	0.925739
Hspbp1	0.33027	4.38968	1.86727	0.184829	0.925739
Tmem91	0.617152	3.66954	1.91365	0.184991	0.925739
Nkg7	-0.537738	3.4645	1.92141	0.185331	0.925739
Wdr73	0.286606	4.49479	1.85922	0.185742	0.925739
Ccdc90b	0.310454	4.42516	1.85747	0.185942	0.925739
Ddias	0.434457	3.44429	1.85938	0.185724	0.925739
Psme2	-0.149262	7.28321	1.85922	0.185743	0.925739
Sdf2	-0.213406	5.42623	1.8696	0.184565	0.925739
1700052K11Rik	0.401118	3.75688	1.87239	0.184251	0.925739
Homer1	0.369456	3.81465	1.86609	0.184963	0.925739
Tmem229b	0.228134	5.8649	1.87477	0.184653	0.925739
Yars2	0.302821	4.06704	1.87057	0.184455	0.925739
Dopey2	0.384788	3.85175	1.85953	0.185707	0.925739
Tram1	0.140467	8.16551	1.79781	0.192902	0.925763
2900060B14Rik	-0.485922	3.55606	1.82734	0.193418	0.925763
Uhmk1	0.201681	5.53456	1.76555	0.196798	0.925763
Ifi202b	1.34406	1.51305	1.87367	0.191958	0.925763
Capn2	0.317858	4.1273	1.78757	0.194129	0.925763
Hacd1	0.319348	4.42283	1.78682	0.194218	0.925763
Nsmf	0.685036	2.41289	1.8366	0.188341	0.925763
Paxx	0.275729	4.71386	1.84151	0.187774	0.925763
Ddx31	0.373768	3.58475	1.83506	0.188519	0.925763
Trub2	0.276755	4.26593	1.84521	0.187346	0.925763
Pomt1	0.334317	3.86294	1.85092	0.186691	0.925763
Ndufa8	-0.137967	7.47683	1.8176	0.190558	0.925763
Dph6	0.297731	4.31171	1.81424	0.190954	0.925763
Vps18	0.337097	4.16688	1.80883	0.191592	0.925763
Itpa	0.16508	6.14865	1.78342	0.194628	0.925763
Gmeb2	0.340105	4.17084	1.80889	0.191585	0.925763
Haus7	0.266083	4.65117	1.7986	0.192808	0.925763
Dkc1	0.168636	6.67409	1.81373	0.191013	0.925763
Snx12	-0.213448	4.8963	1.77373	0.195801	0.925763
Atg4a	-0.393609	3.30853	1.8079	0.191702	0.925763
Nbdy	0.322819	4.05624	1.79734	0.192958	0.925763
Pdha1	0.161975	6.32848	1.78563	0.194362	0.925763
Maml3	-0.284766	4.42244	1.80107	0.192513	0.925763
Hist2h2aa1	0.635276	3.11603	1.83427	0.188897	0.925763
Slc16a1	0.144954	7.19088	1.81874	0.190424	0.925763
Gnai3	-0.179801	6.48907	1.84905	0.186905	0.925763
Gar1	0.180677	6.35181	1.7808	0.194945	0.925763
Gem	-0.572294	2.78637	1.82081	0.190182	0.925763
Mob3b	-0.624692	2.47107	1.76621	0.196718	0.925763
Tomm5	0.14936	7.89005	1.83724	0.188266	0.925763
Rad23b	0.210289	6.08034	1.84946	0.187583	0.925763
Ncdn	0.4228	3.43181	1.80436	0.192123	0.925763
Iqcc	-0.404598	3.37632	1.78305	0.194672	0.925763
Wdtc1	0.253476	4.98788	1.812	0.191217	0.925763
Fbxo42	0.304469	4.28608	1.76363	0.197034	0.925763
Lrpap1	0.255153	4.99931	1.82479	0.189715	0.925763
Ppp1cc	0.136529	8.46459	1.79599	0.193119	0.925763
Pilra	-1.13798	2.62873	1.96837	0.191098	0.925763
Ccz1	0.172423	6.06392	1.77274	0.195922	0.925763
Rpia	0.163288	6.27434	1.80835	0.191649	0.925763
Cdkn1b	-0.184245	6.34843	1.80298	0.192286	0.925763
Kmt5c	-0.254314	4.6612	1.82855	0.189277	0.925763
Irf2bp1	0.207616	5.50457	1.79	0.193836	0.925763
Map3k10	0.341588	3.9308	1.84632	0.18722	0.925763
Zfp60	-0.380807	3.2647	1.77085	0.196151	0.925763
Snrpa1	-0.154242	7.39392	1.77796	0.195287	0.925763
Rps17	-0.134093	10.0447	1.7747	0.195683	0.925763
Nars2	0.483773	3.13534	1.79551	0.193176	0.925763
[truncated: 29,055 more rows]

## Sheet: Dendritic Cell
Dendritic Cell
gene	logFC	logCPM	F	PValue	FDR
Ifitm2	1.85652	9.87399	347.552	6.2872e-29	4.10868e-25
Ftl1-ps1	2.33122	9.68075	318.031	8.68534e-22	2.83794e-18
Ftl1	1.53975	10.4855	174.698	9.64725e-21	2.10149e-17
Cd7	1.54503	8.04082	107.276	8.59235e-16	1.40378e-12
Klk1b27	4.08987	8.52779	91.7475	2.93246e-14	3.83273e-11
Klk1	0.877111	10.4965	62.0522	2.98481e-11	3.25095e-08
Apobec3	1.08955	8.76495	58.0681	8.89141e-11	8.30077e-08
Ctse	1.79363	6.07749	50.7272	7.30677e-10	5.96872e-07
Gm42031	1.98598	7.48616	49.1466	1.1701e-09	8.49626e-07
Lefty1	2.15207	5.84721	44.5173	4.82899e-09	3.15575e-06
Dgkeos	2.69805	7.29719	44.6506	6.91291e-08	4.1069e-05
Pld5	3.53484	6.38297	29.6875	7.5098e-07	0.000408971
BC147527	3.38759	6.76189	28.6793	1.0811e-06	0.000543462
Eps8	1.90111	5.05045	25.2456	3.68291e-06	0.00171913
Psme2b	2.22103	6.16051	24.5913	4.73081e-06	0.00206106
Ifi211	3.40616	6.34119	22.9024	1.72673e-05	0.0068125
Cd209d	0.539939	8.47655	21.2235	1.77219e-05	0.0068125
Ctnnd2	1.22244	5.92067	19.3081	3.8525e-05	0.0139867
Rbm3	0.462102	9.21191	19.265	4.28646e-05	0.0147432
Cdk1	-1.49991	5.27489	18.819	5.38061e-05	0.0175811
Mvb12a	0.574912	7.72438	18.3576	5.70533e-05	0.0177544
Arl5c	0.58004	7.68646	18.2255	6.02763e-05	0.0179048
Pim1	-1.14034	5.83725	17.2556	9.0527e-05	0.0257215
Idi1	0.626438	7.03807	16.1135	0.00014719	0.0400787
Kif23	-1.4271	5.1758	15.4026	0.000239608	0.0619815
Cks2	-0.997001	6.49631	16.8238	0.000246598	0.0619815
Plxdc1	0.577907	7.14128	14.1318	0.000348878	0.0844413
mt-Nd4	0.285513	12.0539	13.9839	0.000372481	0.0869345
Fdps	0.546596	7.26958	13.2115	0.000525595	0.11844
Nusap1	-1.21416	5.18508	12.8569	0.000616498	0.122085
Tpm3-rs7	1.14714	6.85305	12.8588	0.000615969	0.122085
Hspa8	-0.362532	10.5937	13.3991	0.000593658	0.122085
Rpl3l	3.01276	4.99359	12.9135	0.000610642	0.122085
Cdkn2c	1.15771	5.18522	12.5684	0.000702422	0.12641
Adam19	0.718407	6.4636	12.5229	0.000717056	0.12641
Cdip1	0.530708	7.29409	12.5156	0.000719426	0.12641
St6gal1	0.906114	5.57317	12.4683	0.000735056	0.12641
mt-Co1	0.237511	13.3958	12.4733	0.000733389	0.12641
Atp1b1	0.369741	8.91598	12.3531	0.000774563	0.126544
Man1c1	0.809583	6.3308	12.3845	0.000763581	0.126544
Ppp1r14b	0.366453	8.81879	12.226	0.000820713	0.129947
mt-Cytb	0.254997	12.4016	12.1878	0.000835159	0.129947
Hmgb1	-0.35742	9.33698	12.009	0.000906244	0.137728
Psip1	-0.821349	6.16129	11.8512	0.000974212	0.144693
Scd2	0.513649	7.23486	11.7749	0.00100898	0.146526
Ubb	-0.297615	10.7323	11.6581	0.00106463	0.151247
Tpr	-0.425862	8.05523	11.4906	0.00115011	0.159914
Bcl10	-0.720688	6.4159	11.3559	0.00122404	0.165781
Pgam2	1.28327	5.55293	11.4249	0.00124304	0.165781
Zfp507	-2.0949	4.44194	11.3125	0.0013017	0.168117
Msmo1	0.613305	7.29239	12.1789	0.00131201	0.168117
Ptma	-0.280493	11.1469	10.8653	0.00153761	0.191483
Smc1a	-0.532941	7.15963	10.8441	0.00155296	0.191483
Creb3l2	0.947276	5.28468	10.7954	0.0015887	0.192262
Hist1h1c	-1.13239	5.25323	10.7235	0.00171454	0.203718
mt-Nd3	0.382253	9.01402	10.9753	0.00175871	0.205235
Cdca8	-1.26412	5.3785	11.7046	0.00184287	0.211283
Knl1	-1.40294	4.70658	10.3235	0.00200174	0.222999
Dnmt1	-0.790259	5.86994	10.2912	0.0020133	0.222999
Hmgcs1	0.527248	7.36332	10.6616	0.00205979	0.224346
Zdhhc4	1.02064	5.00193	10.1738	0.00212817	0.227993
Fyn	0.357595	8.85267	10.0672	0.00228587	0.236184
Ly6c1	2.57457	6.51392	10.0663	0.00226307	0.236184
Ift27	-1.07937	5.16679	9.99801	0.00231305	0.236184
Ccr2	0.396323	7.82013	9.96285	0.00235199	0.236466
Fryl	0.504616	7.16695	9.83767	0.00249626	0.239898
Kif15	-1.29175	4.85985	10.0079	0.00249199	0.239898
Zfr	-0.723557	6.29636	9.87304	0.00245459	0.239898
Mpnd	0.509725	6.9057	9.72312	0.00263637	0.249691
Cwc22	-1.17262	4.99039	9.62096	0.00276822	0.254793
Sft2d1	0.850857	5.60963	9.63803	0.00274571	0.254793
Rpl36al	0.457591	7.8897	10.0022	0.0028255	0.256453
Mndal	0.539564	6.83504	9.53384	0.00288726	0.258469
Dnajc2	-0.662145	6.55817	9.55057	0.00294089	0.258586
Atp2a1	0.523881	6.92449	9.47565	0.0029677	0.258586
Serp1	0.291235	9.54441	9.43112	0.0030318	0.260695
Galk2	0.951885	5.34753	9.34604	0.00315829	0.268044
Sbno1	-0.512329	7.02635	9.16982	0.00343808	0.28805
Rps2	0.265391	10.4924	9.09363	0.00356695	0.295064
Smc2	-1.20691	6.14998	11.8309	0.00372156	0.29659
Foxj3	1.02035	5.07366	9.0292	0.00367987	0.29659
Tcerg1	-0.673303	6.11337	9.0342	0.00367097	0.29659
Mapk3	-0.782883	5.74656	8.92633	0.00386791	0.30454
Gm5547	1.2264	4.52505	8.86828	0.00397843	0.307072
Ran	-0.354601	8.34847	8.86022	0.00399405	0.307072
P2ry6	0.676516	6.13205	8.81734	0.00407814	0.309891
Selenoh	-0.522541	6.93807	8.716	0.0042843	0.321608
Stard4	0.702852	5.87672	8.69387	0.00433076	0.321608
Hmgn2	-0.461798	7.14228	8.6535	0.00441685	0.324316
Cd28	0.754395	6.25095	8.64398	0.00459693	0.33012
Sema4b	0.392268	7.86186	8.5776	0.00458359	0.33012
Mzb1	0.446956	7.32127	8.48784	0.00485876	0.345131
S100a10	-0.388248	7.8616	8.41395	0.00496589	0.348947
Nek6	-0.552527	6.74968	8.34885	0.0051271	0.356443
Actb	-0.212525	12.8387	8.30312	0.0052436	0.360704
Snx12	-0.781891	5.61602	8.22813	0.00544068	0.370363
Tprkb	-1.28294	4.68132	8.19766	0.00552474	0.372208
Rps19bp1	0.832792	5.32521	8.13974	0.00568296	0.378961
Rb1cc1	-0.459991	7.09714	8.08251	0.00584582	0.385883
Ralgps2	0.704485	5.5305	7.97575	0.00616281	0.398752
Nkiras2	0.928387	4.93959	7.98731	0.00612766	0.398752
Prdx6	-0.565675	6.52669	7.74797	0.0069008	0.400131
Ifi202b	2.51547	5.02885	7.78923	0.00680723	0.400131
Cks1b	-0.609161	6.65748	8.17713	0.00672103	0.400131
Ssbp3	0.657106	5.74588	7.79479	0.00674188	0.400131
Snrnp35	-1.44463	4.47499	7.98514	0.00629702	0.400131
Rrm1	-0.862563	5.44419	7.86156	0.00655518	0.400131
Ldlr	0.560816	6.38809	7.82452	0.00664296	0.400131
Hyou1	0.829736	5.34369	7.74272	0.00691887	0.400131
Hmmr	-2.08494	4.56058	9.29617	0.00663347	0.400131
Wbp2	0.549085	6.6419	7.80986	0.00669154	0.400131
Syngr2	0.314729	8.54873	7.79328	0.00674696	0.400131
Hist1h1b	-0.771912	5.58283	7.75665	0.00690976	0.400131
Insig1	0.583186	6.33347	7.70352	0.0070553	0.400925
Sqle	0.749159	6.34234	8.52715	0.00699467	0.400925
Nav2	1.50582	5.38408	7.62362	0.00734219	0.413631
Spns1	0.866506	5.13327	7.55226	0.00760873	0.415689
Pbk	-1.22127	4.58606	7.55521	0.00759752	0.415689
Slfn5	-0.761103	5.88832	7.69889	0.00763316	0.415689
Ssbp2	-0.699856	5.70599	7.59476	0.0074488	0.415689
Lgals3	-0.379304	8.12419	7.71915	0.0077691	0.419596
Pltp	0.320656	8.23495	7.46306	0.00795629	0.422718
Nxf1	0.445339	7.08423	7.46658	0.00794223	0.422718
Pafah1b3	0.30468	8.59433	7.3861	0.00826948	0.428897
Htatip2	2.63399	4.55107	7.40873	0.00822796	0.428897
Rnft1	0.845801	5.37671	7.40693	0.00818344	0.428897
Amfr	0.507368	6.66302	7.34755	0.00843124	0.433843
Ttc1	-0.813795	5.40218	7.32255	0.00853788	0.435899
Ylpm1	-0.651237	6.05435	7.28812	0.00868707	0.440077
Tln1	-0.315861	8.2084	7.23676	0.00891474	0.448137
Hsd11b1	0.653838	6.56465	7.32608	0.00922744	0.451726
H2afz	-0.497906	9.45168	9.38409	0.00921875	0.451726
Neil3	-1.45294	4.25383	7.16088	0.00926263	0.451726
Ppp1r18	0.504353	6.62592	7.1695	0.00922242	0.451726
Mrpl42	-0.490281	6.69543	7.10005	0.00955183	0.462379
Cd84	1.22542	4.20662	6.79854	0.0111319	0.482084
Slamf6	0.560795	6.24962	6.75045	0.0116217	0.482084
Rbm8a2	2.37643	5.6921	6.88414	0.010717	0.482084
H3f3a	-0.217197	10.9583	6.71548	0.0116139	0.482084
Asxl1	-0.879483	5.18895	6.71784	0.0115998	0.482084
Ppdpf	0.381725	7.73619	6.93472	0.0103867	0.482084
Pmvk	0.475269	6.71874	6.88085	0.010675	0.482084
Rnf11	0.687721	5.7412	6.89246	0.0106122	0.482084
Rhoh	-0.440615	7.07739	6.76105	0.0113468	0.482084
Gapdh	-0.29023	8.70561	6.77331	0.011276	0.482084
2310001H17Rik	-0.725589	5.50409	6.84875	0.0108508	0.482084
Fcgrt	-1.24608	4.67693	6.90026	0.0106215	0.482084
Anapc16	-0.512033	6.65893	6.97005	0.0102021	0.482084
Rnf41	1.12187	4.41507	6.75785	0.0113653	0.482084
Hmgb2	-0.758484	8.89716	10.8154	0.0116556	0.482084
D8Ertd738e	0.348363	7.82845	6.99204	0.0100889	0.482084
Mapk8	0.858267	5.14735	6.92713	0.0104269	0.482084
Lsm12	-0.437993	7.06485	6.86797	0.0107452	0.482084
Txndc5	0.362318	7.57566	6.74448	0.0114431	0.482084
Ppwd1	-0.987785	4.94114	6.80319	0.0111056	0.482084
Basp1	0.793307	5.21786	6.80154	0.0111149	0.482084
Tagap	-1.54243	4.30618	6.81279	0.0110514	0.482084
H2-Ke6	0.609274	5.98532	6.79764	0.0111371	0.482084
Nsmce2	0.711964	6.1842	7.1437	0.0119351	0.490541
Kif2a	-0.745145	5.42564	6.63296	0.0121145	0.4948
Eif4g2	0.284332	8.46381	6.60908	0.0122635	0.497777
Ints10	0.954805	4.83703	6.57285	0.0124934	0.501691
Slc29a1	0.593719	5.92686	6.56971	0.0125135	0.501691
Dpp3	0.653815	5.64441	6.53558	0.0127346	0.507442
Ndufs5	-0.374531	7.67253	6.53328	0.0128177	0.507659
Desi1	-0.824399	5.22224	6.50609	0.0129289	0.508978
Pcif1	-0.620838	5.85537	6.41969	0.0135163	0.50953
Adh5	-0.451364	6.90492	6.438	0.0133895	0.50953
Txn1	-0.303776	8.24604	6.45103	0.0133001	0.50953
Ankrd28	0.852876	5.15885	6.46735	0.0135667	0.50953
2021-09-07	-0.376189	7.97974	6.68928	0.0130693	0.50953
Rnf214	-1.16489	4.76758	6.41789	0.0135289	0.50953
H2-DMa	0.289188	8.41033	6.41734	0.0135327	0.50953
Nrxn2	0.564558	6.05785	6.47777	0.0131184	0.50953
Acbd3	-0.675875	5.76683	6.3991	0.0136604	0.51012
Gdi1	0.623104	5.64096	6.37174	0.0138545	0.511521
Pclaf	-0.878428	7.05709	8.78982	0.0138259	0.511521
Hs6st1	1.08124	4.43398	6.28649	0.0144779	0.518214
Slc24a5	-1.35712	4.46419	6.38042	0.0145144	0.518214
Gmps	-0.666145	5.92876	6.30962	0.0146155	0.518214
Lap3	1.10236	4.55169	6.23476	0.0148704	0.518214
Ccni	0.414412	6.92529	6.18242	0.0152791	0.518214
Lncpint	0.737674	5.45404	6.27847	0.014538	0.518214
Upf3a	-0.561299	6.07987	6.19825	0.0151543	0.518214
Sc5d	0.576215	6.06146	6.26628	0.014887	0.518214
Serpinb1a	-0.997592	4.86612	6.20018	0.0152965	0.518214
Cd180	0.361603	7.54405	6.24774	0.0147709	0.518214
Itgb1bp1	0.679106	5.44861	6.18094	0.0152908	0.518214
Gphn	-0.765448	5.2813	6.2247	0.0149481	0.518214
Gabpa	0.72186	5.22952	6.17921	0.0153046	0.518214
B230354K17Rik	1.06801	4.39947	6.24698	0.0147767	0.518214
Mta2	0.54506	6.25899	6.25784	0.0146939	0.518214
Tnks2	-0.517862	6.41411	6.26118	0.0146685	0.518214
Ahdc1	-0.871544	5.08564	6.16858	0.0153892	0.518393
Sec16a	0.661744	5.59735	6.15302	0.0155138	0.519913
Casp3	-0.695311	5.46911	6.1165	0.0158108	0.52716
Sh3bp4	0.614109	6.04826	6.06339	0.0162533	0.530561
Mcm6	-0.601688	6.04069	6.0348	0.0164969	0.530561
Rps6ka3	0.594454	5.73016	6.02721	0.0165623	0.530561
Pbxip1	0.492655	6.63523	6.0516	0.0163564	0.530561
Slc35a1	0.72692	5.30966	6.06987	0.0161986	0.530561
Anp32a	-0.330953	7.80554	6.05593	0.0163165	0.530561
Taok1	-0.446011	6.77522	6.03502	0.016495	0.530561
Cep97	-1.17569	4.41861	6.04884	0.0163768	0.530561
Ddx5	-0.241183	9.66504	6.00797	0.0167291	0.53329
Dynlt3	0.612961	5.75917	5.99387	0.0168524	0.534615
Hdgf	-0.405317	7.38917	5.99937	0.0173335	0.539082
Hoxa7	-0.59211	5.95906	5.9406	0.0173273	0.539082
Xpc	-0.838988	5.04802	5.93195	0.0174057	0.539082
Supt5	0.428827	6.78736	5.96126	0.0171414	0.539082
Ahsa1	-0.51976	6.58602	5.95873	0.0171641	0.539082
Shkbp1	0.824141	5.00606	5.90657	0.017638	0.541148
Btbd7	0.614706	5.83662	5.91348	0.0175745	0.541148
Ftsj3	0.753789	5.20935	5.82345	0.0184221	0.560183
Sdc1	0.596812	5.56965	5.82264	0.0184299	0.560183
Cox5a	-0.255156	8.90866	5.80598	0.0185915	0.562478
Tpgs2	-0.962833	4.78581	5.79265	0.0187219	0.563814
Hmgcs2	0.630367	5.53229	5.76589	0.0189865	0.566561
Khk	0.438717	6.58198	5.76634	0.0189821	0.566561
Sugt1	-0.482028	6.56719	5.73569	0.0192901	0.573003
Dnajc9	-0.529236	6.44322	5.74724	0.0194819	0.573488
Srebf2	0.361805	7.24947	5.72303	0.0194187	0.573488
Ddit4	-0.709806	5.99965	5.86204	0.0196815	0.576764
Tm9sf2	-0.528622	6.29776	5.68284	0.0198335	0.578624
Notch1	0.373243	7.2658	5.66155	0.020057	0.579265
Tax1bp1	-0.281162	8.27888	5.65546	0.0201214	0.579265
Tet1	-0.890571	4.80178	5.66775	0.0199916	0.579265
Eed	-0.650981	5.56229	5.62361	0.0204619	0.583924
Havcr1	0.325929	7.56309	5.62587	0.0204376	0.583924
Edem2	0.368835	7.04755	5.6037	0.0206779	0.587523
Gstm5	1.31004	4.08084	5.56074	0.0211521	0.598393
Apaf1	-1.00598	4.6971	5.55028	0.0212693	0.599116
Dennd2d	-1.15395	4.54016	5.5471	0.0215987	0.600629
Pigs	0.675956	5.22365	5.52475	0.0215583	0.600629
Nfam1	0.4467	6.82128	5.56435	0.0214994	0.600629
P2ry14	0.258361	8.6349	5.50316	0.0218058	0.603818
Nsmce1	-0.457269	6.55974	5.49199	0.0219352	0.604838
Pja1	1.08587	4.3739	5.45377	0.0223837	0.614612
2300009A05Rik	0.834991	4.8123	5.44248	0.0225885	0.617641
Irf3	-0.539232	6.20244	5.40155	0.0230124	0.624008
Kif20b	-1.29816	4.37856	5.51581	0.0229502	0.624008
Skap2	-0.29339	8.09788	5.37724	0.0233114	0.624345
Arhgef10	0.714055	5.31807	5.38632	0.0231992	0.624345
Nde1	-0.603372	5.72915	5.38068	0.0232689	0.624345
Mef2a	0.275011	8.38763	5.34512	0.0237129	0.626331
Eef2	0.210817	10.1233	5.33841	0.0237977	0.626331
Tpm4	-0.441771	6.65897	5.35314	0.023612	0.626331
Taf15	-0.566886	6.10371	5.33312	0.0238648	0.626331
Tuba1b	-0.373772	7.37516	5.39704	0.0237249	0.626331
Gm26740	0.374513	7.23976	5.38817	0.0240601	0.626537
Serinc5	0.44588	6.56661	5.31747	0.0240644	0.626537
Nvl	0.739043	4.92011	5.30263	0.0242553	0.628847
Klhl2	0.776689	5.04168	5.28088	0.024538	0.628847
Tmem106c	0.629455	5.29415	5.2829	0.0245116	0.628847
Il10rb	0.38069	6.97861	5.28112	0.0245349	0.628847
Btg2	0.242297	9.05436	5.27294	0.0246421	0.629047
Tbk1	0.68352	5.49414	5.25855	0.0248319	0.631427
Tmem127	0.793038	5.12598	5.22369	0.0252982	0.636306
2810403A07Rik	0.553473	5.82058	5.21861	0.025367	0.636306
Zyx	0.337468	7.40068	5.21761	0.0253805	0.636306
Cast	-0.483693	6.2724	5.21519	0.0254133	0.636306
Trmt1l	0.537717	5.95875	5.18285	0.0258564	0.637478
Cacna1e	0.418837	6.73023	5.14024	0.0264529	0.637478
Vim	-0.267771	8.45193	5.13413	0.0265396	0.637478
Tubgcp4	0.565629	5.68163	5.16365	0.0261234	0.637478
Ube2s	-0.439643	7.46858	5.58269	0.0256241	0.637478
Tmem221	0.573615	5.71305	5.14174	0.0264316	0.637478
Fcho1	-0.632656	5.49568	5.13981	0.0264589	0.637478
Lpar6	-0.719234	5.33716	5.14119	0.0264394	0.637478
Atp2a3	0.430538	6.68306	5.1741	0.0259777	0.637478
Hectd1	-0.365322	7.1877	5.12773	0.0266307	0.637478
Mfng	1.27571	4.02975	5.13356	0.0265477	0.637478
Tcf20	-0.571268	5.85409	5.15291	0.026274	0.637478
Creb3	0.687926	5.58304	5.101	0.0270151	0.638818
Fiz1	0.714497	5.20032	5.11385	0.0268296	0.638818
Akt1s1	0.862286	4.7393	5.10055	0.0270215	0.638818
Tubb5	-0.461756	8.93258	6.44454	0.0270777	0.638818
Cenpa	-1.12643	5.98837	6.6551	0.0273747	0.643502
Ino80	-0.584923	5.8159	5.05369	0.0277097	0.644423
Stap1	-0.422997	6.66465	5.05564	0.0276807	0.644423
Strn	-0.77233	5.10648	5.0625	0.0275789	0.644423
Ogfrl1	-0.365332	7.01936	4.84419	0.0310232	0.645549
Sema4c	0.642632	5.51845	4.90221	0.0300653	0.645549
Gigyf2	0.525362	6.07434	4.90787	0.0299736	0.645549
Wipf1	0.496332	6.11853	4.86474	0.0306802	0.645549
Tmem230	0.536164	5.94335	4.84066	0.0310826	0.645549
Ddx3x	0.388735	6.75586	4.83833	0.0311218	0.645549
Selenot	0.383209	7.17754	4.95495	0.02957	0.645549
Mrpl24	0.395019	6.87909	4.90816	0.0299688	0.645549
Fam102b	0.581921	5.71844	4.86662	0.0310711	0.645549
Bach2	0.676926	5.0872	5.03601	0.0279743	0.645549
Ndufb6	0.412119	6.6778	4.82694	0.0313143	0.645549
Tle1	-1.00327	4.72705	4.84301	0.031043	0.645549
Tbc1d17	0.630093	5.34533	4.99426	0.0286095	0.645549
Fbxo5	-0.797949	4.9615	4.94263	0.0294165	0.645549
Ascc1	-0.65892	5.33846	4.92251	0.0297376	0.645549
Nabp2	0.514361	5.81055	4.9631	0.0290937	0.645549
Tfdp1	-0.559756	5.71738	4.84186	0.0310624	0.645549
Inpp4b	-0.666752	5.37945	5.04172	0.0278886	0.645549
Cyba	-0.211554	9.86174	4.94383	0.0293975	0.645549
Tpt1	-0.17267	12.5969	4.93931	0.0297801	0.645549
Wdr82	-0.562188	5.83155	4.96538	0.0290581	0.645549
Pttg1	-0.69702	5.26778	4.869	0.0306096	0.645549
Clk4	0.567655	5.8922	4.98981	0.0286782	0.645549
Smarce1	-0.402406	6.94721	4.97911	0.0291579	0.645549
Cyth1	0.537677	5.96467	4.93725	0.029502	0.645549
Tubb2a	0.479544	6.58904	4.90722	0.0300542	0.645549
Dek	-0.259386	8.24177	4.94994	0.0293007	0.645549
Col4a3bp	0.771608	5.0002	4.99592	0.0285839	0.645549
Nol12	0.529573	5.80962	4.96869	0.0290062	0.645549
Parvg	0.543866	5.58522	4.82846	0.0312886	0.645549
Cluap1	0.889109	4.74795	4.85061	0.0309157	0.645549
Spsb3	0.821824	4.70206	4.99877	0.0285402	0.645549
Notch3	0.920375	4.63078	4.89124	0.0302438	0.645549
Msh5	0.566262	5.81628	4.84257	0.0310504	0.645549
Ptpn2	-0.630529	5.44222	4.92671	0.0296703	0.645549
Rps6ka4	0.541007	5.81471	4.86759	0.0306329	0.645549
Rab9	0.538129	5.72084	4.77222	0.0322571	0.655558
Map4k1	-0.510894	6.03409	4.77388	0.0322281	0.655558
Izumo4	0.66947	5.18259	4.76978	0.0322998	0.655558
Asf1b	-1.02232	4.89462	5.07942	0.0323014	0.655558
Kif11	-1.4039	5.01795	5.83013	0.0321577	0.655558
Atp6v1h	0.521007	5.86383	4.73086	0.0329896	0.66704
Rapgef1	0.477739	6.15406	4.68996	0.0337318	0.66704
Ap1s2	0.56252	5.52311	4.7096	0.0333732	0.66704
Itpr1	0.265425	8.24471	4.71936	0.0331965	0.66704
Nudt16	0.443653	6.59945	4.6909	0.0337188	0.66704
Ifi35	-0.44405	6.65736	4.69359	0.0336652	0.66704
Pld4	0.210901	9.83071	4.71192	0.0333312	0.66704
E230001N04Rik	-1.27679	4.39548	4.69319	0.0336726	0.66704
BC023719	2.18333	4.65347	4.68694	0.0338879	0.66704
mt-Co3	0.142109	13.7237	4.68468	0.0338289	0.66704
Tmigd3	0.669064	5.60146	4.62976	0.0348566	0.667358
Dhcr24	0.577549	5.37427	4.62616	0.0349252	0.667358
Rlf	-0.507326	5.97646	4.67138	0.0340748	0.667358
Ctsc	-0.37046	7.19998	4.65898	0.0343057	0.667358
Dhcr7	0.604837	5.38805	4.63213	0.0348116	0.667358
Mcm5	-0.705493	5.07234	4.63219	0.0348105	0.667358
Mgl2	-0.664343	5.24809	4.63901	0.0346813	0.667358
Zfp24	0.607133	5.5384	4.6346	0.0347647	0.667358
Dctn4	0.608306	5.52091	4.64859	0.0345005	0.667358
mt-Nd6	-0.973307	4.69652	4.65103	0.0344548	0.667358
Snx5	0.229613	9.05912	4.58203	0.0357771	0.671171
Xiap	-0.378506	6.78539	4.60689	0.0352944	0.671171
Plekho1	0.329083	7.27984	4.57862	0.0358437	0.671171
Phgdh	-0.483597	6.242	4.58875	0.0356459	0.671171
Tomm40	-0.596427	5.6181	4.58488	0.0357213	0.671171
Cbx5	-0.512445	6.16534	4.59491	0.0355261	0.671171
Rock1	-0.293862	7.8443	4.60142	0.0354001	0.671171
Armt1	0.718087	5.18198	4.57186	0.0359765	0.671733
Arhgap25	0.522924	5.67159	4.55905	0.0362294	0.674528
Rps20	0.161916	12.0025	4.52695	0.0368716	0.684534
Fen1	-0.556878	5.66375	4.51516	0.0371105	0.687017
Arhgap30	-0.240565	8.41376	4.47521	0.0379324	0.695205
Prex1	-0.501421	5.97561	4.47328	0.0379727	0.695205
Hsd17b10	0.478092	6.03355	4.46951	0.0380514	0.695205
Mgst1	-1.05593	4.78378	4.76298	0.0379808	0.695205
Gm5617	-0.512365	5.91737	4.46792	0.0380847	0.695205
Ncoa2	-0.555579	5.75037	4.45274	0.0384034	0.697128
H2-DMb2	0.925992	5.1265	4.45474	0.0383612	0.697128
Ppip5k2	-0.615426	5.41291	4.36922	0.0402095	0.697854
Fam20b	0.656826	5.23455	4.44117	0.0386482	0.697854
Gpcpd1	0.358235	7.05049	4.36839	0.0402279	0.697854
Abcd1	0.459451	6.20145	4.3574	0.0404723	0.697854
Gnb4	0.315453	7.41172	4.35994	0.0404157	0.697854
Setd7	0.414862	6.5142	4.37738	0.040029	0.697854
Rsbn1	-0.472199	6.41861	4.43576	0.0392443	0.697854
Cenpe	-0.778105	5.00613	4.4467	0.0397516	0.697854
Cops4	0.334456	7.13211	4.38117	0.0399455	0.697854
Arl8b	-0.471606	6.28504	4.42226	0.0390522	0.697854
Ptpn6	-0.233975	8.61099	4.35879	0.0404413	0.697854
Ptpro	1.13315	3.99519	4.41676	0.0391705	0.697854
Fchsd2	-0.497171	6.06674	4.39	0.0397517	0.697854
Dctpp1	-0.353181	7.0532	4.42021	0.0390962	0.697854
Atp5h	-0.213372	9.3596	4.35997	0.0404149	0.697854
Evl	0.507174	5.73887	4.39979	0.0395381	0.697854
St3gal1	0.531497	5.64609	4.43932	0.0386876	0.697854
Clpp	-0.608918	5.46186	4.38498	0.0398618	0.697854
Atl3	0.9205	4.53827	4.37513	0.0400787	0.697854
Prrc2c	-0.263442	8.20003	4.34536	0.040742	0.700516
Junb	0.635822	5.11915	4.33621	0.0409483	0.700516
Polr2g	-0.389402	6.70987	4.33781	0.0409121	0.700516
Xbp1	0.269402	7.74693	4.32776	0.0411396	0.700692
Cmah	0.284553	8.36911	4.37775	0.041173	0.700692
Ghitm	0.359079	7.14745	4.31318	0.0414723	0.703952
Hspa4l	0.73534	5.84157	4.30707	0.0416126	0.704262
Alkbh2	-0.867145	4.68171	4.28546	0.0421125	0.704262
Cdca3	-0.841065	4.76961	4.28507	0.0421218	0.704262
Golga7	0.434184	6.55011	4.34293	0.0420967	0.704262
Srebf1	-0.706458	5.1079	4.28441	0.0421372	0.704262
Slfn2	-0.447598	6.51422	4.28566	0.0421079	0.704262
Ergic3	0.384901	6.75475	4.22868	0.0436699	0.712638
Sash3	0.405963	6.55301	4.22618	0.0435179	0.712638
Tiparp	-0.66316	5.22539	4.18169	0.0446059	0.712638
Golph3l	0.794211	4.82253	4.2517	0.0429069	0.712638
Atp5f1	-0.219726	8.81088	4.17684	0.0447263	0.712638
Slc25a24	-0.869184	4.59728	4.19405	0.0443007	0.712638
Anp32b	-0.242986	8.52128	4.23743	0.043252	0.712638
Dnajb6	-0.310194	7.42425	4.1731	0.0448193	0.712638
Pds5a	0.359817	6.82708	4.19709	0.044226	0.712638
Atp8a1	0.468792	6.14183	4.18181	0.0446028	0.712638
Rab6a	0.521155	5.7309	4.18585	0.0445029	0.712638
Kif22	-1.16981	4.18952	4.20127	0.0441236	0.712638
Use1	0.317488	7.03487	4.20343	0.0440706	0.712638
Tsc22d1	0.227875	8.59289	4.18831	0.0444421	0.712638
Wdr37	-0.610559	5.41313	4.20468	0.0440402	0.712638
Snx13	0.838999	4.58497	4.25391	0.0428545	0.712638
Carhsp1	-0.568969	5.41174	4.20532	0.0440246	0.712638
Rps28	0.216646	9.37503	4.20865	0.0443448	0.712638
Prr3	0.879129	4.61297	4.218	0.0437159	0.712638
Riok3	-0.508128	5.89826	4.18046	0.0446365	0.712638
Dap	0.210282	8.92304	4.15914	0.0451685	0.716447
Ifitm6	-1.48659	6.33444	6.16412	0.0453236	0.717166
Vipas39	0.746007	4.789	4.14228	0.0455939	0.719701
Rpl3	0.168536	11.1215	4.1348	0.0457841	0.720962
Tm6sf1	-0.611731	5.28132	4.12375	0.0460668	0.723669
Smarca5	-0.295201	7.54054	4.11875	0.0461951	0.723945
Hdlbp	-0.330958	7.06431	4.0395	0.0482838	0.729542
Csrp1	0.457095	5.97757	4.0537	0.0479023	0.729542
Mllt10	0.478278	5.856	4.01118	0.0490546	0.729542
Gpr107	0.528639	5.68748	3.97487	0.0505439	0.729542
Hck	-0.369214	6.83793	3.93205	0.05128	0.729542
Zgpat	-0.933626	4.55732	4.02067	0.0487949	0.729542
Dcun1d1	-0.551402	5.66385	3.86676	0.0531984	0.729542
Fmo5	0.925806	4.48508	4.05493	0.0478694	0.729542
Dbt	0.90794	4.44639	4.07213	0.0474117	0.729542
Decr1	0.71555	4.93279	3.96657	0.0502959	0.729542
Ubap1	-0.681239	5.02019	3.8869	0.0525983	0.729542
Ppm1g	0.417825	6.41069	4.03433	0.0484234	0.729542
Ctbp1	0.299963	7.35603	3.9351	0.0511923	0.729542
Lias	-0.680649	5.0708	3.95506	0.0506219	0.729542
Sec31a	0.424635	6.15067	3.86089	0.0533744	0.729542
Gbp4	-0.55232	5.90003	4.01501	0.0494152	0.729542
Ube3b	-0.744668	4.87087	3.92791	0.0513994	0.729542
Kdm2b	0.509639	5.75493	3.95523	0.050617	0.729542
3110062M04Rik	-0.776655	4.71524	3.93843	0.0510966	0.729542
Tia1	0.27371	7.57119	3.95255	0.0506931	0.729542
Clptm1	0.599212	5.37943	4.08788	0.0469969	0.729542
Rps16	0.150467	11.9104	3.89286	0.0524222	0.729542
Cyth2	0.526204	5.5806	3.85408	0.0535799	0.729542
Ptpre	0.325628	7.31135	3.89578	0.0528386	0.729542
Cdk19	-0.566753	5.30652	3.85389	0.0535854	0.729542
Arid5b	-0.784169	4.80174	3.89921	0.0522354	0.729542
Atxn7l3b	-0.238175	8.10668	3.86722	0.0531846	0.729542
Zfc3h1	0.490667	5.86484	3.87115	0.0530669	0.729542
Dnajc14	0.49465	5.75331	4.09227	0.046882	0.729542
Mfhas1	-0.648385	5.17548	3.91196	0.0518621	0.729542
Rab8a	-0.425632	6.42091	3.97403	0.050086	0.729542
Arl2bp	0.457504	6.36523	4.09426	0.0486038	0.729542
Cfap20	-0.596683	5.342	3.92978	0.0513453	0.729542
Kars	0.483487	5.66742	3.97116	0.0501666	0.729542
Psmd6	-0.40382	6.58716	4.07148	0.047429	0.729542
Fam149b	-0.699339	4.88601	3.90014	0.0522081	0.729542
Fut11	0.84953	4.56921	3.96538	0.0503295	0.729542
Adam10	0.4292	6.08267	3.85671	0.0535003	0.729542
Mthfs	-0.713495	5.04756	4.00724	0.0491629	0.729542
Cdc42se2	0.313505	7.20994	3.86358	0.0532936	0.729542
Myh13	0.898107	4.54774	4.07224	0.0474089	0.729542
Top2a	-1.35898	7.22568	6.01762	0.047906	0.729542
H3f3b	-0.169959	11.0141	4.10022	0.0466746	0.729542
Unk	0.940073	4.60943	3.96363	0.050379	0.729542
Gkap1	-0.886772	4.72754	4.06451	0.0476137	0.729542
Gpbp1	0.363252	6.63446	3.90894	0.0519503	0.729542
Gpatch2l	-0.857511	4.60628	3.94216	0.0509897	0.729542
Wdr20	0.525594	5.77642	4.01508	0.0489477	0.729542
Atad2	-0.482943	6.01184	4.01113	0.0490559	0.729542
Myh9	-0.297235	7.45186	3.96599	0.0503125	0.729542
Csf2rb2	0.334901	7.15605	3.92197	0.0515712	0.729542
H1f0	-0.537009	5.70644	4.08168	0.0475699	0.729542
Prr13	0.213193	8.86945	3.96665	0.0502938	0.729542
Mgrn1	0.604349	5.2332	3.97863	0.0499572	0.729542
Pcnp	-0.424223	6.50098	4.01421	0.0489716	0.729542
Runx1	0.402433	6.3322	3.94169	0.051003	0.729542
H2-DMb1	0.363514	7.02338	3.96898	0.0520373	0.729542
Bicral	0.692676	5.08447	4.00208	0.0493053	0.729542
Cdc23	0.663048	5.09775	4.02051	0.0487992	0.729542
Tnfaip8	-0.245007	8.07436	3.88196	0.0527447	0.729542
Rnmt	0.561239	5.58015	3.87629	0.0529135	0.729542
Nfatc1	0.448875	6.18277	3.90069	0.0521918	0.729542
Sf1	0.341552	6.97538	3.89289	0.0524214	0.729542
Fam168b	0.299748	7.3688	3.81157	0.0548804	0.734141
Coq10b	0.697279	4.86662	3.78921	0.0555784	0.734141
Kif21b	0.528751	5.54992	3.80279	0.0551534	0.734141
Stau1	-0.555194	5.4798	3.79652	0.055349	0.734141
Dph5	0.751605	4.70102	3.80216	0.055173	0.734141
Sytl1	0.880116	4.25118	3.828	0.0543736	0.734141
Rpl21	0.163363	10.8404	3.78484	0.0557157	0.734141
Rad51ap1	-0.914543	4.40274	3.79904	0.0552703	0.734141
Gm44067	0.821134	4.8683	3.8393	0.0545065	0.734141
Tnfaip3	0.781576	4.84132	3.7939	0.0554311	0.734141
Saysd1	0.459995	5.88681	3.7866	0.0556606	0.734141
Ccdc82	0.561918	5.58888	3.83021	0.0548133	0.734141
Klhl18	0.486942	5.64825	3.80074	0.0552174	0.734141
Fasn	0.564203	5.19969	3.78469	0.0557206	0.734141
Mrpl18	-0.283876	7.48678	3.79333	0.0554491	0.734141
Tle4	-0.508784	5.59373	3.82291	0.0545303	0.734141
Lockd	-1.00052	4.44253	3.83024	0.0559996	0.736333
Inpp5d	0.304178	7.25275	3.76438	0.0563646	0.736999
Ralgps1	0.46541	5.89148	3.68781	0.0588663	0.736999
Cers6	0.409852	6.32563	3.67598	0.0592686	0.736999
Xrn2	-0.350847	6.72192	3.63132	0.0607893	0.736999
Ube2a	-0.368837	6.66981	3.75691	0.0566035	0.736999
Smc4	-0.377924	7.03008	3.78487	0.0602984	0.736999
Prdx1	-0.219395	8.49404	3.7103	0.0581193	0.736999
Cdc20	-1.04634	5.21296	4.20616	0.0609596	0.736999
Epha2	0.422484	5.90993	3.65265	0.0600551	0.736999
Nelfa	-0.498358	5.73952	3.62465	0.0610205	0.736999
Uso1	0.31742	6.97695	3.7014	0.0584135	0.736999
Atp5k	-0.349889	6.87658	3.63812	0.060554	0.736999
Aldh2	-0.267077	7.76331	3.66735	0.0595549	0.736999
Chst12	0.518575	5.4668	3.7006	0.0584403	0.736999
Fam3c	0.355023	6.8227	3.72509	0.0580664	0.736999
Zfp467	-0.651815	5.0099	3.64538	0.0603042	0.736999
Sec61a1	0.309312	7.14341	3.71639	0.0579186	0.736999
Cops7a	-0.561024	5.35692	3.63026	0.0608258	0.736999
Cd9	-0.756811	4.73126	3.65312	0.060039	0.736999
Gm15987	-0.902764	4.42149	3.71118	0.0580901	0.736999
Fam234b	0.867716	4.5867	3.68936	0.0588146	0.736999
Lrmp	0.381717	6.44422	3.74253	0.0570665	0.736999
Leng8	0.436865	5.93908	3.65789	0.0598764	0.736999
Psma1	0.287429	7.38765	3.6857	0.0589368	0.736999
2021-09-01	0.279001	7.50397	3.71259	0.0580437	0.736999
Atp2b1	-0.458758	5.97746	3.75786	0.0565732	0.736999
Csnk2a2	-0.442631	6.17939	3.65283	0.060049	0.736999
Slmap	-0.664613	5.13822	3.66213	0.0597321	0.736999
Glt8d1	0.754763	4.7356	3.61841	0.061238	0.736999
Epsti1	0.272668	7.49163	3.75361	0.0567093	0.736999
Arhgap32	-0.691002	5.18022	3.65142	0.0600973	0.736999
Trappc4	0.314721	7.18317	3.68818	0.0588538	0.736999
Cox7a2	-0.231104	8.16354	3.61987	0.0611873	0.736999
Actr2	0.248369	7.82054	3.6608	0.0597772	0.736999
Usp34	-0.322872	6.98222	3.71916	0.0578277	0.736999
Nf1	0.77682	4.53664	3.63471	0.0606719	0.736999
Itgb3	-0.829784	4.58472	3.62194	0.061115	0.736999
Zfp738	0.743211	4.80334	3.66575	0.0597121	0.736999
Lysmd3	0.789001	4.65682	3.65775	0.0598812	0.736999
Gtf2h2	-0.750733	4.85967	3.74951	0.0568413	0.736999
Sav1	-0.463552	6.04021	3.68512	0.0589564	0.736999
Fam105a	-0.554384	5.37986	3.70201	0.0583933	0.736999
Bfar	0.354267	6.74672	3.74309	0.0570485	0.736999
Adprh	-0.498382	5.79256	3.73481	0.0573167	0.736999
Seh1l	-0.46796	5.98124	3.65526	0.0599661	0.736999
mt-Nd5	0.206593	8.72622	3.74307	0.057049	0.736999
Imp4	0.463873	5.69193	3.57157	0.0628977	0.740193
Prpf6	0.777692	4.72844	3.55774	0.063397	0.740193
Phc3	-0.516278	5.77562	3.55511	0.0634925	0.740193
4932438A13Rik	0.45856	6.07953	3.58944	0.062314	0.740193
Glmp	0.381381	6.59547	3.55617	0.0634539	0.740193
Mrps17	-0.371143	6.45706	3.59975	0.0618933	0.740193
Prkcb	0.291732	7.33813	3.57214	0.062877	0.740193
Mindy2	0.33031	6.85152	3.58534	0.0624048	0.740193
Tmem97	0.683118	4.80872	3.55819	0.0633807	0.740193
Gna13	-0.417934	6.14287	3.58455	0.0624329	0.740193
Larp4b	-0.326832	6.86737	3.58683	0.0623515	0.740193
Ripor2	0.299562	7.11567	3.55773	0.0633974	0.740193
Tmem229b	0.206295	8.54851	3.55374	0.0635422	0.740193
Racgap1	-0.548347	5.43112	3.58028	0.0625855	0.740193
Pfdn6	-0.36954	6.57129	3.56119	0.063272	0.740193
Tap1	-0.360519	6.7653	3.58286	0.062493	0.740193
Hsp90ab1	-0.408399	10.7692	4.72127	0.0630388	0.740193
Mpeg1	0.173174	10.4806	3.56102	0.0632779	0.740193
Raph1	0.37754	6.38407	3.50759	0.0652441	0.743523
Lancl1	0.588514	4.95758	3.47581	0.0664449	0.743523
Slc23a2	0.721147	4.84179	3.489	0.0661625	0.743523
Ftx	0.502241	5.73241	3.50437	0.0653646	0.743523
Apool	0.616578	5.13979	3.53344	0.0642847	0.743523
Bex3	-0.485026	5.71828	3.5206	0.0647592	0.743523
Anxa5	-0.325215	7.01753	3.53059	0.0647665	0.743523
Lamtor5	-0.336584	6.8158	3.49241	0.0658146	0.743523
Mxd4	0.302399	7.50883	3.52836	0.0653628	0.743523
Copg2	0.636203	5.00148	3.51063	0.0651303	0.743523
0610030E20Rik	0.3977	6.43606	3.53541	0.0642122	0.743523
Xpo6	0.441781	6.03887	3.48151	0.0662278	0.743523
Abca7	0.605803	5.35109	3.51132	0.0651045	0.743523
Os9	-0.360064	6.84989	3.50642	0.0662266	0.743523
Lonp2	-0.625738	5.03796	3.49013	0.0659007	0.743523
Micu2	-0.527217	5.43244	3.5284	0.0644707	0.743523
Tbcd	0.784042	4.42334	3.52029	0.064771	0.743523
Zfp729a	0.676999	4.96891	3.50933	0.0651788	0.743523
Gm30411	0.590312	5.17876	3.49037	0.0658918	0.743523
Yeats2	0.760662	4.60497	3.48226	0.0661994	0.743523
H2-Q4	-0.385137	6.50473	3.48621	0.0660492	0.743523
Fibp	0.471068	5.91504	3.52431	0.0646218	0.743523
Ldb1	0.521404	5.33033	3.4781	0.0663575	0.743523
Vdac2	-0.267169	7.78124	3.49144	0.0665651	0.743594
Tmem70	0.522876	5.4581	3.42497	0.0684164	0.743749
Slc39a10	0.656781	5.07292	3.50372	0.0673818	0.743749
Rassf5	0.32243	6.81277	3.46063	0.067027	0.743749
Sephs1	-0.766923	4.75588	3.42771	0.0683087	0.743749
Rps3a1	0.143971	11.8184	3.44545	0.0676146	0.743749
Ints3	0.700907	4.97024	3.42225	0.0685238	0.743749
2700038G22Rik	0.836947	5.05371	3.45546	0.0672264	0.743749
Trrap	-0.459647	5.75565	3.42552	0.0683948	0.743749
Clec9a	0.431272	5.91289	3.42165	0.0685473	0.743749
Hirip3	-0.827386	4.63067	3.48119	0.067203	0.743749
Pgls	0.177988	9.64838	3.42146	0.0685548	0.743749
Manf	0.192635	8.91054	3.45279	0.0673297	0.743749
Tmub2	0.786344	4.70748	3.46306	0.0669337	0.743749
Timp2	0.290826	7.3248	3.42545	0.0683977	0.743749
Phf2	0.428259	6.23542	3.42836	0.0686275	0.743749
Ap4s1	0.584069	5.1812	3.44072	0.0677991	0.743749
Snx29	0.362976	6.44697	3.42213	0.0685285	0.743749
Ttc7	0.336632	6.73926	3.46652	0.0668006	0.743749
Phf3	-0.284124	7.26897	3.36888	0.0706661	0.746132
Hspe1	-0.360611	9.12988	4.02451	0.0690273	0.746132
Timm17a	0.410312	5.96569	3.34574	0.0716176	0.746132
Alyref2	0.475727	5.67506	3.37653	0.0703545	0.746132
Map3k7	0.690871	4.83928	3.33646	0.0720032	0.746132
Akirin2	-0.474233	6.0488	3.38345	0.0707718	0.746132
Icmt	0.746935	4.57527	3.37182	0.0705464	0.746132
N4bp2	-0.458104	5.78521	3.4044	0.0692322	0.746132
1500011B03Rik	0.623838	5.16797	3.36559	0.0708007	0.746132
AI480526	0.556685	5.16253	3.36687	0.0707484	0.746132
2610001J05Rik	-0.429688	6.06604	3.34406	0.0716875	0.746132
Slc6a6	0.263088	7.58829	3.40351	0.0692678	0.746132
Klrd1	0.224059	8.10858	3.38745	0.0699126	0.746132
Polr2i	0.458947	5.85716	3.3621	0.0709434	0.746132
Snx3	-0.264523	7.7203	3.33721	0.0719722	0.746132
Bcr	0.371186	6.62046	3.40267	0.069549	0.746132
Ddx39	-0.373105	6.46029	3.34894	0.0714852	0.746132
Rbl2	0.545095	5.23809	3.34198	0.0717739	0.746132
Elof1	-0.42304	6.15502	3.37743	0.0703179	0.746132
Gclc	0.817803	4.87393	3.37088	0.0715597	0.746132
Rps27rt	0.452262	5.73879	3.33868	0.0719107	0.746132
Ints2	0.704155	4.76316	3.36128	0.0709772	0.746132
Rab24	0.307931	6.9257	3.38234	0.070119	0.746132
Pdia6	-0.213259	8.42581	3.33567	0.0720362	0.746132
Sec23a	0.761422	4.58458	3.33548	0.0720443	0.746132
Pigp	0.371481	6.54587	3.34278	0.0717403	0.746132
Rnaset2b	0.511484	5.5444	3.39754	0.0695068	0.746132
Impact	-0.775326	4.88609	3.37248	0.0717461	0.746132
Dbf4	-0.512384	5.61737	3.33095	0.0722332	0.746904
Rex1bd	0.328318	6.90209	3.32182	0.072616	0.748763
Alkbh7	0.703824	4.72332	3.3212	0.0726421	0.748763
Kmo	0.208564	8.45927	3.3148	0.072912	0.749182
Spc24	-0.782284	4.78838	3.37874	0.0728282	0.749182
Hsd17b11	0.485954	5.54564	3.30639	0.0732685	0.750865
Dirc2	0.262792	7.5448	3.30551	0.0733056	0.750865
Lrrc8d	0.599839	5.14954	3.29767	0.0736399	0.753109
Slamf9	0.406173	6.59491	3.31136	0.0738231	0.753803
Dmac2	-0.522878	5.49164	3.28714	0.0740911	0.755359
Lsm14b	0.843588	4.28254	3.26532	0.0750358	0.756366
Il6ra	-0.478226	5.72181	3.26596	0.0751158	0.756366
Cd72	0.370083	6.57863	3.2816	0.0743295	0.756366
Sgcb	-0.516535	5.52097	3.2688	0.0748843	0.756366
Smpdl3a	-0.640239	5.00353	3.27532	0.074601	0.756366
Appl1	-0.530256	5.55222	3.27694	0.0745308	0.756366
Anxa6	0.303013	6.91533	3.26491	0.0750534	0.756366
Slc25a39	0.49106	5.52356	3.26655	0.074982	0.756366
Ttc4	-0.668706	4.87583	3.2587	0.0753247	0.757303
Uckl1	0.738046	4.77259	3.24864	0.0757666	0.758246
1810030O07Rik	0.516578	5.34088	3.25064	0.0756787	0.758246
Stag1	-0.38609	6.26549	3.25207	0.0756157	0.758246
Ethe1	-0.553844	5.32771	3.24483	0.0759347	0.758766
Ptp4a1	0.489718	5.52088	3.19718	0.0780722	0.75887
Stx6	-0.438911	5.88877	3.20351	0.0777845	0.75887
Sp3	0.291759	7.03175	3.19012	0.0784807	0.75887
Osbpl2	0.601578	5.14155	3.23379	0.076424	0.75887
Tceal9	-0.397343	6.23664	3.18781	0.0784998	0.75887
Rab33b	0.289665	7.1343	3.19627	0.0781134	0.75887
Lyn	-0.249475	7.87706	3.22743	0.0767079	0.75887
Rbbp4	-0.293229	7.01896	3.20414	0.0777558	0.75887
Smim14	0.190853	8.92678	3.22299	0.0769063	0.75887
C2cd5	0.439412	5.91049	3.24725	0.0762863	0.75887
Hddc3	-0.623845	5.02013	3.20986	0.0774967	0.75887
Reps1	-0.512404	5.40756	3.20096	0.0779002	0.75887
Vps9d1	0.786986	4.67109	3.19766	0.0780501	0.75887
Fdft1	0.440107	5.54894	3.1901	0.0783954	0.75887
Tmem108	0.351513	6.55427	3.19	0.0783999	0.75887
Gaa	0.580709	5.22354	3.21564	0.0772362	0.75887
Tspan13	0.193791	8.84283	3.20693	0.0776292	0.75887
Sub1	-0.184391	9.15074	3.1993	0.0779754	0.75887
Tatdn1	0.735808	4.7321	3.21113	0.0774398	0.75887
Snn	0.393628	5.96624	3.21536	0.0772488	0.75887
1600012H06Rik	-0.633427	4.95886	3.22544	0.0767966	0.75887
Tmed7	0.307488	6.92836	3.19275	0.0782743	0.75887
Pink1	0.551836	5.2009	3.17732	0.0789824	0.762407
Sbf1	0.701767	4.80823	3.17358	0.0791548	0.762945
Qrsl1	0.624086	4.94333	3.17117	0.0793705	0.762965
Cxxc1	0.54088	5.14699	3.1685	0.0793904	0.762965
Uhmk1	0.456855	5.84965	3.14985	0.0802607	0.765344
Ythdc1	-0.304906	6.89162	3.13012	0.0811928	0.765344
Vkorc1l1	0.412762	5.71643	3.12683	0.0813492	0.765344
Fis1	0.228424	7.83309	3.15556	0.0799929	0.765344
Spty2d1	0.439855	5.97929	3.15021	0.0805226	0.765344
Mcee	0.581472	5.14608	3.14155	0.0806512	0.765344
Rsf1	-0.323711	6.70642	3.12289	0.081537	0.765344
Trim12c	-0.308444	6.91557	3.1289	0.0812508	0.765344
Ifitm3	-0.824308	7.0594	4.20284	0.0811432	0.765344
Srgn	-0.212446	8.73205	3.14357	0.0809675	0.765344
Vps11	0.591228	5.14022	3.12167	0.0815955	0.765344
Mrpl3	0.493267	5.50531	3.14144	0.0806564	0.765344
Plek	0.264216	7.33138	3.12173	0.0815929	0.765344
Mpdu1	-0.478426	5.4901	3.12097	0.0816289	0.765344
Calm1	-0.167512	10.1561	3.13668	0.0808813	0.765344
Filip1l	-0.358783	6.5766	3.12618	0.0813803	0.765344
Tmem50b	-0.499306	5.53019	3.12768	0.0813089	0.765344
Lcp1	-0.339868	8.21213	3.48472	0.0817751	0.765616
Wrnip1	-0.876091	4.62632	3.16463	0.0820075	0.765893
Polr2k	-0.391331	6.30421	3.11242	0.082039	0.765893
Bri3bp	0.279588	7.22378	3.10565	0.0823651	0.767043
Tmem259	0.391875	6.07008	3.105	0.0823969	0.767043
Usp40	-0.643263	4.89506	3.06429	0.0843905	0.76805
Crls1	-0.688445	4.74717	3.09837	0.082718	0.76805
Hps3	-0.474703	5.69317	3.04073	0.0856784	0.76805
Anp32e	-0.275068	7.57805	3.07126	0.0856088	0.76805
Eps15	0.25333	7.5458	3.05832	0.0846871	0.76805
Fgr	0.212511	8.09341	3.08286	0.0834742	0.76805
Arhgef10l	0.532959	5.56435	3.07506	0.0843255	0.76805
Acot7	-0.855452	4.64029	3.05372	0.08551	0.76805
Noc2l	0.427647	5.98366	3.09145	0.0830546	0.76805
Rint1	0.584122	4.98541	3.0657	0.0843202	0.76805
Mrps12	-0.41441	6.30501	3.09124	0.0830645	0.76805
Stard5	-0.795851	4.62678	3.07368	0.0839258	0.76805
Rnf40	0.882683	4.4068	3.08089	0.083571	0.76805
Dda1	0.391789	5.92199	3.04278	0.0854649	0.76805
Tmem184c	-0.659291	4.93093	3.04334	0.085437	0.76805
Vac14	0.58045	4.99183	3.06008	0.0845995	0.76805
Parp2	-0.629321	4.93419	3.05181	0.0850119	0.76805
Chmp7	-0.690332	4.74595	3.07912	0.0836581	0.76805
Pde4a	0.390706	6.30468	3.08378	0.0845332	0.76805
Ddx10	0.515591	5.52944	3.05629	0.0853262	0.76805
Ppcdc	0.791442	4.73636	3.06094	0.0846615	0.76805
Ppp4r3b	-0.272938	7.42142	3.044	0.0854045	0.76805
Aff4	-0.564892	5.15567	3.09483	0.0828901	0.76805
Baiap2	0.580887	5.43041	3.0785	0.0836885	0.76805
2610037D02Rik	0.359312	6.42495	3.07642	0.083791	0.76805
Pgp	0.376496	6.43062	3.07153	0.0840593	0.76805
H2-Q7	0.388701	7.78505	3.04422	0.0853925	0.76805
Mrps7	-0.417636	5.94525	3.03043	0.0860888	0.770672
Ogfod2	-0.74995	4.54436	3.02181	0.0865274	0.771364
Flt3	-0.274491	7.16724	3.01848	0.0866973	0.771364
Zfp207	0.256931	7.32301	3.02011	0.0866142	0.771364
Birc5	-1.37466	6.08772	4.11346	0.0867563	0.771364
Rasal3	0.508434	5.63178	3.02239	0.0864976	0.771364
Capns1	0.276228	7.42181	3.02156	0.0870794	0.772326
Cabin1	0.408926	5.79495	3.01061	0.0871008	0.772326
Cdk4	0.277714	7.25525	2.99984	0.087656	0.776195
Tmsb4x	-0.121422	13.1106	2.99326	0.0879973	0.778163
Hat1	-0.436348	5.87094	2.98965	0.0881849	0.778255
Pop5	0.375167	6.07625	2.98421	0.0884691	0.778255
Retreg3	-0.471666	5.54737	2.98392	0.0884841	0.778255
Slk	-0.276345	7.24593	2.98541	0.0884063	0.778255
Prpf18	-0.513438	5.24595	2.94664	0.0904571	0.778727
Fbxw5	0.562373	5.02157	2.94266	0.0906705	0.778727
Ciz1	-0.54944	5.30604	2.94769	0.0904011	0.778727
Cd82	-0.517641	5.3726	2.93771	0.0909373	0.778727
Id3	0.546054	6.17741	3.26394	0.0900632	0.778727
Bloc1s4	-0.591168	5.22587	2.97653	0.0888713	0.778727
Snrpd2	-0.204142	8.40755	2.94688	0.0904445	0.778727
Akt2	0.496934	5.40069	2.95723	0.0898917	0.778727
Med29	-0.419197	5.94807	2.96657	0.0893961	0.778727
Herc2	0.388245	5.95386	2.9662	0.0894158	0.778727
Selenos	0.212918	8.03971	2.9656	0.0894478	0.778727
Rwdd4a	-0.423957	5.8658	2.967	0.0893738	0.778727
Tom1	-0.488394	5.50395	2.94861	0.0903517	0.778727
Klhdc4	-0.60688	5.0105	2.96368	0.0895494	0.778727
2010315B03Rik	0.668846	4.73209	2.94044	0.0907903	0.778727
Mrps24	0.251444	7.46842	2.93235	0.0912262	0.778727
Traf4	0.480702	5.52711	2.97432	0.0889874	0.778727
Msi2	0.339281	6.44574	2.9337	0.0911534	0.778727
Lasp1	0.46052	5.3518	2.93349	0.0911648	0.778727
Pitrm1	-0.640107	4.99134	2.94557	0.0905143	0.778727
Gm21762	0.449	6.57908	2.9779	0.0893823	0.778727
Nrros	-0.385265	6.04991	2.94376	0.0906117	0.778727
Gm26724	-0.661837	4.81251	2.93139	0.0912785	0.778727
Grm8	0.570088	5.17333	2.92204	0.0919198	0.781139
Pbrm1	-0.229202	7.78086	2.92071	0.0918583	0.781139
AC160336.1	0.490918	5.56238	2.92023	0.0918842	0.781139
Ccdc88a	-0.237684	7.88604	2.91601	0.092115	0.781782
Pdxk	-0.644977	4.78934	2.91276	0.0922924	0.782271
Dis3l2	-0.667474	4.70196	2.88117	0.0940416	0.78251
Tpm3	-0.234441	7.75029	2.88912	0.0935979	0.78251
Fam241a	0.526502	5.22337	2.88753	0.0936864	0.78251
Samd9l	-0.309658	6.76028	2.88901	0.0936041	0.78251
Sertad3	0.60802	4.93773	2.88242	0.0939717	0.78251
Slco3a1	0.388632	6.31736	2.90174	0.0928988	0.78251
Slc29a3	0.256506	7.24888	2.89328	0.0933668	0.78251
Mon1b	0.758061	4.45241	2.89737	0.0931403	0.78251
Slc39a14	0.513687	5.35104	2.92331	0.092443	0.78251
Eef1a1	0.12056	12.6111	2.88933	0.0935862	0.78251
Tnfrsf13b	0.193918	8.39591	2.87983	0.0941167	0.78251
Smim5	0.188713	8.95598	2.9047	0.0927946	0.78251
Chrac1	-0.333159	6.61714	2.89431	0.0933096	0.78251
Trabd	0.336919	6.49133	2.90075	0.0929533	0.78251
Csnk1a1	-0.204706	8.22937	2.88332	0.0939211	0.78251
Hipk3	0.487879	5.39995	2.87262	0.0945209	0.78407
Rrm2	-0.822173	4.98524	3.07729	0.0949042	0.78407
Synj2bp	-0.44856	5.9975	2.88216	0.0945894	0.78407
Lgals1	-0.187279	10.9502	3.00568	0.0946839	0.78407
Anks3	0.47312	5.52676	2.86598	0.0948955	0.78407
Rbm10	-0.43421	5.76923	2.85595	0.0954639	0.784079
D430042O09Rik	-0.617197	5.01019	2.85402	0.0955737	0.784079
Vkorc1	0.715704	4.57031	2.8548	0.0955294	0.784079
Jmy	0.671452	4.82178	2.85312	0.0956252	0.784079
Brwd1	-0.480649	5.65566	2.85369	0.0955928	0.784079
Txnl4a	-0.412197	5.86317	2.85327	0.0956168	0.784079
Tnrc18	-0.46566	5.58525	2.84759	0.0959406	0.785033
Txnl1	0.286431	6.82326	2.84687	0.0959818	0.785033
Fam114a2	-0.367131	6.48824	2.83686	0.0965569	0.788749
Knstrn	-0.610314	4.98214	2.84372	0.0972847	0.78995
Il17ra	0.297398	6.75161	2.82033	0.0975139	0.78995
Ppm1h	-0.362485	6.52567	2.81971	0.09755	0.78995
Rnase4	0.390191	6.06004	2.82765	0.0970889	0.78995
Thoc3	-0.489295	5.42742	2.82161	0.0974396	0.78995
Syne2	-0.322236	6.76732	2.8271	0.0975464	0.78995
Xpnpep1	0.663462	4.81766	2.8295	0.0969815	0.78995
Zc3h14	0.36042	6.21417	2.8075	0.0982645	0.793768
Tm9sf3	0.262994	7.2892	2.80849	0.0982061	0.793768
Slc9a8	0.562029	5.20564	2.80378	0.0984836	0.794149
Mier1	-0.267034	7.19526	2.79377	0.0990749	0.794149
Fry	0.742097	4.35395	2.79726	0.0988679	0.794149
Mri1	0.467692	5.52424	2.79632	0.0989236	0.794149
Fbxl6	0.440385	5.53773	2.79877	0.0987789	0.794149
Rpl7l1	-0.381038	6.26262	2.79229	0.0991622	0.794149
Ablim1	0.747951	4.65768	2.79897	0.0987668	0.794149
Dusp12	-0.788213	4.50996	2.75549	0.101373	0.795106
Rsu1	0.346792	6.39284	2.72769	0.103079	0.795106
BC005624	-0.319972	6.63349	2.74027	0.102304	0.795106
Pdhx	-0.667794	4.83083	2.73637	0.102543	0.795106
Ube2c	-1.35214	6.63801	3.62992	0.103368	0.795106
2021-09-06	-0.309385	6.7095	2.78451	0.0996253	0.795106
Rfxap	0.417033	5.64621	2.73603	0.102564	0.795106
Pdcd10	-0.268086	7.22734	2.72996	0.102939	0.795106
Aptx	0.748576	4.49266	2.71643	0.10378	0.795106
Pdik1l	-0.51382	5.26275	2.77856	0.099981	0.795106
Stmn1	-0.660182	8.36031	3.67276	0.101652	0.795106
Pus1	-0.598823	4.9112	2.74331	0.102117	0.795106
Kmt5a	-0.335112	6.50227	2.77075	0.10045	0.795106
Klhdc10	0.666088	4.59543	2.76767	0.100636	0.795106
Lsm3	-0.311256	6.75811	2.78115	0.0998262	0.795106
Arhgdib	-0.161539	9.55008	2.75104	0.101644	0.795106
Mrps11	-0.513062	5.37671	2.7455	0.102542	0.795106
Il16	-0.288872	6.85058	2.75286	0.101533	0.795106
Eif3f	0.161823	9.76262	2.71196	0.10406	0.795106
Spn	0.26765	7.03288	2.74235	0.102176	0.795106
Ric8a	0.422429	5.79008	2.75391	0.101469	0.795106
Pgghg	0.669671	4.48614	2.75991	0.101105	0.795106
Aig1	-0.636879	4.82674	2.71608	0.103802	0.795106
Ash2l	-0.435319	5.65402	2.7086	0.10427	0.795106
Zmiz1	0.274211	6.94308	2.74272	0.102153	0.795106
Cnot10	0.597797	4.83025	2.7613	0.101021	0.795106
Patz1	0.510454	5.22656	2.78185	0.0997842	0.795106
H2afv	-0.277741	8.13064	2.91531	0.102645	0.795106
Chd3os	-0.652003	4.86211	2.73115	0.102866	0.795106
Mettl16	0.52696	5.30677	2.72927	0.102982	0.795106
Tnfaip1	0.743593	4.61961	2.73988	0.103923	0.795106
Prkca	-0.255048	7.51575	2.77604	0.100132	0.795106
Smc6	-0.226989	7.80553	2.71994	0.103561	0.795106
Setd3	-0.390334	5.97642	2.71139	0.104095	0.795106
Slc38a1	0.179226	8.74562	2.73199	0.102813	0.795106
Lztr1	0.671372	4.78953	2.73301	0.102751	0.795106
Cblb	-0.388441	5.87305	2.71015	0.104173	0.795106
Lonp1	0.617026	4.71297	2.78513	0.0995881	0.795106
Isoc1	-0.446629	5.78355	2.75656	0.101308	0.795106
Ccs	0.394057	5.71246	2.72195	0.103436	0.795106
Bad	-0.42333	5.74895	2.76172	0.100995	0.795106
Pcmtd1	-0.364072	6.31764	2.67668	0.106295	0.795964
Dgkd	0.261584	7.00276	2.60053	0.111306	0.795964
Fam174a	0.207042	7.94065	2.586	0.112292	0.795964
Rcor3	-0.420492	5.84211	2.67813	0.106202	0.795964
Rc3h2	0.350961	6.44601	2.64292	0.108485	0.795964
Gpr155	0.464023	5.38386	2.59777	0.111492	0.795964
B230118H07Rik	0.46954	5.35624	2.66173	0.107258	0.795964
Sdc4	-0.203857	8.50254	2.6068	0.111361	0.795964
Rtf2	-0.286643	6.8072	2.58748	0.112191	0.795964
Mcts1	-0.388113	6.18357	2.67985	0.106092	0.795964
Fabp5	-0.33498	6.46419	2.70166	0.104707	0.795964
Alg5	0.398121	5.91414	2.61938	0.110041	0.795964
Isg20l2	-0.546144	5.09553	2.60194	0.111211	0.795964
Stxbp3	0.496046	5.28267	2.65355	0.10779	0.795964
Sf3a3	-0.414911	5.79247	2.6431	0.108473	0.795964
Tlr12	0.668237	4.45563	2.63655	0.108903	0.795964
Tyms	-0.526423	5.20448	2.6351	0.108999	0.795964
Bod1l	-0.246463	7.39234	2.66366	0.107133	0.795964
Kdr	1.04159	4.95784	2.66255	0.107205	0.795964
Tpst2	0.438088	5.65519	2.6763	0.106319	0.795964
Nup205	-0.750952	4.56555	2.67301	0.106531	0.795964
Pcbp1	-0.19764	8.12423	2.62821	0.109454	0.795964
Thumpd3	-0.361643	6.28073	2.66085	0.107316	0.795964
Arpc4	-0.272528	6.969	2.61989	0.110007	0.795964
Cd4	0.24295	7.79648	2.60322	0.11172	0.795964
Uqcrc2	0.270605	6.88815	2.59829	0.111458	0.795964
Gtf3c1	0.554931	4.9674	2.62144	0.109904	0.795964
Ypel3	0.293597	6.8473	2.66794	0.106915	0.795964
Ppp4c	0.344036	6.63765	2.63458	0.110326	0.795964
Tnni2	0.356394	6.03118	2.58777	0.112171	0.795964
Sf3b5	0.238308	7.42227	2.60053	0.111306	0.795964
Nus1	0.545316	5.18054	2.6724	0.10657	0.795964
Plxnc1	0.384726	6.03291	2.6701	0.106718	0.795964
Pcm1	-0.3763	6.28583	2.6321	0.109686	0.795964
Ddx49	0.512704	5.06885	2.58591	0.112298	0.795964
Mpv17l2	0.542634	5.03791	2.65712	0.107558	0.795964
Zdhhc20	0.337064	6.57278	2.6877	0.105591	0.795964
Thy1	-0.53161	5.08162	2.62671	0.109554	0.795964
Pias1	0.402555	5.98448	2.69623	0.105103	0.795964
Rbm5	0.223001	7.84843	2.67069	0.10668	0.795964
Kremen1	0.711032	4.53262	2.58418	0.112416	0.795964
Pank3	0.376529	5.8437	2.63388	0.109079	0.795964
Fxr2	-0.572205	4.98249	2.59238	0.111858	0.795964
Gabarap	-0.172651	8.97213	2.62197	0.109869	0.795964
Blmh	0.307983	6.54599	2.66823	0.106838	0.795964
Slfn8	0.231512	8.16819	2.73495	0.10606	0.795964
Kpnb1	-0.289675	6.83252	2.66747	0.106887	0.795964
Acly	0.328903	6.37498	2.63642	0.108912	0.795964
Arhgap27os2	0.346814	6.1873	2.58692	0.112229	0.795964
Unc13d	-0.42922	5.69466	2.63938	0.108717	0.795964
G2e3	-0.628586	4.73161	2.61601	0.110266	0.795964
Apopt1	0.414366	5.61396	2.58707	0.112219	0.795964
Nipbl	-0.229644	7.7456	2.6467	0.108237	0.795964
Lmbrd2	0.575405	4.76544	2.66607	0.106977	0.795964
Eef1d	0.183062	8.41207	2.67968	0.106103	0.795964
Rangap1	-0.446832	5.56731	2.61397	0.110403	0.795964
Twf1	-0.498138	5.38055	2.70061	0.104773	0.795964
Hspa13	0.365418	6.08642	2.67553	0.106369	0.795964
Dynlt1f	-0.416703	5.66201	2.61538	0.110309	0.795964
Crebrf	0.306508	6.74135	2.60284	0.11115	0.795964
H2-Oa	0.397863	5.91001	2.66456	0.107075	0.795964
Ndufa11	-0.253014	7.28126	2.60159	0.111235	0.795964
Pura	-0.256954	7.28819	2.5841	0.112422	0.795964
Atp5a1	-0.179309	8.58632	2.60737	0.110845	0.795964
Ms4a4c	-0.601844	4.81785	2.63365	0.109094	0.795964
Ndufb8	-0.233804	7.6178	2.65595	0.107633	0.795964
Naxe	0.40484	5.90892	2.56252	0.113906	0.796565
Cept1	-0.537852	5.05176	2.54686	0.114997	0.796565
Tmem156	-0.619405	4.81508	2.54811	0.114909	0.796565
Mvk	0.509853	4.94454	2.55649	0.114325	0.796565
Pold1	0.374602	5.82083	2.55827	0.114201	0.796565
Serpinh1	0.487362	6.11424	2.5785	0.112804	0.796565
Fbrs	0.356166	6.27437	2.54713	0.114978	0.796565
Lta4h	0.373518	5.78938	2.56247	0.11391	0.796565
Cfdp1	0.317299	6.52685	2.5742	0.1131	0.796565
Mbtps1	-0.388654	5.91589	2.55828	0.1142	0.796565
Nrp1	0.330645	6.37105	2.55483	0.114742	0.796565
Ets1	0.25377	7.13572	2.54531	0.115105	0.796565
H2afx	-0.784949	7.56288	3.34172	0.115188	0.796565
Armc8	-0.715546	4.66042	2.56781	0.11354	0.796565
Gpx1	0.14071	10.4578	2.55737	0.114264	0.796565
Pik3ip1	-0.414181	5.75363	2.56931	0.113436	0.796565
Oxld1	-0.707092	4.68294	2.5508	0.114721	0.796565
Ak6	-0.429749	5.46712	2.54535	0.115103	0.796565
Erh	-0.449392	5.53581	2.55546	0.114396	0.796565
Inf2	-0.425403	5.63774	2.5673	0.113575	0.796565
Klhdc3	0.62927	4.58609	2.54441	0.115169	0.796565
Borcs7	0.459841	5.2232	2.55229	0.114617	0.796565
Tmem87a	-0.636185	4.67049	2.53936	0.115524	0.797199
Ap1s1	0.401623	5.69371	2.54018	0.115466	0.797199
Dbi	-0.248758	7.26303	2.53326	0.115954	0.799236
Alg2	-0.615006	4.86309	2.53171	0.116064	0.799236
Stk16	-0.452889	5.50659	2.46975	0.120544	0.801423
Nup188	-0.80402	4.37395	2.47988	0.119798	0.801423
Ppig	-0.236081	7.3789	2.46613	0.120812	0.801423
Rbmx	-0.341375	6.11056	2.51285	0.117407	0.801423
Dhx36	-0.31104	6.45055	2.46266	0.121069	0.801423
B3galnt1	0.553518	5.17789	2.48087	0.119725	0.801423
Capza1	0.257284	6.98099	2.46701	0.120746	0.801423
Slc35a3	0.626717	4.63222	2.49139	0.118958	0.801423
Lyrm2	-0.464491	5.40768	2.51288	0.117405	0.801423
Ccdc107	0.303109	6.42016	2.46212	0.121109	0.801423
Rnf20	-0.362334	6.13689	2.47103	0.12045	0.801423
Tmem268	0.436552	5.48389	2.47817	0.119924	0.801423
Cdk5rap2	-0.604194	4.7999	2.46013	0.121262	0.801423
Cyp51	0.31489	6.39678	2.46303	0.121042	0.801423
2210016L21Rik	-0.411236	5.65298	2.49421	0.118753	0.801423
Pcf11	-0.362082	6.11557	2.5029	0.118123	0.801423
Numa1	-0.329219	6.45869	2.45973	0.121287	0.801423
Mki67	-1.15957	6.70479	3.2642	0.11876	0.801423
Stat2	0.251005	7.17864	2.46037	0.121239	0.801423
Plpbp	-0.567309	4.96565	2.46459	0.120932	0.801423
Ufsp2	0.418203	5.4967	2.46183	0.12113	0.801423
Papd5	0.551242	4.76744	2.50207	0.118183	0.801423
Rnase6	-0.147504	10.6255	2.52623	0.116548	0.801423
Dcun1d5	0.276323	6.75838	2.46975	0.120544	0.801423
Tmem123	0.222509	7.60981	2.50645	0.117867	0.801423
Taf1d	-0.293545	6.70815	2.4805	0.119753	0.801423
Ccpg1	0.449416	5.43999	2.51596	0.117184	0.801423
Ykt6	0.532346	4.95103	2.48493	0.119429	0.801423
Hnrnph1	0.217149	7.60067	2.50521	0.117957	0.801423
Smg6	-0.359812	6.07296	2.52148	0.11679	0.801423
Ndufs6	0.279379	6.9973	2.4927	0.119459	0.801423
Map3k1	-0.257764	7.15371	2.50041	0.118303	0.801423
Gm21188	0.548728	5.12079	2.45992	0.121272	0.801423
Brf1	-0.490827	5.1549	2.46674	0.120766	0.801423
Tmem65	-0.611063	4.83801	2.48805	0.119201	0.801423
Tef	0.661699	4.61526	2.51903	0.116965	0.801423
Zcrb1	-0.276822	6.77652	2.4653	0.120874	0.801423
Tap2	0.335566	6.44346	2.52106	0.11682	0.801423
H2-Aa	0.377604	10.5077	3.18562	0.119494	0.801423
Cacul1	0.646794	4.80069	2.48886	0.119142	0.801423
Nosip	0.428606	5.29609	2.45517	0.121626	0.802047
Rmnd5b	-0.445607	5.50823	2.4563	0.121542	0.802047
Rpl31	0.140182	10.356	2.45119	0.121924	0.802158
Pdzd4	0.256261	7.03268	2.45002	0.122011	0.802158
Tmem42	0.57575	4.82723	2.45118	0.121924	0.802158
Mpp6	-0.318163	6.40374	2.44822	0.122147	0.802239
Acbd6	0.33527	6.30458	2.43986	0.122775	0.803175
Sptlc1	-0.534693	5.10415	2.44025	0.122745	0.803175
Atg3	0.242464	7.26483	2.43978	0.122781	0.803175
Gfer	0.582551	4.72395	2.44272	0.12256	0.803175
Nprl2	0.584959	4.72469	2.43657	0.123023	0.803957
4833439L19Rik	-0.472956	5.27702	2.43433	0.123193	0.804262
Actr3	-0.173652	8.59677	2.42382	0.123991	0.806452
Fubp3	0.62134	4.8293	2.42241	0.124099	0.806452
Pigt	0.371282	5.76453	2.42119	0.124192	0.806452
Cbfa2t3	0.201828	8.01423	2.42478	0.124074	0.806452
Clec16a	-0.637123	4.69187	2.42019	0.124269	0.806452
Cutc	-0.627686	4.8328	2.42446	0.123943	0.806452
Tram1	0.186454	8.20866	2.38408	0.127065	0.80734
Mrpl30	-0.246019	7.26217	2.41021	0.125034	0.80734
Tmem250-ps	0.506888	5.19661	2.41625	0.125139	0.80734
Med27	-0.66388	4.67764	2.37317	0.127929	0.80734
Trp53rka	-0.591152	4.78818	2.38141	0.127274	0.80734
Plrg1	-0.59097	4.72846	2.37437	0.127828	0.80734
Slc39a1	0.460661	5.41872	2.3754	0.127747	0.80734
Chtop	0.304262	6.56659	2.39693	0.126061	0.80734
Pde4dip	-0.585939	4.99062	2.37466	0.127805	0.80734
Tmem57	0.362161	5.85106	2.41309	0.124813	0.80734
Lcorl	0.483138	5.21396	2.37124	0.128076	0.80734
Commd8	0.357707	6.02328	2.3911	0.126515	0.80734
Aacs	0.37302	5.70517	2.40805	0.125201	0.80734
Ccnd2	-0.352908	6.33913	2.41836	0.125017	0.80734
Spib	0.182351	9.21924	2.41335	0.128216	0.80734
Mif	0.265524	6.8318	2.37739	0.12759	0.80734
Kat6a	-0.340486	6.09465	2.38929	0.126656	0.80734
Dnajb1	0.422053	5.99759	2.41138	0.128236	0.80734
Fli1	-0.354864	6.22096	2.40799	0.125205	0.80734
Srpr	0.280356	6.73963	2.3959	0.126141	0.80734
Cln6	0.684483	4.52768	2.38778	0.126775	0.80734
Clec10a	-0.190063	8.12672	2.39434	0.126263	0.80734
Gngt2	-0.412627	6.77955	2.55831	0.125599	0.80734
Stard3	0.355153	5.95141	2.37718	0.127607	0.80734
Rasa1	0.419376	5.44238	2.36925	0.128233	0.80734
Trappc9	0.724958	4.74047	2.39965	0.12585	0.80734
Nubp1	0.357817	5.86165	2.40586	0.12537	0.80734
B430306N03Rik	-0.426021	5.78039	2.37403	0.127855	0.80734
Ptprs	0.195041	8.04328	2.39088	0.126532	0.80734
Map4k2	0.304143	6.40725	2.37232	0.12799	0.80734
Arl3	0.48658	5.11258	2.38414	0.127059	0.80734
Ptpn18	0.172749	8.37681	2.29649	0.134148	0.807776
Rab29	-0.643874	4.68997	2.27606	0.135864	0.807776
Ifi204	0.800683	4.99008	2.30897	0.133111	0.807776
Cenpf	-1.24848	6.04068	2.9486	0.134651	0.807776
Gpd2	0.460316	5.29146	2.30982	0.133041	0.807776
Cytip	0.235402	7.22246	2.30054	0.133811	0.807776
Gorasp2	0.33952	5.98586	2.3378	0.130752	0.807776
Samhd1	0.195946	8.06932	2.33145	0.131268	0.807776
Top1	-0.180723	8.3529	2.30535	0.133411	0.807776
Stk4	0.216637	7.56669	2.34767	0.129956	0.807776
Hnrnph2	0.334961	6.30403	2.32092	0.132128	0.807776
Gpm6b	0.594562	5.07911	2.30522	0.133422	0.807776
Atpaf1	0.492586	5.11008	2.30123	0.133753	0.807776
Kdm4a	0.385732	5.70554	2.35584	0.1293	0.807776
Cd52	-0.364347	8.82118	2.80736	0.131132	0.807776
Tmem243	-0.615817	4.97237	2.28331	0.135252	0.807776
Nsd2	-0.337081	6.08825	2.27544	0.135917	0.807776
Med28	0.210128	7.63002	2.28325	0.135257	0.807776
Hscb	-0.399838	5.66981	2.28903	0.134772	0.807776
Anapc5	-0.205422	7.80212	2.30267	0.133633	0.807776
Mrps33	-0.232309	7.36022	2.29936	0.133909	0.807776
Tmem176b	-0.39607	5.76469	2.28921	0.135324	0.807776
Ergic2	0.343995	6.15797	2.28884	0.134788	0.807776
Napa	0.35073	6.01564	2.28352	0.135234	0.807776
Josd2	0.47571	5.15346	2.27483	0.135968	0.807776
Arl6ip1	-0.35452	8.19053	2.64849	0.134626	0.807776
Wdr11	0.489294	5.11303	2.35383	0.129461	0.807776
Ctsd	-0.246515	7.25905	2.36144	0.128854	0.807776
Hbs1l	-0.427016	5.44302	2.27649	0.135827	0.807776
Clcn3	0.33565	6.21486	2.35505	0.129364	0.807776
Psmb10	0.207522	7.73424	2.32112	0.132112	0.807776
Rnf166	-0.323556	6.33441	2.32502	0.131792	0.807776
Pspc1	0.37705	5.8221	2.33253	0.13118	0.807776
Cab39l	-0.529905	5.0067	2.29104	0.134603	0.807776
Esd	-0.222274	7.5568	2.33169	0.131248	0.807776
Lrch1	0.379225	5.84425	2.34936	0.129826	0.807776
Elf1	-0.184942	8.12406	2.35442	0.129414	0.807776
Pibf1	-0.544345	5.06398	2.30431	0.133497	0.807776
Pstpip1	0.345677	5.97618	2.34061	0.130525	0.807776
Ngp	-1.34545	9.53647	2.9637	0.133862	0.807776
Mtif2	-0.578166	4.99561	2.29887	0.133949	0.807776
Rufy1	0.311059	6.34546	2.30419	0.133507	0.807776
Naglu	-0.713087	4.52188	2.34152	0.130929	0.807776
Ubtf	-0.246046	7.27779	2.36098	0.12889	0.807776
Grn	0.137248	10.1608	2.29493	0.134278	0.807776
Psmd12	-0.32642	6.31093	2.27748	0.135744	0.807776
Klf6	0.272377	6.82143	2.30772	0.133503	0.807776
Atp6v1d	-0.222375	7.67555	2.29525	0.134251	0.807776
Ifi27l2a	-0.267843	8.76087	2.5775	0.12983	0.807776
Dicer1	0.31875	6.51314	2.31799	0.132369	0.807776
Ncf4	-0.234481	7.36748	2.31045	0.132989	0.807776
Cby1	-0.784799	4.36798	2.32898	0.131469	0.807776
Pfdn5	0.15396	9.40061	2.36081	0.128904	0.807776
Rps10	0.11961	11.5177	2.28179	0.13538	0.807776
Rnf5	0.395193	6.02186	2.36568	0.129006	0.807776
Cd74	0.310263	11.918	2.94087	0.131539	0.807776
Frmd8	0.577335	4.68856	2.2841	0.135185	0.807776
Cox8a	-0.152236	9.52907	2.35578	0.129305	0.807776
Eef1g	0.159657	8.94451	2.34924	0.129829	0.807776
Ms4a6b	-0.95254	3.97876	2.33625	0.130878	0.807776
Cstf2t	-0.588219	4.92927	2.31446	0.132659	0.807776
Fam160b1	0.366759	5.84199	2.28119	0.135431	0.807776
Arpc3	-0.148864	9.45605	2.2644	0.136855	0.81162
Mapk1ip1l	0.352226	6.01039	2.26429	0.136864	0.81162
Trak2	0.622491	4.71478	2.24765	0.138292	0.813525
Usp50	-0.682235	4.535	2.25124	0.137983	0.813525
Cds2	-0.407368	5.58916	2.24694	0.138354	0.813525
Psmb4	-0.199616	7.7211	2.25084	0.138017	0.813525
Gpr89	0.57574	4.97797	2.25865	0.137347	0.813525
Otud6b	0.707089	4.68444	2.21293	0.141328	0.813525
Dhdds	0.448525	5.23482	2.2437	0.138634	0.813525
Fbxo42	0.536399	4.96252	2.2505	0.138047	0.813525
Baz1b	-0.269588	6.99781	2.21151	0.141929	0.813525
Mtmr14	0.457205	5.37303	2.20072	0.142414	0.813525
Tada3	0.501032	5.11407	2.21048	0.141545	0.813525
Clec4a3	-0.850385	4.40732	2.26798	0.141414	0.813525
Amn1	0.35358	5.94961	2.22191	0.140535	0.813525
Nfkbib	-0.470542	5.22566	2.20415	0.142107	0.813525
Siglecg	-0.263705	6.85306	2.22315	0.140426	0.813525
Spcs2	0.160153	8.83891	2.23563	0.139335	0.813525
Ucp2	0.154687	8.96947	2.24024	0.138934	0.813525
Cdc40	-0.300067	6.56638	2.23779	0.139147	0.813525
Galnt7	0.446735	5.28999	2.20774	0.141788	0.813525
Gadd45gip1	0.407331	6.07225	2.23413	0.139465	0.813525
Cnep1r1	-0.526724	4.9407	2.20318	0.142194	0.813525
Zfp90	-0.524443	5.00368	2.24715	0.138336	0.813525
Wwp2	-0.444735	5.34237	2.22232	0.1405	0.813525
Supt16	-0.259612	7.08309	2.21445	0.141193	0.813525
Vps26b	-0.4859	5.18649	2.21853	0.140833	0.813525
Nptn	0.182211	8.35579	2.23913	0.139074	0.813525
Rad54l2	-0.535142	5.01346	2.22689	0.140099	0.813525
Ppp2ca	-0.215799	7.59957	2.20105	0.142384	0.813525
BC018473	-0.211762	7.83413	2.22066	0.141069	0.813525
Dusp22	-0.462243	5.18268	2.2028	0.142228	0.813525
Mfsd14b	0.401222	5.42733	2.20685	0.141867	0.813525
Ice1	0.462916	5.25648	2.22166	0.140557	0.813525
Etv1	0.674042	4.30507	2.21	0.141588	0.813525
Erg28	0.260734	6.9956	2.22742	0.140619	0.813525
Arid2	0.377669	5.60544	2.20773	0.141789	0.813525
Smarcd1	-0.558396	4.97097	2.21239	0.141375	0.813525
Klhl24	0.233197	7.37581	2.21926	0.140769	0.813525
Bach1	-0.46607	5.24119	2.25249	0.137875	0.813525
Ppil1	-0.481319	5.09623	2.23416	0.139463	0.813525
Gpr108	0.39898	5.79437	2.23366	0.139507	0.813525
Pi4k2a	-0.576198	4.81245	2.25714	0.137476	0.813525
mt-Atp6	0.0996032	13.5155	2.20118	0.142373	0.813525
Rap1gds1	0.50828	4.89573	2.19341	0.143068	0.816551
Cops5	-0.301789	6.4117	2.1915	0.143239	0.816582
Eif1ax	0.296009	6.49751	2.19056	0.143324	0.816582
Lage3	-0.29618	6.44425	2.1866	0.143681	0.817191
Tsen34	-0.371844	5.76709	2.18699	0.143645	0.817191
Vav3	-0.679225	4.58146	2.18439	0.14388	0.817615
Pgpep1	0.593654	4.59023	2.17835	0.144427	0.820011
Prr14	-0.426044	5.36764	2.17671	0.144576	0.82014
Vamp4	-0.409212	5.60907	2.1705	0.145141	0.822052
Ndufb10	0.179042	8.15194	2.17025	0.145164	0.822052
Tcea1	-0.335855	6.22466	2.16009	0.146095	0.822148
Fam117b	-0.443971	5.4545	2.151	0.147133	0.822148
Dnpep	0.416512	5.41006	2.16403	0.145733	0.822148
Glul	-0.448844	5.46261	2.15046	0.147517	0.822148
Lpgat1	0.243846	7.03304	2.16694	0.145466	0.822148
Zdhhc12	0.473901	5.0242	2.13435	0.148484	0.822148
Gsn	0.174011	8.34376	2.14436	0.14755	0.822148
Znfx1	0.466973	5.19351	2.13273	0.148636	0.822148
Rpl39	0.128199	11.0294	2.14883	0.147136	0.822148
Atp7a	0.482855	5.11091	2.16612	0.145542	0.822148
Ago1	0.513328	4.78414	2.15987	0.146116	0.822148
Tes	-0.448488	5.33048	2.14532	0.147461	0.822148
Calu	0.581173	4.60568	2.13381	0.148535	0.822148
Fkbp4	-0.246622	7.41639	2.14086	0.148239	0.822148
4931406P16Rik	0.498959	5.06056	2.1426	0.147714	0.822148
Snrpd3	-0.239054	7.20042	2.16463	0.145678	0.822148
Mob3a	-0.424826	5.56076	2.16025	0.146081	0.822148
Scoc	-0.465409	5.36667	2.14411	0.147573	0.822148
Cmc1	0.354308	5.7339	2.13067	0.14883	0.822148
Cbx1	-0.232392	7.16355	2.15908	0.146188	0.822148
Ormdl3	0.533785	5.08753	2.13576	0.148353	0.822148
Sirt7	-0.277219	6.63437	2.13719	0.148219	0.822148
Ccdc127	-0.42162	5.42075	2.14758	0.147251	0.822148
6030458C11Rik	0.466803	5.16623	2.14673	0.147329	0.822148
Bbx	-0.331655	6.28861	2.13127	0.148773	0.822148
H2-Ab1	0.35393	10.1086	2.65508	0.148265	0.822148
Cnpy3	-0.250623	7.06322	2.15805	0.14639	0.822148
Smad7	-0.400873	5.61836	2.14044	0.147915	0.822148
Tmem258	0.226277	7.55574	2.16158	0.146539	0.822148
Arrdc1	0.373115	5.73299	2.11131	0.151249	0.822387
Katnbl1	0.503351	4.85633	2.10866	0.150913	0.822387
Dnajc17	-0.623157	4.66456	2.10214	0.151538	0.822387
Zmynd8	0.229995	7.21789	2.11464	0.150344	0.822387
1110012L19Rik	0.609964	4.8216	2.12597	0.149272	0.822387
Tmem185a	0.573278	4.78899	2.11015	0.150771	0.822387
Gpr174	0.390318	5.5816	2.11721	0.1501	0.822387
Whrn	0.713022	4.53958	2.10106	0.151641	0.822387
Guf1	0.600674	4.5183	2.10109	0.151638	0.822387
Pdia4	0.260541	6.70336	2.10233	0.151519	0.822387
Idh2	0.278298	6.46292	2.11483	0.150326	0.822387
Ifngr1	-0.397214	5.71003	2.11321	0.151012	0.822387
D10Jhu81e	-0.372894	5.64587	2.11728	0.150094	0.822387
Scamp2	-0.232611	7.24701	2.1234	0.149514	0.822387
Gosr2	0.340831	5.85493	2.10893	0.150888	0.822387
Il6st	-0.370785	5.59093	2.11139	0.150653	0.822387
Snx6	0.299639	6.36367	2.10212	0.151539	0.822387
2010107E04Rik	0.233992	7.22858	2.12384	0.149473	0.822387
Arf3	0.269342	6.63118	2.10669	0.151102	0.822387
Trim26	-0.357168	5.86081	2.10117	0.151631	0.822387
Mydgf	-0.277312	6.75923	2.12322	0.149531	0.822387
Prpf19	-0.364883	5.68804	2.11862	0.149966	0.822387
Gmnn	-0.499446	4.975	2.09959	0.151782	0.822466
Commd1	-0.321937	6.15495	2.09699	0.152032	0.823142
Scyl3	0.557498	4.71492	2.09338	0.152381	0.824344
Pdia3	-0.177527	8.17078	2.08579	0.153115	0.826948
Rgl2	0.581844	4.58753	2.08699	0.152999	0.826948
Tbc1d2b	0.595632	4.61528	2.08063	0.153617	0.828287
Bphl	-0.468115	5.09093	2.08192	0.153491	0.828287
As3mt	0.352788	5.64335	2.07895	0.15378	0.828486
Cdkn1b	-0.339085	6.08049	2.07064	0.154594	0.831498
Pex6	0.580376	4.65804	2.07126	0.154533	0.831498
Abcf2	-0.444528	5.21503	2.06918	0.154737	0.831585
Ifi44	-0.428196	5.89078	2.06237	0.155408	0.83177
Cnot3	0.285692	6.51312	2.06431	0.155216	0.83177
Abhd2	0.561286	4.854	2.06362	0.155284	0.83177
Ptrh2	-0.371876	5.7067	2.06453	0.155195	0.83177
Pnn	-0.182662	8.01522	2.06557	0.155092	0.83177
Fam50a	-0.380804	5.74034	2.05742	0.155897	0.832345
Zfp513	-0.713631	4.6951	2.10273	0.155766	0.832345
Ywhaq	-0.182953	7.93373	2.05848	0.155792	0.832345
Terf1	0.424441	5.58142	2.04799	0.156835	0.83259
Hspd1	-0.27814	6.9741	2.04836	0.156798	0.83259
Lrif1	-0.304682	6.47844	2.05162	0.156474	0.83259
Nudc	-0.256046	7.02943	2.05205	0.156431	0.83259
Klf13	-0.209621	7.54691	2.0496	0.156675	0.83259
Rnf169	0.600385	4.8024	2.0551	0.156128	0.83259
Rrp1	-0.262579	6.87361	2.05328	0.156308	0.83259
Arhgap17	0.149047	8.96422	2.04298	0.157336	0.832699
Ltv1	0.514586	4.84443	2.04593	0.157041	0.832699
Ndufs7	-0.218668	7.41191	2.04141	0.157493	0.832699
Rexo1	-0.339886	6.01235	2.04432	0.157202	0.832699
Ranbp1	-0.204902	7.65152	2.04254	0.15738	0.832699
Prelid3b	-0.412191	5.5974	2.04231	0.157687	0.832925
Usp10	-0.542416	4.85251	2.03718	0.157918	0.832925
Vps52	0.541256	4.72989	2.0375	0.157886	0.832925
Fam53b	-0.362888	5.7988	2.03355	0.158284	0.834181
Ogt	0.158682	8.67255	2.02976	0.158666	0.834248
Rad23b	0.363489	5.88509	2.03149	0.15904	0.834248
Eif4g3	0.233182	7.01335	2.02817	0.158827	0.834248
Ssbp1	-0.290046	6.52058	2.02722	0.158924	0.834248
Rpl13a	-0.165448	8.50192	2.02387	0.159264	0.834248
Mrpl46	-0.465817	5.10912	2.03131	0.15851	0.834248
Vps4a	0.489226	4.994	2.02334	0.159318	0.834248
Grk6	0.238044	6.93085	2.02357	0.159295	0.834248
Dhrs4	0.422268	5.22035	2.01779	0.159883	0.835867
Tshz1	-0.59472	4.72154	2.01869	0.159791	0.835867
Leprot	-0.229412	7.17814	2.0146	0.160209	0.836902
Cmc2	-0.362274	5.95384	2.01256	0.160418	0.837044
Zbtb38	0.418779	5.51084	2.01183	0.160492	0.837044
Fbxl13	0.370613	5.88055	2.00739	0.160948	0.837874
Ttc5	-0.312212	6.28254	2.00773	0.160913	0.837874
Osbpl11	-0.448015	5.20645	2.00654	0.161036	0.837874
Tbc1d8	0.174965	8.05778	1.98761	0.162997	0.838517
Ckap5	-0.386845	5.62382	2.00619	0.161631	0.838517
Mrps21	0.257414	6.87879	2.00348	0.161351	0.838517
Stx12	-0.447714	5.26617	1.99177	0.162563	0.838517
Clic4	-0.406773	5.32563	1.99853	0.161862	0.838517
Ssh1	0.612152	4.66171	1.99667	0.162055	0.838517
Ubfd1	-0.357112	5.94723	1.99635	0.162088	0.838517
Itgal	0.248267	6.84665	1.99346	0.162389	0.838517
Bclaf1	0.195238	7.76305	1.98859	0.162895	0.838517
Lyz2	-0.679866	9.53662	2.50515	0.162501	0.838517
Ankrd11	-0.180369	7.93691	1.99914	0.161799	0.838517
Mto1	-0.569147	4.73799	1.98678	0.163084	0.838517
Cdkal1	-0.548164	4.82897	1.9904	0.162706	0.838517
Ebag9	-0.451375	5.20443	1.99091	0.162653	0.838517
Arid1b	-0.297043	6.36359	2.00128	0.161578	0.838517
Bop1	0.566901	4.8046	1.98281	0.163499	0.839987
Kif3b	-0.568697	4.63972	1.97617	0.164196	0.840365
Tmem131l	0.387521	5.45684	1.97495	0.164325	0.840365
Dnajc8	-0.22003	7.20968	1.97738	0.164069	0.840365
Zcchc8	-0.493589	4.9445	1.97344	0.164484	0.840365
Clec2i	0.337917	6.45115	1.9723	0.164604	0.840365
Cnn2	-0.270597	7.37101	2.03247	0.164451	0.840365
Gpalpp1	0.458056	5.1134	1.97309	0.164521	0.840365
Paqr5	0.225993	7.37589	1.9802	0.163772	0.840365
Psmb9	-0.164129	8.42203	1.97111	0.16473	0.840365
Klf7	0.346886	5.86025	1.96397	0.165487	0.840721
Ofd1	-0.712277	4.47519	1.95429	0.166518	0.840721
Ssr2	-0.212405	7.39015	1.95447	0.166499	0.840721
Pygo2	0.552464	4.6098	1.95356	0.166597	0.840721
Gtf2i	-0.233051	7.12812	1.96639	0.165229	0.840721
Hip1	0.517804	5.31085	2.00636	0.166858	0.840721
Rinl	-0.462314	5.05179	1.95799	0.166122	0.840721
Tifab	0.230402	6.95501	1.95181	0.166784	0.840721
Cdk7	-0.56361	4.7293	1.96422	0.165459	0.840721
Ppm1a	-0.315271	6.1524	1.95681	0.166248	0.840721
Grina	0.293767	6.43956	1.96245	0.165647	0.840721
Atf1	0.315606	5.93915	1.95322	0.166633	0.840721
Prkdc	-0.504913	4.91266	1.96302	0.165587	0.840721
Eml4	0.247079	6.89607	1.95991	0.165975	0.840721
Zfp608	-0.394792	5.41805	1.95561	0.166377	0.840721
Rfk	0.332363	5.85813	1.96159	0.16574	0.840721
Usp1	-0.30774	6.17011	1.94611	0.167396	0.840753
Tpgs1	-0.475071	4.96524	1.94917	0.167067	0.840753
Ezh1	0.499396	4.92565	1.94508	0.167507	0.840753
Crkl	0.437771	5.13956	1.94664	0.167339	0.840753
H2-D1	-0.120474	11.5024	1.95145	0.16729	0.840753
Slc33a1	0.526546	4.81076	1.93994	0.168062	0.842891
Pknox1	0.349963	5.54698	1.93759	0.168316	0.843518
Adss	0.276587	6.37716	1.93013	0.169127	0.845635
Gpr137b	0.281535	6.51453	1.93013	0.169127	0.845635
Hsp90aa1	-0.452856	9.31092	2.41335	0.168982	0.845635
Tardbp	0.209181	7.48573	1.92752	0.169412	0.845764
Gna11	0.24517	6.96066	1.92786	0.169374	0.845764
Klra17	0.160151	8.48495	1.92523	0.169661	0.84621
Gmfb	0.258877	6.59498	1.92196	0.170019	0.84621
Psmb8	0.141266	9.41933	1.92278	0.169929	0.84621
Foxn2	0.414868	5.3703	1.92318	0.169886	0.84621
Mdm4	-0.298504	6.27577	1.9202	0.170213	0.846437
Fem1a	0.424538	5.18841	1.91919	0.170324	0.846437
Mia3	-0.292326	6.25677	1.91467	0.17082	0.847959
Triap1	0.37222	5.47791	1.91287	0.171019	0.847959
Polr3a	0.476554	5.02735	1.9131	0.170993	0.847959
Cox4i1	-0.136954	10.0085	1.91065	0.171375	0.849078
Unc50	-0.307233	6.15036	1.90846	0.171507	0.849087
Rrp15	-0.445024	5.16878	1.90495	0.171896	0.849087
Gak	-0.351996	5.85882	1.90637	0.171739	0.849087
Rbm15b	0.368626	5.53248	1.9058	0.171802	0.849087
Ppp2r2a	0.306915	6.2003	1.89623	0.172868	0.853147
Setd2	-0.205868	7.51973	1.89523	0.172979	0.853147
Topbp1	-0.351953	5.72318	1.88873	0.173708	0.856097
Ly6d	-0.301417	10.6806	2.2832	0.174224	0.857989
Hnrnpa3	-0.148312	8.65213	1.87731	0.174998	0.859533
Pbdc1	-0.338297	5.95057	1.86979	0.175852	0.859533
Mbd3	-0.207154	7.35996	1.87386	0.175389	0.859533
Ndufb7	0.188849	7.72329	1.87555	0.175197	0.859533
Lig3	0.521363	4.72119	1.87077	0.175741	0.859533
Siva1	-0.257951	6.65032	1.87603	0.175143	0.859533
Nfya	-0.332166	5.8332	1.87381	0.175394	0.859533
Uhrf1	-0.551653	4.90551	1.8867	0.175566	0.859533
Rpl27-ps3	-0.632181	4.62183	1.87601	0.175145	0.859533
Ak3	0.432479	5.18143	1.87055	0.175766	0.859533
Cdh1	0.446572	5.45415	1.86479	0.176424	0.860396
Zdhhc3	0.37467	5.44254	1.86619	0.176263	0.860396
Slc25a17	0.405428	5.24652	1.86507	0.176392	0.860396
Bzw1	-0.151548	8.57566	1.81611	0.182102	0.861155
Sft2d2	0.366515	5.50171	1.82593	0.180939	0.861155
Pfdn2	-0.233122	7.16482	1.84804	0.178707	0.861155
1110008F13Rik	-0.224769	7.11094	1.85462	0.177592	0.861155
Mid1ip1	0.508009	4.75241	1.82455	0.181103	0.861155
Foxo1	0.312745	5.79126	1.8362	0.179732	0.861155
Ccnl1	-0.198194	7.4436	1.81635	0.182073	0.861155
Aph1a	0.251931	6.63736	1.82567	0.18097	0.861155
Lamtor3	-0.422251	5.26536	1.8267	0.180848	0.861155
Rnf19b	-0.655926	4.44489	1.85727	0.177287	0.861155
Ubr4	-0.384627	5.60579	1.83321	0.180571	0.861155
Ube4b	-0.489489	4.8178	1.83771	0.179556	0.861155
A630072M18Rik	-0.496953	5.11117	1.82068	0.18156	0.861155
Tomm7	-0.179208	7.80686	1.82458	0.181098	0.861155
Zkscan14	0.526001	4.66384	1.8199	0.181652	0.861155
Slc7a1	0.536095	4.72533	1.85067	0.178049	0.861155
Ybx3	0.169127	7.91462	1.816	0.182114	0.861155
Prcp	0.239608	7.33904	1.84868	0.178829	0.861155
Thap12	0.431964	5.23751	1.83974	0.179319	0.861155
P4ha1	-0.433276	5.79762	1.83963	0.179332	0.861155
Tmem263	0.505205	4.79823	1.84574	0.178621	0.861155
Pan2	-0.535903	4.78453	1.8394	0.179358	0.861155
Esyt1	0.287372	6.10302	1.81824	0.181848	0.861155
Trappc11	-0.477063	4.92328	1.83885	0.179423	0.861155
Rfwd3	-0.503697	4.89451	1.85351	0.17772	0.861155
Xpo4	0.534987	4.76417	1.83791	0.179533	0.861155
Cdadc1	-0.494889	4.91764	1.82043	0.181589	0.861155
Msra	0.541239	4.52658	1.84567	0.178629	0.861155
Zc3h13	-0.285403	6.40045	1.85457	0.177598	0.861155
Sesn3	-0.33699	5.91959	1.85703	0.177314	0.861155
Rfx7	0.25883	6.53089	1.84	0.179288	0.861155
Slc17a5	-0.683352	4.43417	1.83675	0.180026	0.861155
Rnf7	0.247776	6.76403	1.82629	0.180897	0.861155
Irgm1	-0.336634	6.02179	1.84004	0.179284	0.861155
Prpf8	0.302767	6.6559	1.85546	0.181074	0.861155
Ddx52	-0.420095	5.31014	1.85331	0.177744	0.861155
Tbce	0.5349	4.81633	1.84846	0.178305	0.861155
Erbin	-0.2617	6.68119	1.821	0.181522	0.861155
Cdca4	-0.557645	4.72976	1.85133	0.177972	0.861155
Rpl30	0.108686	11.538	1.82035	0.181599	0.861155
Litaf	0.18577	7.78213	1.81918	0.181793	0.861155
Nudt3	0.284983	6.26335	1.81996	0.181645	0.861155
Wdr33	0.351621	5.51837	1.81107	0.182701	0.863307
Pkib	-0.19567	7.74462	1.81145	0.183013	0.864153
Dtx3	0.532419	4.70757	1.80176	0.183817	0.865033
Ppp2r1b	0.542038	4.57157	1.80356	0.1836	0.865033
AW549877	0.496862	4.79632	1.80461	0.183474	0.865033
Ddx17	0.158682	8.23096	1.80574	0.183339	0.865033
Ostf1	-0.175623	8.00525	1.80139	0.183861	0.865033
St3gal4	0.307972	5.78434	1.79738	0.184344	0.866358
Naa35	-0.376541	5.56332	1.79465	0.184673	0.866358
Cpped1	0.451187	5.05566	1.79509	0.18462	0.866358
Ppp2r1a	0.295606	6.32105	1.79532	0.184592	0.866358
Cspp1	0.320198	6.10379	1.74345	0.192216	0.866773
Cdc73	0.322164	5.72138	1.78745	0.185545	0.866773
Fcrla	0.224256	7.72555	1.77516	0.193916	0.866773
Itpkb	-0.47147	4.97706	1.72761	0.192986	0.866773
Hspa14	-0.344317	5.76446	1.75787	0.189179	0.866773
Phospho2	-0.417628	5.19549	1.78963	0.185281	0.866773
Ldlrad3	0.363823	5.44339	1.72087	0.193847	0.866773
Spred1	-0.709162	4.29927	1.74662	0.190585	0.866773
Mfap1a	-0.373009	5.5749	1.78071	0.186366	0.866773
Kat14	0.568783	4.43745	1.72705	0.193057	0.866773
H13	0.166601	8.203	1.7877	0.185665	0.866773
Ncoa6	0.459239	5.03569	1.74109	0.192191	0.866773
Flna	-0.307219	6.17464	1.78022	0.186971	0.866773
Usp24	0.364991	5.62764	1.7449	0.190801	0.866773
Urod	-0.50627	4.77071	1.73858	0.191596	0.866773
Rragc	0.314224	6.17086	1.7487	0.190324	0.866773
Clspn	-0.54377	4.63841	1.75195	0.189918	0.866773
Kdm1a	-0.334893	5.911	1.77362	0.187234	0.866773
Dnajc11	-0.442113	5.17049	1.76683	0.18807	0.866773
Nop14	-0.419578	5.16887	1.72921	0.192783	0.866773
Scarb2	-0.251529	6.62275	1.75106	0.190029	0.866773
Erp29	-0.153021	8.74419	1.74652	0.190945	0.866773
Zfp68	0.336675	5.65762	1.78071	0.186366	0.866773
Irf5	0.23224	6.9002	1.76434	0.188378	0.866773
Ap2s1	-0.222448	6.9755	1.76122	0.188764	0.866773
Med25	0.427975	5.09415	1.7336	0.192226	0.866773
Ube3a	0.180304	7.78613	1.76424	0.18839	0.866773
Arrdc4	0.56026	4.98755	1.75364	0.189706	0.866773
Timm10b	0.215485	6.93112	1.73274	0.192334	0.866773
Ctr9	-0.322701	5.8793	1.75104	0.190032	0.866773
Rras2	0.342229	5.65309	1.73354	0.192233	0.866773
Nap1l1	-0.185185	7.69283	1.7514	0.189986	0.866773
Cars2	-0.451514	5.02768	1.71931	0.194046	0.866773
Ddhd2	-0.398186	5.53473	1.7423	0.191127	0.866773
Cdkn2aip	0.415592	5.04217	1.78274	0.186119	0.866773
Cyld	-0.288089	6.46908	1.79078	0.185141	0.866773
Cnot1	0.231242	6.72288	1.74847	0.190353	0.866773
Pxk	-0.452193	5.00771	1.78274	0.186118	0.866773
Il17rb	-0.62703	4.39326	1.76027	0.188882	0.866773
Dlgap5	-0.462896	5.01912	1.73967	0.191458	0.866773
Psmb5	-0.178374	7.78885	1.74557	0.190717	0.866773
Panx1	-0.396433	5.31807	1.74987	0.190177	0.866773
Rp9	0.214744	7.00308	1.76141	0.188741	0.866773
Zbtb44	-0.414532	5.22909	1.74767	0.190453	0.866773
Pxylp1	-0.533065	4.63942	1.72973	0.192716	0.866773
Atox1	-0.199053	7.40601	1.77331	0.187273	0.866773
Eif1	-0.117067	10.5042	1.72628	0.193155	0.866773
Hdac5	-0.30405	6.20062	1.71988	0.193973	0.866773
Gpatch8	-0.273615	6.37956	1.71937	0.194038	0.866773
Cd79b	0.254083	6.44192	1.71964	0.194004	0.866773
Amz2	-0.35454	5.52081	1.74385	0.190932	0.866773
Tmc6	0.369212	5.28492	1.73947	0.191484	0.866773
Eif4a3	-0.285928	6.30912	1.77612	0.186927	0.866773
Pcyt2	0.287519	6.01766	1.76986	0.187697	0.866773
Lman2	0.176911	7.68528	1.72731	0.193024	0.866773
Mocs2	0.357936	5.52752	1.72409	0.193435	0.866773
Twistnb	0.294726	6.24418	1.73023	0.192653	0.866773
Gpaa1	0.540851	4.6474	1.76766	0.187968	0.866773
Rtl6	0.49002	5.08235	1.76275	0.188575	0.866773
Zfp263	0.358029	5.68492	1.7862	0.185697	0.866773
Ubn1	-0.214182	7.21769	1.75631	0.189374	0.866773
Nxpe3	0.400867	5.10047	1.75835	0.18912	0.866773
4930453N24Rik	0.396499	5.40532	1.77737	0.186775	0.866773
Luc7l	0.307342	6.0389	1.77476	0.187094	0.866773
Bnip1	0.365633	5.52223	1.73981	0.191441	0.866773
Ring1	-0.525002	4.81449	1.74432	0.190873	0.866773
Rhoq	0.266211	6.6001	1.7581	0.189151	0.866773
Ino80c	0.493154	4.94649	1.72289	0.193935	0.866773
Cd14	-0.578253	4.49022	1.7588	0.189064	0.866773
Eif3a	-0.15258	8.36653	1.7438	0.190938	0.866773
Cdc123	-0.300794	6.177	1.7161	0.194458	0.867428
Pskh1	0.615924	4.6584	1.717	0.194343	0.867428
Chd7	0.440739	5.52586	1.72004	0.194714	0.867978
Mitd1	-0.558676	4.61561	1.63217	0.205604	0.868398
Stat1	-0.161316	8.0181	1.57676	0.213383	0.868398
Ankrd44	0.187103	7.26696	1.54741	0.217648	0.868398
Idh1	0.507836	4.70057	1.64048	0.204466	0.868398
Cyp27a1	-0.447517	5.20368	1.71271	0.195457	0.868398
Retreg2	0.373705	5.29009	1.62542	0.206533	0.868398
Lrrfip1	-0.196158	7.27358	1.58701	0.211918	0.868398
Hes6	0.165409	7.65671	1.49457	0.22559	0.868398
Kdsr	0.42843	4.93599	1.68576	0.198402	0.868398
Eif2d	-0.50946	4.80358	1.64211	0.204244	0.868398
Nucks1	-0.20649	7.80226	1.59933	0.216487	0.868398
Dhx9	-0.248155	6.81773	1.7064	0.195709	0.868398
Tmco1	0.207422	7.02667	1.60498	0.209377	0.868398
Cd48	-0.174065	7.84413	1.59339	0.211011	0.868398
Lbr	0.211364	7.24327	1.56107	0.217129	0.868398
Abi1	0.260302	6.45389	1.58745	0.211855	0.868398
Urm1	-0.44981	4.95595	1.55764	0.21615	0.868398
Zer1	-0.404114	5.05105	1.50472	0.224037	0.868398
Nup214	-0.363504	5.3895	1.68416	0.198613	0.868398
Lcn2	-1.14784	8.48295	2.01716	0.203351	0.868398
Ptprj	-0.229209	6.83195	1.55492	0.216547	0.868398
Arhgap1	-0.38049	5.30364	1.57833	0.213157	0.868398
Cd44	0.153676	8.10899	1.5458	0.217885	0.868398
Eif3m	0.170017	7.7763	1.61041	0.208618	0.868398
Hypk	0.31943	5.67228	1.63413	0.205334	0.868398
Fkbp1a	0.25322	6.34289	1.5737	0.213823	0.868398
Nfs1	-0.484401	4.86186	1.57072	0.214252	0.868398
Dpm1	0.353675	5.52455	1.64334	0.204077	0.868398
Pfdn4	-0.366324	5.49802	1.5214	0.221514	0.868398
Dock11	0.303206	6.00783	1.64537	0.203801	0.868398
Ids	0.520658	4.61872	1.58538	0.21215	0.868398
Irak1	-0.218854	6.81581	1.51696	0.222181	0.868398
Rpl10	-0.102876	11.4205	1.5702	0.214327	0.868398
Ubl4a	0.288351	5.82618	1.49511	0.225506	0.868398
Msn	-0.149465	8.27998	1.55101	0.217119	0.868398
Cstf2	-0.349985	5.5371	1.59493	0.210794	0.868398
Tceal8	-0.5057	4.80736	1.54931	0.217368	0.868398
Nbdy	0.465997	4.91589	1.64096	0.204401	0.868398
Pdha1	-0.31954	5.66747	1.4865	0.226833	0.868398
Rbbp7	0.283919	6.1543	1.63727	0.204905	0.868398
Gm43672	-0.420414	5.06988	1.49236	0.225928	0.868398
Skil	-0.403911	5.26039	1.69846	0.196739	0.868398
Actl6a	-0.257963	6.56515	1.58847	0.21171	0.868398
Ccna2	-0.717698	5.21942	1.73815	0.216529	0.868398
Spata5	-0.510359	4.69894	1.56977	0.21439	0.868398
Ndufc1	-0.207901	7.05749	1.55789	0.216113	0.868398
Naa15	0.255806	6.49976	1.69974	0.196573	0.868398
Spg20	-0.45997	4.85781	1.55587	0.216408	0.868398
Ppid	-0.31361	5.99728	1.68038	0.19911	0.868398
Fbxw7	-0.306834	5.92879	1.48684	0.226781	0.868398
Mcl1	-0.191926	7.70408	1.63761	0.20607	0.868398
Wdr3	0.452091	4.98172	1.57549	0.213566	0.868398
I830077J02Rik	0.281664	6.47387	1.66667	0.200933	0.868398
Casp6	-0.392393	5.28325	1.63526	0.20518	0.868398
Rpl34	0.114876	10.9728	1.66578	0.201344	0.868398
Cisd2	0.268474	6.25727	1.55105	0.217113	0.868398
Eif4e	0.287235	6.36574	1.69373	0.197894	0.868398
Nfx1	-0.341802	5.49743	1.48821	0.226568	0.868398
Enho	0.468616	5.00009	1.60322	0.211116	0.868398
Galt	0.429681	5.00916	1.65415	0.202613	0.868398
Coro2a	0.200918	7.44404	1.7085	0.195437	0.868398
Plin2	-0.342884	5.67355	1.52247	0.221354	0.868398
Hectd3	-0.538842	4.55913	1.59539	0.210729	0.868398
Nfyc	-0.414538	4.9294	1.50509	0.22398	0.868398
Gnl2	-0.450257	4.96648	1.50026	0.224979	0.868398
Hdac1	0.30871	6.23074	1.70085	0.196428	0.868398
Usp48	0.317637	5.91437	1.53148	0.220006	0.868398
Mrto4	0.455222	5.19707	1.64755	0.203505	0.868398
2510039O18Rik	0.290586	6.04014	1.48917	0.226584	0.868398
Abcb4	0.504412	4.67887	1.62123	0.207112	0.868398
Srpk2	-0.211885	6.90393	1.52179	0.221455	0.868398
Slc35f6	-0.591806	4.40177	1.58026	0.212881	0.868398
Babam2	0.350571	5.42305	1.58071	0.212817	0.868398
Rnf4	0.265507	6.29605	1.58087	0.212795	0.868398
Kctd10	-0.388622	5.24352	1.55448	0.216611	0.868398
Rfc5	-0.411715	5.12105	1.67978	0.19919	0.868398
Bcl7b	0.336691	5.5943	1.60487	0.209393	0.868398
Dtx2	0.281202	6.01544	1.49821	0.225031	0.868398
Zkscan1	0.602192	4.727	1.53131	0.221555	0.868398
Taf6	0.381514	5.18295	1.50604	0.223835	0.868398
Pdgfa	-0.358635	5.56477	1.5808	0.213024	0.868398
Rnf6	0.251932	6.68471	1.67478	0.199858	0.868398
Zfp800	-0.325631	5.81712	1.50361	0.224293	0.868398
Agk	-0.517198	4.63154	1.69026	0.197811	0.868398
Malsu1	-0.349585	5.48359	1.57862	0.213116	0.868398
Avl9	-0.399452	5.25353	1.66583	0.201044	0.868398
C87436	-0.386579	5.2923	1.5696	0.214413	0.868398
Pex5	0.46946	4.73697	1.61723	0.207667	0.868398
Epn1	0.189994	7.166	1.50163	0.224508	0.868398
Atp1a3	-0.400715	5.52407	1.64659	0.205678	0.868398
Lsm14a	-0.277145	6.27904	1.61543	0.207917	0.868398
Nr1h2	0.291168	5.92992	1.51131	0.223036	0.868398
Snrnp70	0.156318	7.94939	1.49426	0.225638	0.868398
Hps5	-0.411222	5.0647	1.49383	0.225703	0.868398
Lrrk1	-0.29908	6.02055	1.58252	0.212557	0.868398
Aen	0.543433	4.53105	1.59827	0.210322	0.868398
Prc1	-0.97065	5.34031	2.05225	0.195435	0.868398
Whamm	-0.480544	4.81842	1.5048	0.224025	0.868398
Fam168a	0.303318	5.86833	1.55552	0.216459	0.868398
Nucb2	0.143867	8.31153	1.57573	0.213531	0.868398
Knop1	0.341556	5.5278	1.49394	0.225707	0.868398
Tnrc6a	0.267076	6.23597	1.53008	0.220214	0.868398
Arhgap18	0.406592	5.11334	1.64084	0.204418	0.868398
Sesn1	0.489119	4.71958	1.69384	0.197342	0.868398
Man1a	-0.491657	4.62835	1.49218	0.225957	0.868398
Zwint	-0.282378	5.91792	1.5009	0.22462	0.868398
Gpx4	0.169455	7.93325	1.67426	0.199922	0.868398
Stk11	-0.270084	6.48835	1.61691	0.207909	0.868398
Zbtb7a	0.211545	7.15191	1.70432	0.195978	0.868398
Pias4	0.405387	5.1872	1.56462	0.215135	0.868398
Rtcb	0.217209	6.75862	1.5109	0.223098	0.868398
Krr1	-0.405721	5.26523	1.69946	0.19661	0.868398
Tsfm	-0.343087	5.54359	1.50051	0.224679	0.868398
Pa2g4	-0.278094	6.20813	1.52158	0.221487	0.868398
Rab5b	0.300943	5.76527	1.61709	0.207687	0.868398
Irf2	-0.242459	6.65946	1.64217	0.204236	0.868398
Itfg1	-0.286768	6.04478	1.51595	0.222334	0.868398
Phkb	0.27327	6.25864	1.53671	0.219326	0.868398
Coq9	0.523794	4.68215	1.54742	0.217646	0.868398
Cdh5	-0.303418	6.08576	1.51214	0.22291	0.868398
Tmem208	0.225891	6.91326	1.69449	0.197257	0.868398
Cog8	0.386078	5.2169	1.5799	0.212932	0.868398
Cog4	-0.414821	5.1538	1.55772	0.21614	0.868398
Ctu2	0.372941	5.11082	1.48703	0.22675	0.868398
Rbm34	0.425408	4.99452	1.63481	0.205242	0.868398
Chchd1	-0.233443	6.79201	1.63867	0.204714	0.868398
Gm49087	-0.347918	5.88009	1.67607	0.199681	0.868398
Nedd8	-0.15573	8.11172	1.5823	0.212589	0.868398
Rcbtb1	0.5654	4.53051	1.61586	0.207857	0.868398
Ebpl	0.242471	6.61663	1.65349	0.202702	0.868398
Birc2	0.281078	6.14422	1.60593	0.209244	0.868398
Chordc1	-0.277745	6.42973	1.51692	0.222187	0.868398
Kmt2a	-0.265898	6.55644	1.56585	0.214956	0.868398
Ube4a	-0.39024	5.31734	1.56017	0.215781	0.868398
Il10ra	-0.258995	6.45526	1.51881	0.221903	0.868398
Ubl7	0.289822	5.99823	1.65657	0.202286	0.868398
Dennd4a	-0.53448	4.59093	1.5924	0.211152	0.868398
Dpp8	0.344628	6.05819	1.69746	0.198898	0.868398
Csnk1g1	0.329849	5.67571	1.52844	0.220459	0.868398
Polr2m	-0.197427	7.06583	1.49203	0.22598	0.868398
Myzap	0.592227	4.65675	1.57302	0.213921	0.868398
Ip6k1	-0.357335	5.51624	1.52233	0.221374	0.868398
Gmppb	0.359719	5.32268	1.67631	0.19965	0.868398
Dalrd3	-0.489548	4.99309	1.62959	0.206405	0.868398
Camp	-1.1491	9.95125	1.92931	0.212221	0.868398
Gpd1l	0.343707	5.31764	1.63643	0.20502	0.868398
Rtn4	-0.179816	7.48369	1.5267	0.220718	0.868398
Clint1	-0.205056	7.07339	1.56167	0.215564	0.868398
Col23a1	0.531307	4.40527	1.49533	0.225473	0.868398
Hnrnpab	-0.19039	7.86388	1.65919	0.204369	0.868398
Vdac1	0.242816	6.6886	1.58949	0.211565	0.868398
Rad50	-0.293641	5.94322	1.48722	0.226721	0.868398
Rapgef6	0.263143	6.22546	1.5389	0.218903	0.868398
Mrpl22	-0.404568	5.37181	1.50966	0.223286	0.868398
Alkbh5	-0.332269	5.7519	1.50952	0.223306	0.868398
Map2k3	-0.35183	5.46268	1.61916	0.207399	0.868398
Mmgt2	0.341733	5.60801	1.53983	0.218765	0.868398
Elp5	0.432281	4.90055	1.65949	0.201893	0.868398
Crk	0.305947	5.80348	1.56883	0.214525	0.868398
Flot2	0.478783	4.78983	1.57606	0.213483	0.868398
Luc7l3	0.161426	7.93871	1.53465	0.219534	0.868398
Mrpl45	-0.395188	5.12904	1.65995	0.201831	0.868398
Cbx4	0.289473	6.01747	1.50641	0.22378	0.868398
Hist1h1e	-0.577884	4.59708	1.59538	0.212753	0.868398
Acot13	-0.571711	4.66265	1.62035	0.207234	0.868398
Ripk1	-0.314004	5.85393	1.55257	0.216978	0.868398
Ly86	-0.139343	8.93943	1.59994	0.210086	0.868398
Nol7	-0.177071	7.65378	1.58834	0.211728	0.868398
Syk	0.146227	8.20833	1.53159	0.21999	0.868398
Nsd1	-0.195057	7.2511	1.56839	0.21459	0.868398
Ddx41	-0.360087	5.59354	1.58635	0.212116	0.868398
Pcbd2	-0.377622	5.41391	1.49643	0.225303	0.868398
Ctsl	0.117566	10.5862	1.66119	0.201666	0.868398
Ptdss1	0.434448	4.99607	1.68416	0.198612	0.868398
Fam172a	-0.258547	6.31388	1.53058	0.22014	0.868398
Ap3b1	-0.274868	6.27391	1.51684	0.2222	0.868398
Gm10260	-0.351345	8.64329	1.96983	0.202936	0.868398
Ptcd2	0.407546	5.21425	1.61445	0.208054	0.868398
Ccnb1	-1.07186	4.75474	1.71682	0.226388	0.868398
Srek1	0.283403	6.39418	1.5906	0.211902	0.868398
Cpsf3	0.405463	5.1703	1.67361	0.200008	0.868398
Rps29	-0.151812	10.9532	1.59569	0.222534	0.868398
Churc1	-0.236367	6.69573	1.57405	0.213772	0.868398
Fut8	-0.345226	5.83756	1.55941	0.215892	0.868398
Zfp410	0.390142	5.03125	1.56343	0.215307	0.868398
Dlst	0.220312	6.85335	1.60753	0.20902	0.868398
Lgmn	-0.372026	5.44605	1.58525	0.212168	0.868398
Nudt14	0.327292	5.66557	1.60105	0.20993	0.868398
Mtss1	0.270537	6.4458	1.56212	0.215594	0.868398
Tsta3	-0.372396	5.29502	1.59954	0.210143	0.868398
Exosc4	0.332976	5.74795	1.56604	0.214928	0.868398
Vps28	0.244899	6.66265	1.6544	0.202579	0.868398
Eif3d	0.208244	6.97092	1.5361	0.219319	0.868398
Tomm22	-0.201682	7.3373	1.58108	0.212763	0.868398
Tmbim6	0.137098	8.80238	1.50353	0.224218	0.868398
Tarbp2	0.411874	5.0314	1.5972	0.210473	0.868398
Mapk1	0.204104	7.03305	1.52118	0.221546	0.868398
Trmt2a	-0.312285	5.85055	1.53544	0.219417	0.868398
Tbccd1	-0.455662	4.83927	1.51305	0.222772	0.868398
Dnajb11	-0.215973	7.18545	1.70162	0.196329	0.868398
Wdr53	0.541797	4.4173	1.55562	0.216445	0.868398
Snx4	-0.317402	5.78155	1.68747	0.198177	0.868398
Gtpbp8	-0.52519	4.73203	1.6505	0.203106	0.868398
Cggbp1	-0.226991	6.73451	1.55925	0.215915	0.868398
Ezr	-0.213069	7.02158	1.6863	0.19833	0.868398
Lnpep	-0.247921	6.53952	1.66198	0.20156	0.868398
Haghl	0.476528	4.81313	1.65839	0.202041	0.868398
Stub1	0.251578	6.55468	1.70188	0.196295	0.868398
Pacsin1	0.14964	8.36017	1.56307	0.215697	0.868398
Fkbp5	-0.778654	5.35365	1.69348	0.225753	0.868398
Sik1	-0.338401	5.77852	1.61609	0.207825	0.868398
Cyp4f16	0.507261	4.62584	1.6179	0.207574	0.868398
Mea1	0.402144	5.22957	1.65525	0.202464	0.868398
Med20	-0.399736	5.23299	1.68447	0.198571	0.868398
Treml2	0.28945	6.08495	1.51345	0.223894	0.868398
Kat2b	-0.512961	4.61301	1.51266	0.222831	0.868398
Hdgfl2	0.378043	5.33663	1.52454	0.221043	0.868398
Safb2	0.2009	7.36216	1.67343	0.200031	0.868398
Myl12a	-0.172584	7.84596	1.66377	0.20132	0.868398
Cox7a2l	0.127466	8.89241	1.50781	0.223567	0.868398
Svil	0.296553	5.9561	1.53534	0.219431	0.868398
Rnf138	0.326658	5.53383	1.5287	0.22042	0.868398
Sft2d3	-0.397235	5.27383	1.59768	0.210405	0.868398
Cxxc5	0.187502	7.57353	1.69176	0.197614	0.868398
Ik	-0.27465	6.37415	1.65501	0.202496	0.868398
Dcp2	-0.336259	5.6432	1.6479	0.203458	0.868398
Lmnb1	-0.656179	6.61251	2.03312	0.199293	0.868398
Rpl17	-0.115676	11.7125	1.62684	0.209323	0.868398
BC031181	-0.202782	7.35374	1.66865	0.200668	0.868398
Ier3ip1	0.227537	6.69219	1.56803	0.214641	0.868398
Cpt1a	-0.639706	4.77661	1.67831	0.202243	0.868398
Sgms1	0.422842	5.3691	1.55132	0.218465	0.868398
Lipa	-0.292194	5.84691	1.48677	0.226792	0.868398
Hhex	-0.172741	7.67875	1.53502	0.219479	0.868398
Lcor	-0.510036	4.75908	1.70294	0.196156	0.868398
Actr1a	0.339502	5.48489	1.56452	0.21515	0.868398
Usmg5	-0.265793	6.34789	1.58897	0.211639	0.868398
Zdhhc6	-0.339068	5.49796	1.57339	0.213867	0.868398
Fam45a	0.500856	4.67322	1.57548	0.213568	0.868398
mt-Co2	0.0816317	13.3779	1.49443	0.22561	0.868398
mt-Atp8	-0.361662	5.40273	1.59786	0.210379	0.868398
Vrk3	0.261621	6.25103	1.48359	0.227284	0.868711
Hmgn3	0.18689	7.31594	1.48217	0.227504	0.868711
Camta2	-0.422435	4.99384	1.48168	0.22758	0.868711
Snrnp48	0.224604	7.00798	1.48279	0.227408	0.868711
Rnaseh2c	-0.25459	6.29577	1.48199	0.227531	0.868711
Lrpap1	-0.275683	6.13177	1.4793	0.22795	0.869617
Cep83	-0.417696	4.89404	1.47531	0.228572	0.871481
Fbxw2	0.250474	6.36205	1.47347	0.22886	0.871671
Cpsf2	-0.296226	6.08623	1.47305	0.229022	0.871671
Gspt1	0.208779	6.9353	1.47278	0.228968	0.871671
Cdk9	0.198691	7.19044	1.47105	0.229237	0.871839
Vps50	0.422484	5.036	1.46894	0.229569	0.871839
Zmat5	0.34355	5.42613	1.46789	0.229733	0.871839
Dcaf5	-0.451525	4.88549	1.46815	0.229692	0.871839
Aif1	-0.665966	4.09609	1.4682	0.229685	0.871839
Bin3	0.262278	6.34337	1.46574	0.230072	0.872112
Tdrd3	-0.527614	4.61449	1.46575	0.23007	0.872112
Tspyl4	-0.448201	4.95058	1.46379	0.230378	0.872271
Mrpl21	-0.270115	6.18818	1.46377	0.230381	0.872271
Creg1	-0.183344	7.43377	1.44738	0.232982	0.872751
Ythdf2	-0.258583	6.24609	1.45306	0.232078	0.872751
Lzic	0.394404	5.0136	1.45347	0.232012	0.872751
Mettl9	-0.279941	5.99831	1.44942	0.232657	0.872751
Deaf1	0.498517	4.52166	1.44849	0.232806	0.872751
Ndufa12	-0.204801	7.03497	1.44787	0.232904	0.872751
Hp	-0.642636	5.64661	1.64691	0.232339	0.872751
Kctd12	0.121389	9.20333	1.4555	0.231689	0.872751
Ltf	-0.956524	7.82441	1.75406	0.231654	0.872751
Myo1c	0.324289	5.57189	1.45533	0.231716	0.872751
Ncald	0.316879	5.96333	1.44994	0.232574	0.872751
Ndufb9	-0.143908	8.21627	1.45702	0.231449	0.872751
Zc3h7b	0.465407	4.70801	1.44799	0.232886	0.872751
Irak4	-0.487271	4.68265	1.46137	0.23076	0.872751
Rpl35a	0.116247	10.9128	1.4724	0.231404	0.872751
Zfp148	-0.228688	6.63199	1.45655	0.231522	0.872751
Ndufv3	-0.2064	6.94303	1.44699	0.233045	0.872751
Atl2	-0.400275	5.25597	1.46054	0.230891	0.872751
Slc3a2	-0.254838	6.41127	1.45765	0.231348	0.872751
Usp21	0.544769	4.30665	1.44239	0.233781	0.873004
Ccdc97	0.329637	5.53787	1.4424	0.23378	0.873004
Washc4	0.243493	6.62508	1.44338	0.233623	0.873004
Yipf3	0.263322	6.1756	1.44334	0.233629	0.873004
Rab18	-0.268378	6.21053	1.44476	0.233401	0.873004
Ppil3	-0.396705	5.35464	1.42574	0.238315	0.87314
Cflar	0.266291	6.25657	1.40889	0.239234	0.87314
Plekhm3	0.152999	7.79774	1.36549	0.246533	0.87314
Atp2b4	-0.271317	6.31434	1.42726	0.236225	0.87314
Sell	0.123789	9.14652	1.39169	0.242095	0.87314
Cox20	0.224602	6.58128	1.43304	0.235287	0.87314
Tfb2m	-0.483793	4.73886	1.41472	0.238273	0.87314
Bmi1	-0.500754	4.74527	1.42354	0.23683	0.87314
Ccdc32	-0.313208	5.59434	1.38743	0.242809	0.87314
Tmem189	0.309043	5.71666	1.40084	0.240568	0.87314
Pmepa1	-0.216078	6.72704	1.42367	0.236809	0.87314
Srpk3	0.551902	4.43643	1.39017	0.242349	0.87314
Taz	0.224391	6.64403	1.4135	0.238474	0.87314
Nono	0.15857	7.77267	1.3925	0.241959	0.87314
Tsix	-0.379294	5.25563	1.36457	0.246692	0.87314
Pir	0.200302	6.88958	1.38026	0.244018	0.87314
Hax1	-0.374116	5.16785	1.39709	0.241192	0.87314
Cers2	-0.216142	6.71039	1.36407	0.246777	0.87314
Rbm8a	0.194347	7.06414	1.40988	0.23907	0.87314
Dnttip2	-0.300068	5.9967	1.41781	0.237766	0.87314
Elovl6	0.296583	5.85144	1.40027	0.240727	0.87314
Manba	0.394709	4.98134	1.41968	0.23746	0.87314
Zzz3	0.321453	5.54655	1.41079	0.23892	0.87314
Mdn1	0.379881	5.01042	1.38838	0.24265	0.87314
Slc25a51	0.246541	6.20006	1.41642	0.237995	0.87314
Klhl9	-0.250597	6.3254	1.38253	0.243635	0.87314
Akirin1	-0.254487	6.4456	1.43112	0.235598	0.87314
Lrrc47	0.337738	5.39521	1.38085	0.243918	0.87314
Mrps18c	0.248223	6.40891	1.4344	0.235068	0.87314
Denr	0.235715	6.58566	1.38468	0.243272	0.87314
Ncf1	-0.16482	7.85054	1.41769	0.237947	0.87314
Rnf216	-0.308127	5.78513	1.39104	0.242203	0.87314
Pdap1	-0.296558	6.06061	1.38014	0.244927	0.87314
Capza2	-0.142543	8.20737	1.43686	0.23467	0.87314
Gng12	-0.187972	7.18218	1.39222	0.242005	0.87314
Dguok	0.206531	6.82788	1.36889	0.245951	0.87314
Washc2	-0.274365	6.06904	1.39402	0.241704	0.87314
Strap	-0.259748	6.23704	1.41353	0.238469	0.87314
Strn4	0.402267	5.05782	1.36814	0.246079	0.87314
Zfp36	0.403413	5.19722	1.38249	0.243641	0.87314
Hnrnpl	0.189762	7.33006	1.42588	0.236449	0.87314
Rras	-0.441097	4.88823	1.4366	0.234713	0.87314
Mesd	0.288191	5.78772	1.42768	0.236156	0.87314
Mrpl23	0.203895	6.91478	1.36475	0.24666	0.87314
Hint3	-0.255912	6.17827	1.3811	0.243877	0.87314
Hdac2	-0.282748	5.83909	1.40799	0.239382	0.87314
Tcf3	0.23281	6.4625	1.38898	0.24255	0.87314
Rpl41	0.105513	10.5236	1.39044	0.242304	0.87314
Rps26	0.105077	10.4509	1.39099	0.242212	0.87314
Gmip	0.302277	5.71423	1.40035	0.240649	0.87314
Slc35e1	0.46522	4.74486	1.37982	0.244302	0.87314
Aktip	0.457887	4.69866	1.40694	0.239556	0.87314
Nudt21	-0.194455	7.12054	1.39267	0.241929	0.87314
Cpne2	0.247685	6.18524	1.39085	0.242235	0.87314
Ctcf	-0.157494	7.7986	1.37526	0.244866	0.87314
Nop9	-0.402526	5.0806	1.40285	0.240234	0.87314
Pdlim2	0.288477	5.88035	1.39726	0.241163	0.87314
Dnajc15	0.288606	5.70631	1.36471	0.246666	0.87314
Cwc15	-0.174976	7.5131	1.40688	0.239565	0.87314
Carm1	-0.422815	4.94712	1.37537	0.244847	0.87314
Fem1b	-0.493898	4.77021	1.37257	0.245424	0.87314
Spg21	-0.278507	5.98654	1.41117	0.238858	0.87314
Anapc13	0.282209	5.88221	1.37514	0.244886	0.87314
Twf2	-0.245874	6.64751	1.38369	0.245152	0.87314
Uqcr10	-0.173794	7.4448	1.39798	0.241043	0.87314
Sqstm1	0.319891	5.51288	1.40487	0.239898	0.87314
Ncbp3	0.293933	5.70295	1.36952	0.245843	0.87314
Sdf2	0.222204	6.65837	1.36488	0.246637	0.87314
2610507B11Rik	0.275669	5.97611	1.39798	0.241043	0.87314
Prkar1a	0.199781	7.12006	1.42466	0.236648	0.87314
Yae1d1	0.294982	5.96858	1.41727	0.237856	0.87314
Spin1	0.221975	6.7002	1.40866	0.239272	0.87314
Zfp131	-0.246671	6.53198	1.38289	0.243574	0.87314
Med30	-0.26073	6.24039	1.41066	0.238941	0.87314
Tbc1d31	-0.499677	4.74748	1.37081	0.245946	0.87314
9130401M01Rik	-0.394003	5.00156	1.37901	0.244231	0.87314
Rrp7a	0.342559	5.51552	1.4087	0.239265	0.87314
Fopnl	0.308082	5.71823	1.41833	0.237766	0.87314
Dgcr8	-0.400992	5.07919	1.37678	0.244609	0.87314
Senp2	-0.295806	5.84576	1.39516	0.241514	0.87314
Thoc6	-0.35344	5.29514	1.36408	0.246775	0.87314
Pkd1	0.333826	5.339	1.40337	0.240147	0.87314
Srsf3	-0.121181	8.98411	1.383	0.243556	0.87314
Zfand3	-0.37384	5.28899	1.3855	0.243134	0.87314
Rab11b	-0.217203	6.70772	1.43402	0.235129	0.87314
Gm42418	-0.837583	10.9775	1.71203	0.236695	0.87314
A530064D06Rik	-0.387285	5.14143	1.43137	0.235558	0.87314
Calm2	-0.13689	8.73482	1.37363	0.245629	0.87314
Usp14	-0.301615	5.76065	1.38556	0.243124	0.87314
Yipf5	-0.264956	6.23431	1.37938	0.244167	0.87314
Dmxl1	-0.217637	6.85437	1.37359	0.24515	0.87314
Pold4	0.203176	6.98001	1.39076	0.24225	0.87314
Sf3b2	-0.163084	7.71532	1.36556	0.246521	0.87314
Cpsf7	0.300892	5.69336	1.41702	0.237896	0.87314
Ms4a6c	-0.235113	6.71311	1.42316	0.238702	0.87314
Bloc1s2	-0.142185	8.18299	1.38526	0.243174	0.87314
Fam204a	-0.26934	6.08722	1.39327	0.24183	0.87314
Lin7c	0.288755	5.93663	1.3618	0.247166	0.873535
Trappc5	0.171113	7.62736	1.36214	0.247107	0.873535
Mtmr6	-0.395852	4.91439	1.36004	0.24747	0.873535
Vezf1	-0.29099	5.84339	1.35968	0.247531	0.873535
Uimc1	0.301007	5.77307	1.35953	0.247557	0.873535
Pgrmc1	0.318208	5.48388	1.3424	0.25053	0.873558
Tifa	-0.272435	6.0205	1.3446	0.250145	0.873558
Cdc26	0.210275	6.68524	1.35708	0.24798	0.873558
Galnt11	0.316174	5.6026	1.34662	0.249793	0.873558
Mob1b	-0.377096	5.00625	1.35433	0.248454	0.873558
Uspl1	0.323073	5.32659	1.34571	0.249952	0.873558
Zfp865	0.355831	5.25688	1.34172	0.250649	0.873558
Tgfb1	0.144731	7.99032	1.34653	0.249808	0.873558
Ints4	0.438805	4.7404	1.34171	0.25065	0.873558
Tmpo	-0.445733	6.99112	1.57166	0.247974	0.873558
Fam32a	-0.190054	6.98943	1.34576	0.249942	0.873558
Nae1	0.421155	5.045	1.35966	0.249344	0.873558
Edc3	0.498302	4.58477	1.34101	0.250772	0.873558
Bcl11a	0.10749	9.89127	1.34105	0.250766	0.873558
Gid4	0.432151	4.79814	1.35027	0.249159	0.873558
Gas7	-0.207241	6.71447	1.34182	0.25063	0.873558
Cd300c2	-0.377897	5.35476	1.34266	0.250484	0.873558
Hnrnpa0	-0.152275	7.83051	1.3459	0.249919	0.873558
Papd4	-0.389323	5.16725	1.35697	0.247998	0.873558
Grap2	0.496475	4.72456	1.35515	0.248313	0.873558
Rfc4	-0.477896	4.66407	1.34859	0.249451	0.873558
AY036118	-1.48077	5.73874	1.61381	0.249116	0.873558
Cebpzos	-0.393424	5.19817	1.34619	0.249869	0.873558
Erlin1	0.358296	5.12645	1.35326	0.24864	0.873558
S100a11	-0.149908	7.93454	1.33866	0.251184	0.873826
Ywhah	-0.166644	7.80226	1.33882	0.25125	0.873826
Tmed5	-0.178684	7.4495	1.33967	0.251008	0.873826
Sp140	-0.194916	6.94859	1.3319	0.252374	0.87436
Paxx	0.315843	5.41861	1.33248	0.252272	0.87436
Pdcl	-0.415412	4.85738	1.33364	0.252067	0.87436
Ostc	0.154352	7.74661	1.33628	0.251602	0.87436
Myb	0.244664	6.61306	1.34697	0.251842	0.87436
Fbxo22	0.347488	5.62724	1.33319	0.2525	0.87436
Erlec1	-0.447227	5.00595	1.33469	0.252	0.87436
Phb	0.32576	5.42775	1.33057	0.252608	0.87436
Pacsin2	0.430935	4.67282	1.3316	0.252426	0.87436
Mctp2	0.148854	7.8486	1.32862	0.252953	0.874628
Capn5	0.353399	5.2116	1.32885	0.252913	0.874628
Pnpla7	-0.395354	5.102	1.3253	0.253541	0.874741
Setx	0.25478	6.01578	1.32655	0.25332	0.874741
Ublcp1	-0.438992	4.81078	1.32523	0.253554	0.874741
Trio	-0.35385	5.18544	1.32726	0.253194	0.874741
Mrpl39	-0.428769	4.91272	1.32466	0.253655	0.874741
Parp1	0.190938	7.04138	1.30722	0.256775	0.875848
Ciao1	0.423026	4.90007	1.30386	0.257382	0.875848
Pygb	-0.400862	4.85051	1.31196	0.255923	0.875848
Arhgap4	0.342625	5.31662	1.31699	0.255022	0.875848
Ufm1	-0.224861	6.58311	1.30492	0.25719	0.875848
Sars	0.25924	6.04642	1.30205	0.257709	0.875848
Ppih	-0.325319	5.45789	1.32202	0.254123	0.875848
Letm1	0.319623	5.45265	1.31233	0.255856	0.875848
Ptpn11	0.286001	5.94431	1.30736	0.257284	0.875848
Hvcn1	0.163758	7.67939	1.31175	0.255961	0.875848
Arpc1a	-0.188706	7.24711	1.31173	0.255964	0.875848
Suclg2	0.473691	4.44148	1.31339	0.255666	0.875848
Tollip	0.385643	4.99421	1.30554	0.257078	0.875848
Vps26a	0.265619	6.09839	1.3062	0.256958	0.875848
Ap3d1	0.280448	6.04603	1.31648	0.255113	0.875848
Gtf2a2	0.21816	6.80484	1.3069	0.257811	0.875848
Ppm1m	0.164736	7.35583	1.3029	0.257555	0.875848
Ccdc12	-0.17517	7.35236	1.30833	0.256576	0.875848
Sar1b	0.241326	6.34735	1.30171	0.25777	0.875848
Lgals9	-0.336394	5.36465	1.30476	0.257219	0.875848
Atp5g1	0.143349	8.20597	1.31339	0.255666	0.875848
Alyref	-0.194724	7.02383	1.30941	0.25638	0.875848
Eif4b	0.162258	7.41139	1.3012	0.257863	0.875848
Cox17	-0.24545	6.28541	1.30712	0.256793	0.875848
Trmt10c	-0.502029	4.80014	1.30843	0.256561	0.875848
Atp5o.1	0.154863	7.84609	1.31203	0.255909	0.875848
Itpr3	0.309989	5.47359	1.3158	0.255233	0.875848
Timm21	-0.370356	5.11675	1.31852	0.254748	0.875848
Pdzd8	-0.217475	6.71659	1.32026	0.254437	0.875848
Kbtbd11	0.271601	5.96459	1.29845	0.258363	0.876636
Adamts10	0.499329	4.38255	1.29894	0.258273	0.876636
Zeb2	0.121503	8.72802	1.29643	0.258729	0.877422
Spint2	0.169978	7.32138	1.29462	0.259059	0.877502
Ccm2	0.230033	6.46876	1.2932	0.259318	0.877502
Fbxw11	0.444717	4.83393	1.2942	0.259424	0.877502
D16Ertd472e	-0.44639	4.78078	1.29283	0.259385	0.877502
Fam111a	-0.368679	5.12836	1.29539	0.258919	0.877502
Mtx2	-0.312301	5.59805	1.29022	0.259862	0.877622
Arf4	-0.159734	7.64255	1.29076	0.259763	0.877622
Cwc25	-0.356094	5.23114	1.29163	0.259605	0.877622
Rif1	0.280795	5.73446	1.28781	0.260304	0.878207
Bag1	-0.184997	7.07693	1.28834	0.260206	0.878207
Pdcl3	-0.252791	6.21485	1.26746	0.26407	0.878487
Cyp20a1	-0.507053	4.51333	1.26977	0.263639	0.878487
Zfand2b	0.343008	5.08968	1.16762	0.283582	0.878487
Sp100	-0.139468	8.07304	1.15714	0.285735	0.878487
Cxcr4	-0.254195	5.96641	1.19187	0.278678	0.878487
Srgap2	-0.439274	4.71251	1.21323	0.274448	0.878487
Dstyk	-0.385666	4.84808	1.1879	0.279474	0.878487
Zfp281	-0.429356	4.84731	1.23619	0.269993	0.878487
Nek7	0.183266	6.9023	1.22418	0.272312	0.878487
Smg7	-0.344664	5.23508	1.14965	0.287286	0.878487
Soat1	-0.44602	4.57181	1.15757	0.285646	0.878487
Igsf8	-0.405621	4.9797	1.28445	0.261401	0.878487
Ifi203	-0.141997	8.03973	1.20175	0.276712	0.878487
Akt3	-0.48038	4.53416	1.15515	0.286192	0.878487
Degs1	0.195855	6.84295	1.16867	0.283366	0.878487
Angel2	-0.233561	6.28995	1.20688	0.275697	0.878487
Nenf	0.221514	6.4146	1.22437	0.272274	0.878487
Ankrd16	0.54179	4.40696	1.18138	0.281458	0.878487
Usp20	0.294968	5.57655	1.17207	0.282674	0.878487
Dcaf17	0.301953	5.42129	1.16819	0.283465	0.878487
Plekha3	0.380537	4.9986	1.21217	0.274657	0.878487
Mtch2	0.236118	6.3128	1.18582	0.279892	0.878487
Ext2	0.307958	5.4006	1.19844	0.277368	0.878487
Cat	0.212964	6.60012	1.26059	0.265356	0.878487
Lmo2	0.157635	7.51233	1.16551	0.284014	0.878487
Usp8	-0.240081	6.08617	1.14714	0.28781	0.878487
Pcna	0.361433	5.16784	1.22085	0.27296	0.878487
Tpx2	-0.658668	4.86619	1.29459	0.276846	0.878487
Plagl2	0.375309	5.02608	1.18463	0.280229	0.878487
Raly	-0.178772	7.15211	1.25024	0.26731	0.878487
Gnas	0.0957627	10.4562	1.17628	0.281817	0.878487
Polr3k	-0.298295	5.74475	1.26514	0.264503	0.878487
Atp6ap2	-0.179122	7.39353	1.26314	0.264878	0.878487
Zdhhc9	-0.467601	4.64902	1.24885	0.267574	0.878487
Rap2c	0.325409	5.43689	1.26062	0.265351	0.878487
Atrx	-0.121041	8.51222	1.15315	0.286562	0.878487
Bhlhb9	0.410482	4.74185	1.26493	0.264544	0.878487
Mbnl1	0.101545	10.3909	1.22717	0.271732	0.878487
Kpna4	0.245485	6.36496	1.25337	0.266718	0.878487
Man1a2	0.172681	7.37538	1.21718	0.273675	0.878487
Strip1	-0.445844	4.73627	1.2403	0.269208	0.878487
Cnn3	0.378767	4.87481	1.24235	0.268813	0.878487
Papss1	-0.3211	5.26574	1.20848	0.275381	0.878487
Ppp3ca	-0.181457	6.99173	1.1888	0.279293	0.878487
Rabggtb	0.418935	4.98167	1.15931	0.285287	0.878487
Smu1	0.264519	5.86557	1.1692	0.283259	0.878487
Nans	0.277428	5.79907	1.20078	0.276904	0.878487
Jak1	-0.174069	7.1186	1.1687	0.283361	0.878487
Cmpk1	-0.179348	7.11643	1.25593	0.266235	0.878487
Mob3c	0.305035	5.60302	1.2372	0.269799	0.878487
Ncdn	0.455851	4.57159	1.16986	0.283124	0.878487
Pum1	-0.203202	6.72274	1.19319	0.278413	0.878487
Nadk	0.253361	6.21904	1.23677	0.270346	0.878487
Atad3a	0.542214	4.22265	1.23316	0.270576	0.878487
Akap9	-0.186282	7.02742	1.26688	0.264179	0.878487
Sri	-0.133729	8.11833	1.18611	0.279832	0.878487
Tmem214	0.316003	5.23408	1.18129	0.280803	0.878487
Snx17	0.225906	6.31548	1.15178	0.286844	0.878487
Chic2	0.168103	7.46964	1.28051	0.261647	0.878487
Gbp8	0.328426	5.34823	1.16617	0.284134	0.878487
Lrrc8c	-0.412111	5.12298	1.27249	0.263134	0.878487
[truncated: 29,055 more rows]

## Sheet: Erythroid Cell
Erythroid Cell
gene	logFC	logCPM	F	PValue	FDR
Ftl1-ps1	2.72596	10.089	507.987	9.10668e-18	7.69332e-14
Gm15915	3.21054	5.35228	114.548	9.91386e-11	2.79174e-07
BC023719	4.17276	4.678	121.107	7.45257e-11	2.79174e-07
Gm11837	2.26636	4.7161	94.502	3.85334e-10	8.13826e-07
Hist1h4i	2.06363	5.66248	63.4092	1.94594e-08	3.28786e-05
Ftl1	1.50352	10.3281	116.683	4.20399e-08	5.91921e-05
Lefty1	3.56478	4.3454	54.233	1.33375e-07	0.000160965
Htatip2	2.22052	3.87815	43.9798	4.95423e-07	0.000523167
Tpm3-rs7	1.31661	4.58992	39.3301	1.23369e-06	0.00115802
Lgals1	0.861847	4.97415	31.9262	6.12146e-06	0.00517141
Klf9	1.09836	4.23062	30.6293	8.28373e-06	0.00636191
1700006J14Rik	1.05196	4.85952	29.2611	1.14894e-05	0.0080885
Cpd	-0.948001	4.88007	28.7988	1.28567e-05	0.00835485
Nln	2.39674	3.07067	27.8074	1.64189e-05	0.00990761
Snrpn	3.55078	2.12129	28.2115	1.90015e-05	0.0107017
Rasgrp2	1.93307	2.34593	26.9031	2.06087e-05	0.0108814
Acyp2	0.710073	5.75204	25.8576	2.69414e-05	0.0133883
Tbkbp1	2.91702	3.94228	26.2644	3.04139e-05	0.0142743
Fabp5	-0.540213	7.53045	24.1268	4.49297e-05	0.0190799
Hook1	1.46482	3.05419	23.7224	4.74287e-05	0.0190799
Zbtb20	1.05776	3.80289	23.7473	4.71103e-05	0.0190799
Ugt8a	1.11122	4.26203	23.0525	5.69423e-05	0.0192488
Apoe	1.28265	3.48309	23.169	5.51502e-05	0.0192488
1700097N02Rik	1.84782	3.00976	23.4249	5.3466e-05	0.0192488
Pcna-ps2	1.37942	4.76844	23.7977	5.69625e-05	0.0192488
Ighm	1.21556	4.6143	24.5989	0.000146235	0.047515
Ptprcap	0.706351	4.71731	19.487	0.000158004	0.0494378
Mex3a	1.4333	2.5892	18.9183	0.000187431	0.0550913
Tbcd	0.581854	5.49483	18.8887	0.000189116	0.0550913
Mthfd2	-0.596623	6.06146	18.484	0.000213887	0.0582877
Hmmr	-0.46639	7.24876	18.5781	0.000207833	0.0582877
Pgghg	0.980386	3.95166	18.2732	0.000228165	0.0584103
Vps13c	-0.781002	5.48326	18.9337	0.000224005	0.0584103
Cenpe	-0.430777	7.24588	18.0451	0.000244778	0.0608201
Prc1	-0.434598	7.36807	17.6575	0.000276088	0.0666398
Clec4d	1.49182	2.55272	17.1997	0.000318745	0.0747987
Ramp1	0.850567	4.99558	18.758	0.000357995	0.0808996
Pycr2	-0.509357	6.64107	16.7824	0.000363895	0.0808996
Zfp12	1.22673	2.74405	16.2757	0.000428233	0.0927618
Adgrg1	0.873665	4.70228	16.1613	0.000444397	0.0938566
Ifitm2	0.448558	9.31364	16.8577	0.000516219	0.105924
Atxn10	0.619014	4.79798	15.6029	0.000533373	0.105924
Agpat1	0.579186	4.8553	15.5702	0.000539149	0.105924
Hmox1	1.64457	3.63194	19.9177	0.000557811	0.1071
Ssbp4	-0.592017	5.72933	15.1318	0.000623513	0.117054
Golim4	-0.506549	6.06197	15.0565	0.000639376	0.117423
Gm10093	1.2806	3.50432	14.9031	0.000673111	0.120988
Cnn3	0.483026	5.96331	14.682	0.000725124	0.125017
Srp72	-0.376476	7.13545	14.7137	0.00071741	0.125017
Fdps	-0.579086	5.38897	14.1792	0.000860393	0.145372
Nomo1	0.497872	5.66825	14.0545	0.00089802	0.148723
Pawr	1.86822	2.92755	13.9987	0.000915437	0.148723
Dkkl1	0.884265	3.93467	13.7892	0.00098411	0.153959
Mea1	0.516037	5.16516	13.8091	0.000977367	0.153959
Zscan22	1.15294	2.91742	13.5287	0.00107744	0.156935
Myb	0.379404	7.54047	13.6323	0.00104355	0.156935
Clcn2	-1.00693	4.11557	13.749	0.00106834	0.156935
Prkd3	0.76963	3.60935	13.5622	0.00106494	0.156935
Cdca7l	0.533092	4.79874	13.47	0.00109976	0.157471
Spon2	0.971651	3.60326	13.1162	0.00124544	0.169701
Galns	1.41516	2.64908	13.2033	0.00120771	0.169701
Gm45716	0.600306	4.47654	13.1194	0.001244	0.169701
Cd79b	1.48612	2.52985	12.9009	0.00134422	0.180254
Apobec3	0.341456	6.93803	12.7763	0.00140521	0.185487
Marcks	1.29583	2.50784	12.2984	0.00166873	0.216884
Brf1	0.481304	5.34072	12.199	0.00173	0.22144
Tnfrsf21	-0.925921	3.6612	12.0311	0.00183909	0.23189
Tnik	1.07053	2.8991	11.9549	0.00189109	0.233173
Myl12a	0.310629	7.31303	11.9356	0.00190447	0.233173
Tax1bp1	-0.321603	7.26585	11.8412	0.00197158	0.237941
Cdc42se2	0.630581	4.29634	11.6423	0.0021216	0.252441
Mapk9	0.424453	5.69759	11.5591	0.00218794	0.256719
Abcg2	-0.396127	6.36739	11.4016	0.00231987	0.268469
Neto2	1.17787	2.56104	11.3006	0.00240896	0.271346
Nt5c2	0.538349	5.07172	11.3251	0.00238699	0.271346
Tmem8	0.49722	5.0303	11.2478	0.00245702	0.273117
Manba	1.40101	2.31066	11.1099	0.00258748	0.276696
Spn	0.326404	6.62827	11.1139	0.00258363	0.276696
Atg101	-0.523706	5.11687	11.1422	0.00255628	0.276696
Tmod1	-0.978103	4.02019	11.0654	0.00263118	0.277853
Zbtb5	0.738914	3.56067	10.8713	0.00283144	0.291058
Csrp3	1.64158	3.7895	14.7309	0.00286464	0.291058
Exoc7	0.60762	4.49719	10.879	0.00282316	0.291058
BC051537	1.28043	3.04142	10.8137	0.00289404	0.291058
Hspa5	0.306928	8.18812	10.683	0.00304162	0.302301
Trib2	0.43179	5.07463	10.5845	0.00315828	0.310246
Trim2	1.28271	2.43083	10.4486	0.00332731	0.319422
Tra2b	0.25785	7.94275	10.4619	0.00331022	0.319422
Pdcd10	-0.341453	6.56993	10.4069	0.00338111	0.319698
Pold1	0.369587	6.06539	10.3309	0.00348155	0.319698
Dach1	0.885242	2.98917	10.352	0.00345338	0.319698
Serpinb6b	1.75933	2.68355	10.3813	0.00341461	0.319698
Ptpn14	0.873439	3.3408	10.2154	0.00364058	0.325622
Il11ra1	1.90818	2.22801	10.2005	0.00366171	0.325622
Cmtm7	0.547178	5.56046	10.7401	0.00358684	0.325622
Zfp7	0.956096	2.98029	10.1304	0.00376268	0.331116
Cux1	0.36197	6.37183	9.99013	0.00397403	0.346109
Psme3	0.330527	6.78163	9.7696	0.00433287	0.366041
Gtf2e1	0.649974	3.7732	9.81976	0.00424826	0.366041
Sod1	0.333434	7.11353	9.78037	0.00431455	0.366041
Mrps2	0.491906	4.60964	9.63499	0.00456913	0.367619
Fam98c	0.64764	3.74417	9.65411	0.00453473	0.367619
Itgb1	-0.333949	6.91143	9.71297	0.00443061	0.367619
Fam213a	-0.407174	5.85943	9.63512	0.00456891	0.367619
Mmp14	0.676063	3.85703	9.67495	0.00449757	0.367619
Hnrnpul1	0.312888	6.76391	9.56401	0.00469934	0.374529
1300002E11Rik	-0.360602	5.90072	9.53944	0.00474535	0.374661
Praf2	-1.40132	2.45793	9.46532	0.00488715	0.382284
Cacfd1	0.632271	3.94201	9.42188	0.0049724	0.384436
Pacs1	-0.586619	4.61339	9.40514	0.00500568	0.384436
Fam117b	0.49964	4.75715	9.34636	0.00512448	0.38947
Gbp7	0.710835	4.60298	9.40431	0.00522743	0.38947
Ptpre	0.455934	4.711	9.2388	0.0053499	0.38947
Mef2c	0.869094	3.27273	9.25946	0.00530576	0.38947
Itga5	0.709083	3.74759	9.24149	0.00534413	0.38947
Flywch1	0.665702	3.7214	9.25954	0.00530559	0.38947
Zfp523	0.935312	2.90986	9.21836	0.00539393	0.38947
Ints4	0.648003	3.85946	9.15659	0.00552947	0.395873
Gnaq	0.614963	3.8507	9.08844	0.00568331	0.403467
Fam78a	0.446462	4.95882	8.97384	0.00595265	0.412197
Scrn3	0.559541	4.84453	8.98649	0.00592226	0.412197
Axl	1.50957	2.38096	9.44681	0.00591657	0.412197
Recql4	-0.529364	4.64939	8.84948	0.00626078	0.430009
Pdzk1ip1	-0.461652	5.62168	8.78203	0.00643514	0.431461
Zbtb8os	-0.489256	4.70071	8.79754	0.00639459	0.431461
Nudt19	0.27396	7.03117	8.80279	0.00638092	0.431461
Helb	-0.506536	4.78617	8.71715	0.00660788	0.439554
Dhx37	0.693868	3.41383	8.60065	0.00693088	0.443576
Cers4	0.950483	2.84606	8.62562	0.00686024	0.443576
Gcdh	-0.461456	5.02471	8.61019	0.00690379	0.443576
Xbp1	0.623608	4.73176	8.93204	0.0067785	0.443576
Clint1	-0.312678	7.21684	8.61764	0.00688272	0.443576
Dock10	0.503942	4.54804	8.53746	0.00711326	0.445132
Bmp2k	-0.598043	4.78161	8.56341	0.00710353	0.445132
Nars	-0.32637	6.72134	8.54816	0.00708202	0.445132
Sdsl	0.316492	6.76109	8.47899	0.00728668	0.449328
Rdm1	-0.573989	4.38967	8.48309	0.00727438	0.449328
4930523C07Rik	-0.61898	4.7867	8.54024	0.00746943	0.450727
Ces2g	0.24854	7.74006	8.43008	0.00743532	0.450727
Auh	-0.47614	4.73307	8.44753	0.00738191	0.450727
Pomgnt1	0.698868	3.50146	8.39377	0.00754778	0.451223
Slc26a1	0.373554	5.79207	8.32569	0.00776371	0.451223
Capg	0.640552	4.15561	8.31742	0.00779042	0.451223
Dennd5a	0.44022	4.71751	8.33692	0.00772764	0.451223
Pde4a	0.666738	3.39173	8.36923	0.00762486	0.451223
Coro7	0.589648	3.85132	8.31504	0.00779812	0.451223
Atad2	-0.293438	7.86185	8.29103	0.00787625	0.452643
H2-Q4	1.13718	2.37405	8.26822	0.00795125	0.453866
Agfg1	-0.387526	5.63402	8.18416	0.00823453	0.463329
Npepl1	0.389018	5.39758	8.09258	0.00855578	0.463329
Aqp1	0.253426	8.98885	8.11231	0.00848544	0.463329
Fig4	-0.898197	3.30613	8.18717	0.0082242	0.463329
1700017B05Rik	0.431738	5.27922	8.12797	0.00843004	0.463329
Igtp	-0.993407	3.66019	8.37158	0.00854697	0.463329
Supt4a	-0.241522	7.95995	8.14083	0.00838486	0.463329
Ermp1	-0.466051	4.74023	8.1575	0.00832666	0.463329
Ipo13	0.634797	3.53808	8.02433	0.00880409	0.473738
H2-T23	0.463467	5.24788	7.95577	0.00906149	0.484503
Tfr2	0.298962	6.55609	7.91092	0.00923432	0.487572
Cast	-0.326604	6.404	7.9216	0.00919282	0.487572
Etv6	0.637067	3.63332	7.8667	0.00940826	0.490623
Pde3b	-1.02952	3.09556	7.87343	0.00938154	0.490623
Acp2	0.750403	3.08193	7.80187	0.00966977	0.495558
Tmem120b	-0.520993	4.44305	7.80086	0.00967389	0.495558
Gde1	-0.375667	6.10654	7.77121	0.00979619	0.495558
Smad5	0.638336	3.78828	7.78253	0.00974929	0.495558
Ehmt2	0.395188	5.35863	7.78495	0.0097393	0.495558
Sec62	-0.290136	7.05067	7.72119	0.0100064	0.500301
Spint2	0.40792	5.49273	7.67933	0.0101861	0.500301
Hbb-bt	-1.11271	9.27295	13.0223	0.0101421	0.500301
Serinc1	-0.468742	5.16383	7.70562	0.0100728	0.500301
Mthfsd	0.494684	4.32655	7.69117	0.0101349	0.500301
C030034I22Rik	-0.588866	3.91009	7.6607	0.0102672	0.501371
Eno1	-0.358869	6.20359	7.58937	0.0105843	0.51095
Mob2	-0.402176	5.46712	7.59209	0.010572	0.51095
Snx5	0.293166	7.25005	7.54554	0.0107845	0.51184
Cnpy2	-0.272034	6.91459	7.54747	0.0107756	0.51184
Zbed4	0.419915	4.75111	7.5511	0.0107588	0.51184
Vps33b	0.89467	2.64265	7.53237	0.0108455	0.511857
Esco2	-0.357464	6.36381	7.50133	0.0109906	0.515826
Ttl	1.07279	2.49705	7.42077	0.0113774	0.516075
Smc2	-0.226391	8.79714	7.41136	0.0114235	0.516075
Zdhhc21	0.553403	3.92666	7.4436	0.0112663	0.516075
Prss50	0.923205	4.22442	8.46427	0.0113093	0.516075
Ldah	-0.415017	5.13264	7.48062	0.0110886	0.516075
Crip2	-0.427228	5.67867	7.42883	0.011338	0.516075
Smdt1	-0.225473	7.84425	7.46926	0.0111428	0.516075
Lsm10	-0.425281	5.31005	7.38808	0.0115386	0.51629
Pprc1	0.352754	5.58078	7.38568	0.0115505	0.51629
Cdk6	0.246697	7.92042	7.35923	0.0116829	0.51689
Vpreb3	1.45177	2.57047	7.8757	0.0116863	0.51689
Snx27	0.384354	5.55509	7.33942	0.0117832	0.51846
Ccdc34	-0.252481	7.8606	7.27432	0.0121193	0.520697
Clca3a1	-0.633715	3.91487	7.27683	0.0121062	0.520697
Psmb2	-0.222931	8.28135	7.30256	0.0119722	0.520697
Pim1	-1.02298	5.31947	9.57765	0.0120679	0.520697
Vps13a	-0.342975	5.59762	7.26996	0.0121422	0.520697
Hdac4	0.539183	3.96316	7.20105	0.0125103	0.5215
Utp3	-0.280593	6.73873	7.21165	0.0124529	0.5215
Agk	0.549114	3.91237	7.20437	0.0124923	0.5215
Srpr	-0.340692	5.73857	7.21996	0.0124081	0.5215
Cdk20	0.837128	2.73272	7.20522	0.0124877	0.5215
Prkag1	-0.299548	6.59111	7.19718	0.0125313	0.5215
Lhfpl2	0.628866	3.48729	7.14827	0.0128005	0.530091
Tmem63a	0.90614	3.01796	7.11907	0.0129642	0.531699
Nrgn	0.744605	3.62553	7.21212	0.0130472	0.531699
Gsta4	-0.608236	4.30296	7.10855	0.0130238	0.531699
Ehd3	1.21707	2.92502	7.09672	0.0130911	0.531699
Psph	-0.482314	5.61152	7.28231	0.0134122	0.536996
Btbd7	-0.467457	4.70508	7.0611	0.0132961	0.536996
Rftn1	0.476276	4.53634	7.05164	0.0133511	0.536996
Gk	0.606669	3.44649	7.00738	0.0136119	0.539527
Arfip2	-0.519199	4.36999	7.01095	0.0135907	0.539527
Bend3	0.805863	3.19497	6.97692	0.0137947	0.539527
Armc8	0.542136	4.09726	6.98517	0.0137449	0.539527
Rfesd	-0.263905	7.05609	6.99769	0.0136698	0.539527
Gtf2i	0.279768	6.23872	6.95741	0.0139132	0.541652
Orai3	0.516625	4.00148	6.94357	0.0139979	0.542451
Adck5	0.465871	4.48885	6.89365	0.0143082	0.551945
Lypla1	0.455527	4.3291	6.85107	0.0145789	0.552298
Pabpc1	0.200674	10.3185	6.86908	0.0144637	0.552298
Tbc1d23	-0.557737	3.96247	6.85207	0.0145724	0.552298
Sgo1	-0.309999	5.97163	6.88083	0.0143891	0.552298
Slc10a3	0.935962	2.47268	6.79507	0.0149434	0.556133
Notch2	0.507983	4.38775	6.80506	0.0148777	0.556133
Tbc1d31	0.375411	5.0149	6.80118	0.0149032	0.556133
Grpel2	0.446593	4.35871	6.82409	0.0147533	0.556133
Mrpl43	-0.264537	6.70039	6.77847	0.0150534	0.557769
Tmem250-ps	0.43059	5.13134	6.73802	0.0153252	0.558758
Slc24a5	-0.394045	4.91669	6.75294	0.0152243	0.558758
Rbms2	-0.512182	4.3765	6.73515	0.0153447	0.558758
2300009A05Rik	0.52312	4.35893	6.73885	0.0153196	0.558758
Bid	0.390527	5.01433	6.6896	0.0156576	0.561445
Lgals9	0.277192	7.09948	6.70876	0.0155251	0.561445
Gm17586	-0.989489	2.73539	6.70191	0.0155723	0.561445
Pgp	-0.232567	7.82618	6.68576	0.0156843	0.561445
Adat2	0.359553	5.31047	6.62655	0.0161024	0.573978
Trmt11	0.395428	4.80065	6.61206	0.0162065	0.575262
Chtf8	0.348237	5.55007	6.59509	0.0163295	0.577203
Slc7a1	-0.395369	5.48919	6.55209	0.0166456	0.57869
Mrpl22	-0.284753	6.73542	6.56863	0.0165232	0.57869
Akr1c13	0.736152	3.05505	6.55377	0.0166331	0.57869
Grk6	0.359229	5.28386	6.57804	0.016454	0.57869
Polr1b	0.418316	4.77382	6.49662	0.0170634	0.579172
Setd7	-0.602637	3.70747	6.5017	0.0170247	0.579172
C1qc	0.990222	2.55797	6.49857	0.0170485	0.579172
Spns1	0.484001	3.92326	6.5036	0.0170102	0.579172
Irf7	-1.00455	2.64195	6.49565	0.0170708	0.579172
Arl15	0.766986	3.20703	6.54003	0.0167355	0.579172
Ptpn7	0.324695	6.43621	6.48793	0.0172397	0.581646
Ola1	-0.246969	7.12189	6.46826	0.0172814	0.581646
Cd36	-1.071	3.18383	6.54575	0.0174029	0.583412
Rassf5	0.862714	2.70749	6.30907	0.0185638	0.585147
Mpped2	0.851462	3.98229	6.35762	0.0181619	0.585147
Cul4b	-0.495754	4.35825	6.34459	0.0182688	0.585147
Rfc1	-0.261305	7.17374	6.353	0.0181997	0.585147
Sec31a	0.389141	5.1092	6.31388	0.0185235	0.585147
Hectd4	-0.350024	5.59341	6.36807	0.0180766	0.585147
Kbtbd2	0.485102	3.98326	6.27675	0.0188367	0.585147
Zfp865	0.578341	3.52528	6.38334	0.0179529	0.585147
Irs2	-1.20043	2.82635	6.33945	0.018787	0.585147
Mt2	-0.451444	6.97219	7.18821	0.017756	0.585147
Ripor1	0.26604	6.08282	6.29145	0.018712	0.585147
Rpl10-ps3	0.413912	4.7962	6.27637	0.01884	0.585147
Sowaha	0.507912	3.94331	6.40814	0.0177539	0.585147
Pafah1b1	-0.238201	7.25716	6.30181	0.0186247	0.585147
Dek	-0.250688	9.86765	6.37038	0.0183644	0.585147
Calm1	-0.25329	8.5983	6.42886	0.01799	0.585147
Gml2	1.27088	2.59812	6.40346	0.0177913	0.585147
Nme4	0.30228	5.9108	6.31964	0.0184755	0.585147
Cdc23	0.343569	5.26092	6.36412	0.0181088	0.585147
Rps6ka4	0.50982	4.10606	6.28787	0.0187423	0.585147
Mef2d	0.380068	5.18751	6.26297	0.0189544	0.586545
Ebp	-0.292263	6.02126	6.22986	0.0192406	0.588225
Dhdh	1.01416	2.81168	6.24072	0.0191462	0.588225
Ptk2b	0.692491	3.12754	6.22452	0.0192872	0.588225
Glo1	-0.221741	7.49938	6.23421	0.0192027	0.588225
Ggh	0.570149	3.63064	6.17577	0.0197183	0.590677
Napepld	-1.16194	2.43671	6.1739	0.0197351	0.590677
Aak1	-0.603186	4.21791	6.1734	0.019857	0.590677
Sympk	-0.420536	5.36436	6.18225	0.019686	0.590677
Smyd4	0.824234	3.01976	6.19485	0.0195484	0.590677
Iqgap2	0.336314	5.0731	6.17161	0.0197556	0.590677
Ppp2r5b	-0.505953	4.23789	6.16473	0.0198174	0.590677
Lyrm9	0.381441	5.45572	6.1506	0.0199451	0.591215
Bcas2	-0.215718	8.1226	6.14249	0.0200188	0.591325
Fahd2a	0.568275	3.4409	6.11506	0.0202703	0.591336
Haspin	-0.513145	4.90956	6.24475	0.0202329	0.591336
Hist1h3d	0.940329	3.62933	6.1247	0.0201815	0.591336
Mpst	-0.345865	5.60237	6.11193	0.0202992	0.591336
Zfp317	0.498904	4.00915	6.09835	0.0204251	0.59296
Tprn	0.515107	3.90511	6.07153	0.0206765	0.594133
Pgrmc2	-0.303288	5.91617	6.08071	0.02059	0.594133
Tuba1b	0.203453	9.64244	6.07566	0.0206375	0.594133
Dusp8	-0.856384	3.34388	6.0451	0.0210338	0.598294
Ptpn23	0.632726	3.46269	6.04804	0.0208994	0.598294
D030056L22Rik	-0.337899	5.92805	6.03854	0.0209903	0.598294
Ctr9	-0.321953	5.51702	6.02101	0.0211592	0.599841
Tyw5	-0.673399	3.70362	5.93171	0.0220431	0.600252
Carf	0.657422	3.05624	5.78315	0.0236054	0.600252
Sccpdh	0.758633	3.24942	5.99051	0.0214566	0.600252
Psmc3	-0.203557	7.76749	5.7368	0.0241177	0.600252
Top1	-0.193099	8.44524	5.88759	0.0224949	0.600252
Sh3bgrl	0.26802	6.69427	5.7251	0.0242488	0.600252
Flad1	0.443036	4.03164	5.71427	0.024371	0.600252
Ssx2ip	-0.269663	6.53815	5.85135	0.0228735	0.600252
3110043O21Rik	-0.676543	3.2685	5.99378	0.0214245	0.600252
Arhgef39	-0.708914	3.39481	5.88445	0.0225274	0.600252
Anp32b	-0.186526	10.6712	5.77751	0.0236672	0.600252
Slc6a9	-0.863284	3.69661	6.05475	0.0227427	0.600252
Zfp362	0.464391	4.18367	5.81545	0.0232557	0.600252
Zbtb8a	0.660243	3.25872	5.72966	0.0241976	0.600252
Slc35f6	0.52901	3.70787	5.75718	0.0238909	0.600252
Get4	0.308491	6.27685	5.8183	0.0232251	0.600252
St7	-0.352036	5.2768	5.86573	0.0227225	0.600252
Tet3	0.343534	5.15739	5.97292	0.0216303	0.600252
Etnk1	0.290194	5.62624	5.76063	0.0238528	0.600252
Slc1a5	-0.558814	4.07145	5.73882	0.0240951	0.600252
AI987944	1.03815	2.43773	5.77027	0.0237466	0.600252
Cyth2	-0.414656	4.92813	5.90008	0.022366	0.600252
BC017158	0.55447	3.95585	5.78247	0.0236129	0.600252
Enpp1	0.767864	3.15459	5.99438	0.0214186	0.600252
Lmnb2	0.479589	3.88198	5.74747	0.0239986	0.600252
Txnrd1	-0.393594	5.61578	5.828	0.0234621	0.600252
Plxnc1	0.460654	4.43139	5.90495	0.0223159	0.600252
Fam96b	-0.26451	6.44279	5.83608	0.0230352	0.600252
Zfp821	-0.552053	3.74911	5.86946	0.0226835	0.600252
Supt16	-0.195196	8.35578	5.80357	0.0233836	0.600252
Klf5	-0.670186	3.26913	5.71535	0.0243589	0.600252
Nefh	0.587325	4.05537	5.89867	0.0225333	0.600252
Tmed4	0.43638	4.26917	5.90299	0.022336	0.600252
Rnf130	0.351927	5.04898	5.85346	0.0228513	0.600252
Rpain	-0.300962	5.87792	5.86186	0.022763	0.600252
Tex2	0.527524	3.71565	5.84732	0.0229161	0.600252
Prps1l3	-0.685587	3.20404	5.74648	0.0240097	0.600252
Ank	0.445707	5.60221	6.04027	0.0237704	0.600252
Hdac7	0.320824	5.68172	5.98945	0.021467	0.600252
Ppm1f	0.758524	2.73343	5.89326	0.0224363	0.600252
Comt	-0.216514	7.62626	5.91384	0.0222249	0.600252
Heg1	0.493917	4.09879	5.79598	0.0234658	0.600252
Cldnd1	-0.35815	5.33119	5.91281	0.0222354	0.600252
Agpat4	-0.408327	5.18991	5.96947	0.0216645	0.600252
Cacul1	0.536083	3.81185	5.93261	0.0220341	0.600252
Dclk2	1.2473	3.43245	5.70709	0.0244524	0.600506
Snx18	0.620354	3.36845	5.69934	0.0245406	0.600924
Mblac1	0.674511	2.99664	5.67019	0.0248754	0.603871
Mgrn1	0.71145	2.80439	5.67383	0.0248333	0.603871
Grk2	0.338867	5.46221	5.67382	0.0248334	0.603871
Ctps2	0.628146	3.36231	5.64725	0.0251423	0.606864
Fam102b	0.830053	2.50823	5.65229	0.0250835	0.606864
Dusp12	0.449655	4.23489	5.63074	0.0253365	0.609809
Swt1	-0.331868	5.47824	5.56712	0.0261003	0.610789
Gstm5	-0.218377	8.11646	5.58842	0.0258416	0.610789
Cdkn2c	0.381872	5.39597	5.57583	0.0259941	0.610789
Rhoh	0.388231	4.56053	5.5727	0.0260322	0.610789
Itfg2	0.364066	4.7051	5.57372	0.0260197	0.610789
Midn	0.527278	3.61741	5.59065	0.0258149	0.610789
Phf7	-0.6697	3.5347	5.61417	0.025533	0.610789
Rfx7	0.339552	5.05911	5.58544	0.0258777	0.610789
Ccdc71l	-0.323349	5.46495	5.5732	0.0260261	0.610789
Rab40c	0.704587	2.93824	5.60046	0.0256968	0.610789
Rps3a1	0.19003	12.0713	5.55169	0.0262892	0.612333
Tmem50a	-0.266939	6.943	5.51064	0.0267996	0.612333
Zg16	0.792026	2.70918	5.51056	0.0268006	0.612333
Tk2	0.634547	3.1469	5.50913	0.0268186	0.612333
Wapl	-0.223439	8.0322	5.54947	0.0263166	0.612333
Cks2	-0.184606	9.35587	5.54322	0.0263936	0.612333
Ap3b1	-0.280939	5.92529	5.52776	0.0265854	0.612333
Max	0.248683	6.35426	5.51309	0.0267688	0.612333
Mta2	0.26419	6.62023	5.52245	0.0266516	0.612333
Pcna	0.240022	7.0329	5.43392	0.0277831	0.61424
Phka2	0.425747	4.46215	5.46806	0.0273406	0.61424
Asb17	-0.558392	3.96453	5.4277	0.0278646	0.61424
Bag3	0.587768	3.39981	5.47425	0.0272612	0.61424
Polr3b	0.406866	4.45541	5.45411	0.0275204	0.61424
Asna1	-0.346771	5.37934	5.44934	0.0275822	0.61424
Lrmda	0.835561	2.68425	5.48018	0.0271854	0.61424
Fbxo9	0.23835	6.36513	5.43754	0.0277358	0.61424
Sox4	0.484795	4.20284	5.49435	0.0270051	0.61424
2310061I04Rik	0.352586	5.09816	5.48242	0.0271568	0.61424
Bicral	0.493593	3.88977	5.42348	0.02792	0.61424
Rock1	-0.22668	7.51737	5.45343	0.0275292	0.61424
Kif20b	-0.271593	6.30556	5.42953	0.0278405	0.61424
Tcf7l2	0.567864	3.39549	5.47125	0.0272996	0.61424
Otud6b	0.41913	4.44939	5.37258	0.0285982	0.614752
Zfp932	0.727948	2.90254	5.38537	0.028426	0.614752
Kctd7	0.600403	3.17653	5.39665	0.0282752	0.614752
Snca	-0.294358	6.25854	5.40691	0.0281388	0.614752
Mri1	0.31276	5.7489	5.39162	0.0283423	0.614752
Gm32856	0.755803	2.68243	5.37365	0.0285837	0.614752
Ptpn9	0.649539	3.01448	5.38922	0.0283745	0.614752
Hacd3	-0.38746	4.60384	5.37489	0.028567	0.614752
Fyb	0.332408	5.03152	5.40728	0.0281339	0.614752
Gm37915	0.805247	2.96353	5.17803	0.0313641	0.618466
Cryzl2	1.40976	2.39782	5.16774	0.0315184	0.618466
Rabepk	0.385057	4.81874	5.31909	0.0293306	0.618466
Pqbp1	0.316533	5.18926	5.20996	0.0308905	0.618466
Nkrf	0.545416	3.6147	5.1794	0.0313436	0.618466
Tmem164	0.428776	4.3072	5.24622	0.0303622	0.618466
2410004B18Rik	-0.373529	4.818	5.18742	0.031224	0.618466
Zranb2	-0.217473	7.63711	5.34573	0.0289633	0.618466
Cad	0.236872	6.49027	5.16641	0.0315384	0.618466
Pitpnm2	0.52377	3.47839	5.18099	0.0313198	0.618466
Impdh1	-0.799201	3.13404	5.17694	0.0313804	0.618466
Pcyox1	0.523628	3.74296	5.27603	0.0299354	0.618466
H1fx	0.764294	2.79525	5.25616	0.0302192	0.618466
Blvrb	-0.194301	10.6931	5.21348	0.0308388	0.618466
Igf1r	0.314219	5.4922	5.28709	0.0297787	0.618466
Vkorc1	0.395397	4.51038	5.3103	0.029453	0.618466
Bloc1s1	0.722322	3.05659	5.27942	0.0298872	0.618466
Slc25a4	-0.263837	6.77276	5.27893	0.0298942	0.618466
Zfp961	0.413883	4.36393	5.20485	0.0309657	0.618466
Dcaf15	0.461199	3.95645	5.2754	0.0299444	0.618466
Nup93	0.293609	5.8504	5.32203	0.0292898	0.618466
Wdr6	0.378861	4.49043	5.21015	0.0308876	0.618466
Mtif2	-0.33967	5.34368	5.17603	0.031394	0.618466
Llgl1	0.608405	3.81653	5.22187	0.0314826	0.618466
Snrnp48	-0.280055	6.11149	5.1749	0.031411	0.618466
Ctsl	0.340778	6.2206	5.34121	0.0307775	0.618466
Ssbp2	-0.237553	6.7841	5.24971	0.0303119	0.618466
Gen1	-0.418981	5.16949	5.28732	0.0301543	0.618466
Smc6	-0.199628	7.56995	5.29253	0.0297021	0.618466
Rsad2	-1.0816	2.70236	5.25939	0.0301728	0.618466
Ndufb9	-0.198591	9.31738	5.30309	0.0295537	0.618466
Cblb	0.627798	3.03039	5.24419	0.0303915	0.618466
Hagh	-0.252888	7.48821	5.19477	0.0315529	0.618466
Klhdc3	0.28767	5.62693	5.26172	0.0301395	0.618466
Dtwd2	0.5081	3.59557	5.23084	0.0305851	0.618466
Mbd2	-0.187595	8.09802	5.34197	0.0290148	0.618466
Slc3a2	-0.280808	6.68987	5.3171	0.0293584	0.618466
Gna14	0.564667	3.38699	5.33878	0.0290587	0.618466
Slc39a8	-0.343326	5.64603	5.15081	0.0317741	0.618909
Samd11	-1.05271	2.60321	5.15118	0.0317686	0.618909
Thap1	-0.477091	3.85656	5.14942	0.0317953	0.618909
Pptc7	0.513413	3.68819	5.13651	0.0319921	0.619883
Zmiz1	0.399943	4.40339	5.13991	0.0319401	0.619883
Mtch2	-0.204415	7.20863	5.11578	0.0323107	0.620366
Serbp1	-0.176625	10.3203	5.12589	0.0321549	0.620366
Nup107	0.317404	5.37291	5.11868	0.032266	0.620366
Ube2e2	0.865914	2.55441	5.12434	0.0321787	0.620366
S100a10	0.331704	5.87154	5.15036	0.0324196	0.620761
Casp8ap2	-0.284618	6.83706	5.1479	0.0324783	0.620761
Syf2	-0.214346	6.9233	5.09362	0.0326555	0.622739
Rnpepl1	0.283632	5.44131	5.06697	0.0330752	0.623679
Usp47	0.253206	5.98388	5.07706	0.0329156	0.623679
Cdk1	-0.192266	8.10012	5.06241	0.0331477	0.623679
Ankrd10	0.351561	5.15988	5.07187	0.0329977	0.623679
Zbtb25	0.452173	4.03424	5.08293	0.0328231	0.623679
Ddx23	-0.295145	5.57774	5.06606	0.0330897	0.623679
Tfe3	0.364066	4.67177	5.05629	0.0332453	0.624125
Rap2a	0.552943	3.49333	5.05135	0.0333242	0.624219
Mrpl30	-0.198699	8.07103	5.01247	0.0339527	0.626272
Mrpl9	-0.295709	5.61318	5.01644	0.0338881	0.626272
Cops6	-0.256054	6.68849	5.03483	0.0335897	0.626272
Nipa2	-0.301483	5.70732	5.01266	0.0339498	0.626272
Mfsd2b	0.265905	6.21494	5.02158	0.0338043	0.626272
Acyp1	-0.277765	6.52416	5.0242	0.0337618	0.626272
Entpd7	0.901067	2.64612	5.05399	0.033721	0.626272
Asxl1	0.297214	5.579	4.99736	0.0342007	0.62674
Wwp1	0.406989	4.43027	5.00593	0.0340598	0.62674
Abcc1	0.519113	3.48462	5.0012	0.0341375	0.62674
Haghl	0.638785	3.40954	4.98584	0.034391	0.628864
Ptpn1	0.283367	5.70736	4.93956	0.0351674	0.632495
Igkc	1.27651	5.42481	7.16426	0.0349033	0.632495
Kmt5c	0.338957	5.13696	4.93832	0.0351885	0.632495
Chst15	0.541212	3.82876	4.93878	0.0351807	0.632495
Qrich1	0.281318	5.86765	4.94996	0.0349913	0.632495
Lyst	-0.766263	2.90053	4.96343	0.0347645	0.632495
Tfrc	-0.294363	8.13316	5.25177	0.0351119	0.632495
Sufu	0.587592	3.29053	4.95978	0.0348258	0.632495
Msi2	0.321992	5.30038	4.92447	0.0354248	0.63539
Smc1a	-0.195033	8.36009	4.90403	0.0357768	0.636302
Gga2	0.277064	5.84986	4.90431	0.0357719	0.636302
Atp5b	-0.184931	10.1254	4.91288	0.035624	0.636302
G2e3	-0.39351	5.17375	4.9179	0.0357769	0.636302
Rpap1	0.394952	4.57656	4.89332	0.0359628	0.638264
Ctdsp2	0.370457	4.90366	4.88624	0.0360864	0.639115
Cenpf	-0.200727	7.74968	4.8804	0.0361886	0.639584
Kif4	-0.326383	5.8849	4.84558	0.036805	0.649121
Rbmx	0.376652	4.75596	4.83623	0.0369726	0.65054
Asns	-0.185746	7.97543	4.82494	0.037176	0.65054
Gata2	0.632468	3.89652	5.02357	0.0371069	0.65054
Art4	-0.453406	4.02671	4.81972	0.0372705	0.65054
Crebbp	0.248732	6.04002	4.82293	0.0372124	0.65054
Gstz1	0.386269	4.37731	4.81509	0.0373545	0.650662
Pms1	-0.608591	3.75996	4.73637	0.0388157	0.653247
Ube2t	-0.293049	5.8576	4.76449	0.0382866	0.653247
Scyl3	0.430091	4.03107	4.75512	0.0384621	0.653247
Tmco1	-0.201511	7.09552	4.72315	0.0390673	0.653247
Hat1	-0.213702	7.1993	4.75324	0.0384972	0.653247
Aven	-0.274305	6.06322	4.75123	0.0385351	0.653247
Stk35	-0.643248	3.27482	4.7195	0.039137	0.653247
Mavs	0.402517	4.28367	4.78361	0.0379313	0.653247
Cited4	-0.33208	7.27623	5.04856	0.0392666	0.653247
Usf2	0.264107	6.2562	4.75504	0.0384634	0.653247
Rmnd1	-0.438513	4.6932	4.77611	0.0380702	0.653247
Ybey	-0.831181	2.79861	4.77836	0.0380286	0.653247
Ptges3	-0.17739	8.16807	4.73989	0.0387491	0.653247
Pabpn1	0.306333	5.29085	4.78855	0.0378402	0.653247
Shmt1	0.604509	3.17605	4.71579	0.0392081	0.653247
Wsb1	-0.407325	4.46191	4.78887	0.0378343	0.653247
Lig3	0.377824	4.3884	4.75592	0.0384469	0.653247
Mtmr4	0.490281	4.04924	4.71344	0.0392533	0.653247
Hist1h1c	-0.323033	5.6014	4.71197	0.0392814	0.653247
Cenph	-0.256991	6.6431	4.77167	0.0381528	0.653247
Mis18bp1	-0.278906	6.15014	4.78681	0.0378723	0.653247
Txn2	-0.187206	7.75866	4.72187	0.0390917	0.653247
Macrod1	0.369024	4.75135	4.74028	0.0387416	0.653247
Sumo1	-0.177828	7.7792	4.54508	0.0426395	0.654358
Tns1	0.286649	5.48731	4.53267	0.0429018	0.654358
Stk16	-0.228592	6.64102	4.59056	0.0416936	0.654358
Elk4	0.313739	5.27921	4.48834	0.0438535	0.654358
Cacna1e	0.543947	3.72816	4.60406	0.0414175	0.654358
Zbtb18	0.583413	3.13332	4.50747	0.0434399	0.654358
Tatdn3	0.477377	3.5788	4.54986	0.0425389	0.654358
Slc30a1	-0.637123	3.38098	4.46852	0.0442865	0.654358
Ass1	0.413048	4.18847	4.45277	0.0446341	0.654358
Emc7	-0.205054	6.9486	4.44885	0.0447209	0.654358
4930402H24Rik	-0.514212	3.77612	4.59579	0.0415864	0.654358
Cox7b	-0.211772	8.64524	4.54118	0.0432893	0.654358
Bclaf3	0.382967	4.27152	4.5713	0.0420915	0.654358
Plk4	-0.256452	6.33077	4.69345	0.0396392	0.654358
Dctn3	-0.195355	7.09452	4.6032	0.041435	0.654358
Cap1	0.296318	5.12021	4.51962	0.0431795	0.654358
Iqcc	0.585119	3.26665	4.54901	0.0425569	0.654358
Pum1	0.262985	6.41815	4.56204	0.042284	0.654358
Acot7	-0.498439	3.70509	4.57758	0.0419612	0.654358
Bod1l	-0.204315	7.45239	4.48114	0.0440101	0.654358
Chek2	-0.308767	5.2553	4.51453	0.0432885	0.654358
Ssh1	0.458666	4.34049	4.59483	0.0416061	0.654358
Fam216a	0.269078	5.55916	4.45518	0.0445806	0.654358
Gpr146	-0.370566	5.13738	4.52901	0.0429794	0.654358
Pdia4	0.415177	4.65752	4.57465	0.04251	0.654358
Prmt3	0.287165	5.35877	4.67712	0.0399575	0.654358
Iqgap1	0.358519	4.64371	4.63512	0.0407896	0.654358
Arntl	0.712536	3.01978	4.66183	0.0402583	0.654358
Pycard	0.340175	5.45358	4.51769	0.0438923	0.654358
Mki67	-0.214545	9.71434	4.48646	0.0447172	0.654358
Tspan8	0.233743	6.45767	4.48295	0.0439707	0.654358
Cnot2	0.26026	5.678	4.56214	0.0422819	0.654358
Tac2	-0.657006	5.91613	5.37848	0.0445825	0.654358
Prim1	-0.212817	6.89438	4.65784	0.0403371	0.654358
Mrps31	-0.30219	5.42142	4.65815	0.040331	0.654358
Eri1	-0.215023	6.92876	4.66911	0.0401148	0.654358
Ndufa13	-0.284458	7.84781	4.77931	0.0432408	0.654358
Arl2bp	0.317369	5.74387	4.60633	0.0414053	0.654358
Cbfa2t3	0.391848	6.23459	4.91748	0.0425962	0.654358
Rp9	0.205502	7.55682	4.58051	0.0419006	0.654358
Trappc4	-0.270192	6.48147	4.45534	0.0445771	0.654358
Rab8b	-0.305651	5.6323	4.49716	0.0436622	0.654358
Mmd	0.825701	2.7544	4.56591	0.0426624	0.654358
Tob1	0.567393	3.18114	4.5667	0.042187	0.654358
Top2a	-0.183487	9.21475	4.69594	0.0395908	0.654358
Aspscr1	0.322768	4.98465	4.65656	0.0403625	0.654358
Stard3nl	0.347381	4.67819	4.44663	0.0447702	0.654358
Ripor2	0.626547	2.96133	4.63706	0.0407509	0.654358
Tdp2	-0.293296	5.6957	4.67117	0.0400743	0.654358
Nin	-0.355056	4.7426	4.6492	0.0405085	0.654358
Eif2s1	-0.227757	7.6967	4.58836	0.042226	0.654358
Syne3	-0.803977	2.90289	4.54828	0.0425722	0.654358
Papola	-0.18825	7.58194	4.47555	0.0441322	0.654358
Cbx6	0.290999	5.50754	4.5346	0.042861	0.654358
Mapk1	0.223573	7.02996	4.47553	0.0441328	0.654358
Popdc2	-0.481756	3.83187	4.64098	0.0406724	0.654358
C330027C09Rik	-0.321949	5.3837	4.57691	0.0419751	0.654358
Bbx	0.467264	3.93004	4.44758	0.0447492	0.654358
Slc22a3	0.579114	3.33858	4.49566	0.0436946	0.654358
Psmb9	0.336624	4.86373	4.56471	0.0422284	0.654358
Tspo2	0.251164	6.79465	4.6697	0.0401031	0.654358
Pja2	0.302364	5.08203	4.62477	0.0409976	0.654358
Prepl	0.60758	3.04196	4.64489	0.0405943	0.654358
Mrpl21	-0.237644	7.12629	4.49297	0.043753	0.654358
Fkbp2	-0.234161	6.74109	4.63782	0.0407357	0.654358
Tle4	-0.447942	4.16553	4.63044	0.0408835	0.654358
Kif11	-0.21742	7.07074	4.5478	0.0425823	0.654358
Exoc6	-0.297235	5.48772	4.51859	0.0432015	0.654358
Blnk	0.748891	3.41729	4.50271	0.0435424	0.654358
mt-Nd3	0.189803	8.81111	4.623	0.0410334	0.654358
Usp37	-0.322395	5.4432	4.4341	0.04505	0.654605
Mapkap1	-0.312183	5.28126	4.4322	0.0450924	0.654605
Arid1a	0.21368	6.95421	4.44103	0.044895	0.654605
Eif4g2	0.17775	8.72723	4.432	0.0450971	0.654605
Tcf15	-0.364535	5.05316	4.4208	0.045349	0.655703
2810001G20Rik	0.327149	4.79488	4.42293	0.0453009	0.655703
Zcrb1	-0.192886	7.38925	4.41829	0.0454056	0.655703
Hif1an	-0.503542	3.83781	4.41297	0.0455259	0.656318
Zfp280c	-0.677192	2.99507	4.39447	0.0459473	0.659438
Nudt4	-0.227669	7.36094	4.3932	0.0459765	0.659438
Nr3c1	0.234746	6.04688	4.39667	0.0458971	0.659438
E2f5	0.738546	2.58235	4.36305	0.046673	0.660595
Paics	-0.177842	7.80427	4.37553	0.0463832	0.660595
Isy1	0.253305	5.97697	4.36308	0.0466723	0.660595
Specc1l	0.365956	4.60366	4.37505	0.0463943	0.660595
Ccdc59	-0.270144	5.7954	4.36264	0.0466827	0.660595
Crlf3	-0.294435	5.68206	4.37592	0.0463741	0.660595
Ptprs	0.61263	3.25324	4.3828	0.0462153	0.660595
Ythdc2	-0.335773	4.81913	4.36343	0.046664	0.660595
Larp1b	-0.248486	6.53737	4.34002	0.0472131	0.662618
Klhl7	0.688736	2.72888	4.35009	0.0469761	0.662618
Clec2d	0.552611	3.51397	4.33734	0.0472763	0.662618
Gypa	-0.255478	7.97475	4.4864	0.0473746	0.662618
St3gal6	-0.543489	6.31883	5.06598	0.0473422	0.662618
Rpusd1	0.496557	3.39971	4.34234	0.0471584	0.662618
Slc25a23	0.678293	3.05013	4.34238	0.0471574	0.662618
Frmd8	0.442319	4.03903	4.32934	0.047466	0.662798
Rgs19	0.761075	2.66958	4.31611	0.0477811	0.662882
C1qb	0.977737	2.7116	4.50693	0.0479021	0.662882
Rab7	0.209666	6.40837	4.3061	0.0480213	0.662882
Ccdc138	0.712004	2.71517	4.32235	0.0476321	0.662882
Ddx52	-0.348842	5.17334	4.32408	0.0475911	0.662882
Map3k1	-0.345846	5.22778	4.31243	0.0478693	0.662882
Cndp2	0.33016	4.75208	4.30827	0.0479692	0.662882
Dnpep	0.279239	5.14564	4.27653	0.0487386	0.664969
Dnajc24	0.285729	5.33399	4.25848	0.0491823	0.664969
Ube2a	-0.230242	6.51829	4.26107	0.0491184	0.664969
Sat1	0.283422	5.12641	4.27529	0.048769	0.664969
Cntln	0.363401	4.73405	4.25367	0.0493012	0.664969
Irak2	-0.407499	4.30957	4.27086	0.0488774	0.664969
Homer2	0.970315	2.49173	4.2572	0.0492139	0.664969
Ppme1	-0.334932	4.7081	4.29058	0.0483963	0.664969
Ahi1	-0.443166	4.16236	4.26828	0.0489407	0.664969
Mrpl42	-0.175503	7.72949	4.25853	0.0491811	0.664969
Stxbp2	0.305311	5.10337	4.28429	0.0485491	0.664969
Rab4a	0.372035	4.78176	4.25158	0.0493532	0.664969
Jmy	-0.245857	6.05539	4.27947	0.0486667	0.664969
Tagap1	-0.745028	2.83807	4.25762	0.0492036	0.664969
Srp19	-0.186832	7.38634	4.27501	0.0487757	0.664969
Cope	0.207421	6.73588	4.24151	0.0496036	0.666219
Junb	-0.420848	4.60519	4.24443	0.0495308	0.666219
Tmem177	0.554681	3.59276	4.23525	0.0497602	0.66726
mt-Nd5	-0.219681	7.69272	4.25242	0.0498941	0.667996
C330007P06Rik	0.301518	4.91464	4.20448	0.0505372	0.670494
Fgfrl1	0.45039	3.93682	4.21141	0.0503608	0.670494
Akr1b3	0.259693	5.73514	4.2037	0.0505569	0.670494
Nosip	0.301618	5.1894	4.21813	0.0501908	0.670494
Ubb	-0.183892	9.99773	4.20447	0.0505373	0.670494
Acat2	-0.414665	4.35135	4.21132	0.0503631	0.670494
Trappc9	0.488622	3.65525	4.19998	0.0506518	0.6707
Prr12	0.454588	3.82305	4.19613	0.0507502	0.670952
Cacybp	-0.186028	8.53864	4.15016	0.0519422	0.671112
Usp20	-0.581983	3.24062	4.15681	0.051768	0.671112
Eif2s2	-0.177662	8.65024	4.14971	0.051954	0.671112
Ints8	-0.309363	5.48297	4.1853	0.0510284	0.671112
Shkbp1	0.313805	4.92407	4.17845	0.051205	0.671112
3110040N11Rik	-0.385081	4.68986	4.1664	0.0515177	0.671112
Synrg	0.361213	4.56867	4.164	0.0515802	0.671112
Ska2	0.313716	4.81324	4.17514	0.0512907	0.671112
Selenop	0.459227	4.13895	4.16532	0.0518893	0.671112
Apol8	2.17372	3.73171	4.58504	0.0515037	0.671112
Pmm1	-0.251208	5.90459	4.17452	0.0513069	0.671112
Ndufb10	-0.176155	8.83344	4.17727	0.0512355	0.671112
Mrpl14	-0.18835	7.82093	4.15261	0.0518781	0.671112
Ppargc1b	0.530344	3.22301	4.17213	0.0513686	0.671112
Smc3	-0.166381	8.45695	4.1789	0.0511933	0.671112
Fancc	-0.717737	2.94759	4.14456	0.0520896	0.671837
Tsen15	0.267071	5.28913	4.12845	0.0525163	0.674252
Herpud1	0.316182	5.03266	4.13144	0.0524366	0.674252
Snf8	-0.190768	7.27125	4.12996	0.0524759	0.674252
2310009B15Rik	0.293266	5.1379	4.11242	0.0529446	0.67675
Clock	0.770563	2.97206	4.19358	0.0528325	0.67675
Pole4	0.207686	6.8407	4.10621	0.0531115	0.67675
Armc6	0.40308	4.2133	4.10632	0.0531084	0.67675
Clk3	-0.274603	5.36915	4.11059	0.0529936	0.67675
Garem1	0.374463	4.30743	4.10149	0.0532388	0.677351
Cetn4	0.526695	3.1356	4.08452	0.0536994	0.681745
Pwwp2a	0.309612	5.09277	4.08282	0.0537456	0.681745
Brd3	0.212678	6.71393	4.05792	0.0544303	0.685673
Gclm	-0.168898	8.99196	4.0571	0.0544528	0.685673
Tstd3	-0.358365	4.69318	4.0616	0.0543283	0.685673
Atm	0.384503	4.20912	4.05681	0.054461	0.685673
Xrcc6	-0.239653	6.03203	4.06627	0.0541996	0.685673
Taz	0.30338	4.91447	4.04756	0.0547181	0.686213
Diaph3	-0.289324	6.1557	4.06886	0.0547448	0.686213
Cbwd1	-0.546321	3.52006	4.0465	0.0547476	0.686213
Acmsd	0.560574	3.04162	4.02829	0.0552576	0.688747
Dgkz	0.319694	5.28624	4.01323	0.0556835	0.688747
Sms	0.211656	6.36022	4.03044	0.0551972	0.688747
Gatb	0.494404	3.5039	4.02081	0.0554688	0.688747
Pafah2	0.765414	2.53603	4.02739	0.055283	0.688747
Nme6	0.352677	4.60677	4.02863	0.0552481	0.688747
Ewsr1	0.167506	7.90874	4.01719	0.0555714	0.688747
Myo19	0.583295	3.04085	4.01399	0.0556621	0.688747
Ppil2	0.229912	5.84905	4.01459	0.055645	0.688747
Slc39a13	-0.715618	2.94661	3.9958	0.0561812	0.689124
Slc4a2	-0.592398	3.50677	4.0083	0.0558238	0.689124
Wdfy3	0.508623	3.44996	4.00309	0.0559725	0.689124
Ywhag	0.220951	6.23456	3.99683	0.0561518	0.689124
Fadd	0.462156	3.55948	3.99503	0.0562034	0.689124
Mthfd1l	0.295585	6.21786	4.08584	0.055907	0.689124
Tbc1d14	0.47079	3.81533	3.99146	0.0563058	0.689126
Dcakd	0.564827	3.03292	3.98652	0.0564483	0.689126
Pcnp	-0.220745	6.96375	3.98697	0.0564354	0.689126
Rpl27	0.17926	8.51794	3.98368	0.0565302	0.68913
Nufip1	-0.330144	5.18868	3.97651	0.0567378	0.68967
Slu7	-0.271274	5.41435	3.97718	0.0567184	0.68967
Lsm12	-0.174998	7.35882	3.96807	0.0569832	0.691235
Rhobtb3	0.482125	4.06014	3.96366	0.057112	0.691235
Cpox	-0.196231	9.07202	3.97884	0.057043	0.691235
Hist1h1b	-0.753828	8.83797	5.38844	0.0572192	0.691542
Ackr1	-0.782387	4.2141	4.28021	0.0573066	0.691609
Arhgap11a	-0.285616	5.44087	3.93717	0.0578923	0.693547
Angpt2	1.0186	2.30727	3.93214	0.0580419	0.693547
Tnpo2	0.309744	4.93698	3.94152	0.0577633	0.693547
Tradd	0.391269	4.26466	3.93271	0.058025	0.693547
Emc8	-0.202758	6.80879	3.93219	0.0580404	0.693547
2021-09-04	0.375001	4.26295	3.94406	0.0576881	0.693547
Pced1b	0.786913	2.51382	3.94532	0.0576509	0.693547
Acsl5	0.181097	7.72793	3.92619	0.0582192	0.694683
Nipsnap2	0.52884	3.98418	3.96136	0.0583134	0.694826
Alg13	-0.454867	4.03613	3.9192	0.0584285	0.695217
Mcts1	-0.245071	6.02722	3.91241	0.0586325	0.696663
Pnpt1	-0.298434	5.31222	3.90754	0.0587792	0.697426
Inpp5d	0.34747	4.78921	3.85193	0.0604856	0.697987
Prrc2c	-0.1938	7.966	3.87406	0.0598	0.697987
Pdk1	0.343028	4.90139	3.8495	0.0605616	0.697987
Ctnnd1	0.461117	3.67993	3.88489	0.0594677	0.697987
Soga1	0.540969	3.14773	3.897	0.0590986	0.697987
Cebpb	-0.451752	3.85827	3.8665	0.0600334	0.697987
Arfgap1	0.38862	4.14259	3.8565	0.0603433	0.697987
Bhlhb9	0.512403	3.68148	3.85648	0.0605592	0.697987
Rwdd3	0.58327	2.91304	3.8883	0.0593633	0.697987
Naa25	-0.279264	5.54585	3.84964	0.0605571	0.697987
Mt1	-0.270901	8.54785	4.15633	0.0596713	0.697987
Def8	0.287454	4.99323	3.85906	0.060264	0.697987
Ccar2	0.459502	3.79999	3.86114	0.0601994	0.697987
Cln6	0.340249	4.57065	3.88783	0.0593778	0.697987
Pank3	0.371664	4.09346	3.85553	0.0603734	0.697987
Mier3	-0.320278	6.17442	3.97621	0.0598896	0.697987
Dicer1	0.259135	5.67982	3.89487	0.0591633	0.697987
Slx4	-0.482179	3.57795	3.88289	0.059529	0.697987
Cebpd	0.555699	3.57332	3.87672	0.0605494	0.697987
Cuta	0.184211	6.9612	3.87107	0.0598923	0.697987
Cd2ap	-0.301093	5.02481	3.85414	0.0604168	0.697987
Tspan33	-0.206353	8.08274	3.86846	0.0608965	0.700121
Cpsf7	0.274992	5.24609	3.8383	0.0609125	0.700121
Ttc32	0.293594	4.84956	3.8342	0.0610414	0.70065
Znhit3	-0.231121	6.11959	3.82687	0.0612729	0.702352
Tmem110	0.559334	3.19888	3.82054	0.0614737	0.702958
Ndc80	-0.391092	5.38429	3.94822	0.0614922	0.702958
Ercc5	-0.430273	3.97388	3.81402	0.0616809	0.703442
Brpf1	0.3743	4.55577	3.81339	0.0617011	0.703442
Rnf149	-0.296066	5.04047	3.81002	0.0618086	0.703718
2900060B14Rik	-0.700243	2.72682	3.79953	0.0621449	0.70494
Pex1	0.520674	3.3566	3.79669	0.0622364	0.70494
Selplg	0.469099	3.60167	3.79628	0.0622497	0.70494
Tfdp2	-0.206408	7.01627	3.80009	0.0621271	0.70494
Atg13	-0.479495	3.68309	3.77213	0.063033	0.71113
Tsc22d1	0.23577	5.67758	3.77426	0.0629635	0.71113
Mpi	0.722186	2.55979	3.77165	0.0630488	0.71113
Psmb8	0.305161	5.39771	3.76622	0.0633186	0.71322
Tonsl	0.340995	4.83917	3.75877	0.0634712	0.713988
Cep131	0.658753	2.89062	3.75584	0.0635677	0.714122
Dbi	-0.209951	6.84455	3.7461	0.06389	0.71452
Arpc5	-0.185657	7.13254	3.71451	0.0649479	0.71452
Ehmt1	0.250248	5.30123	3.72618	0.0645546	0.71452
Cdca8	-0.156576	7.90028	3.71426	0.0649564	0.71452
Pnrc2	-0.228497	5.88536	3.73578	0.0642333	0.71452
Gemin7	-0.226168	6.12558	3.71629	0.0648877	0.71452
Spcs2	-0.165595	7.90223	3.7201	0.0647592	0.71452
Shmt2	-0.245591	6.37747	3.73443	0.0642786	0.71452
Spcs3	0.189414	6.71547	3.73529	0.0642497	0.71452
Cox4i1	-0.160372	10.1756	3.73335	0.0643144	0.71452
Hnrnph1	0.160022	7.65239	3.73041	0.064413	0.71452
Trim58	-0.609521	3.39311	3.72164	0.0647072	0.71452
Gm10260	-0.242364	9.78418	3.91294	0.0642368	0.71452
Klhl6	0.58511	3.05164	3.74971	0.0637704	0.71452
Cd47	-0.166415	9.32165	3.74736	0.063848	0.71452
Lnpep	0.258452	5.29429	3.71728	0.0648541	0.71452
Uchl5	-0.210477	6.79854	3.67843	0.0661801	0.715256
Ints3	-0.31376	4.63195	3.67178	0.0664102	0.715256
Cep85	-0.357403	4.53375	3.69251	0.065696	0.715256
Ski	-0.512184	3.38145	3.67027	0.0664626	0.715256
Dgkq	0.738316	2.67427	3.68943	0.0658017	0.715256
Bcl7a	0.244441	5.81239	3.6846	0.0659676	0.715256
Cnpy4	-0.556514	3.33834	3.67872	0.0661701	0.715256
Lfng	-0.606659	3.00496	3.67242	0.0663881	0.715256
Mtif3	-0.449591	3.7445	3.68256	0.0660377	0.715256
Ube2s	-0.150661	8.82796	3.69971	0.0654502	0.715256
Mgmt	0.46661	3.32212	3.6863	0.0659092	0.715256
Zrsr1	-0.583064	3.42418	3.67315	0.0663629	0.715256
Wipi1	-0.29768	5.26902	3.70969	0.065111	0.715256
Serpinb6a	0.703937	2.81732	3.67134	0.0664256	0.715256
Pigh	0.545415	3.28012	3.67916	0.0661549	0.715256
Brwd1	0.325094	4.70883	3.67803	0.0661941	0.715256
Znrd1as	-0.784267	2.78104	3.70409	0.0653009	0.715256
Gsto1	0.231543	6.56058	3.66691	0.0665791	0.715598
Ccnt2	0.218223	6.1553	3.66185	0.0667554	0.715672
Bola3	0.152383	8.15677	3.66364	0.0666931	0.715672
Rab29	-0.726629	2.57806	3.62693	0.0679854	0.719306
Tpr	-0.17066	8.96131	3.64591	0.0673137	0.719306
Htatsf1	0.201334	6.51376	3.63358	0.0677493	0.719306
Dpm3	-0.282117	6.04382	3.66035	0.0677547	0.719306
Fsd1l	0.492867	3.34356	3.62725	0.0679741	0.719306
Ptgr1	-0.628974	3.35214	3.64112	0.0679488	0.719306
Fam53a	-0.250591	5.48648	3.63409	0.0677312	0.719306
Bmt2	0.937222	2.07129	3.63092	0.0678435	0.719306
Tmf1	-0.290475	5.40879	3.609	0.0686269	0.719306
Bcl2l12	0.285609	5.09289	3.61916	0.0682628	0.719306
Wee1	-0.280434	5.45434	3.63677	0.0676361	0.719306
9430038I01Rik	0.344882	4.75442	3.61188	0.0685236	0.719306
Tcf3	0.17087	7.63563	3.6126	0.0684977	0.719306
Spryd4	0.389383	4.29473	3.61061	0.0685691	0.719306
Msra	0.439939	3.46108	3.62082	0.0682035	0.719306
Zfp692	0.386044	4.08854	3.61018	0.0685847	0.719306
Gskip	0.373549	3.97617	3.62282	0.0681319	0.719306
Ier3	-0.828314	2.61744	3.62934	0.0678998	0.719306
Ptpn18	0.537164	4.19926	3.77525	0.0689486	0.719985
Ino80d	0.303914	4.92253	3.57379	0.0699071	0.719985
Nespas	-0.753799	2.67576	3.57656	0.0698053	0.719985
Slc38a5	0.188265	7.55068	3.58309	0.0695665	0.719985
Phc3	-0.327551	4.53938	3.59725	0.0690511	0.719985
Fancg	0.507867	3.1552	3.5849	0.0695004	0.719985
Yipf1	-0.286464	5.11612	3.57863	0.0697296	0.719985
Psmc2	-0.168032	7.49944	3.59244	0.0692256	0.719985
Usp39	-0.235677	6.32315	3.57767	0.0697645	0.719985
Fyn	0.678272	2.58569	3.59751	0.0690418	0.719985
Dlgap5	-0.206098	6.20373	3.57207	0.0699701	0.719985
Mxd3	-0.432432	3.97504	3.57681	0.0697961	0.719985
Arl6	0.5927	2.88289	3.58574	0.0694696	0.719985
Fem1c	0.341014	4.28583	3.58898	0.0693515	0.719985
Prdx3	-0.161243	8.13069	3.57402	0.0698987	0.719985
Sec16a	0.518182	3.68506	3.58479	0.070064	0.720028
Ppcs	-0.610042	3.03768	3.56225	0.0703323	0.720028
Mum1	0.233535	5.69502	3.55631	0.0705526	0.720028
Ttk	-0.291847	5.01451	3.56279	0.0703125	0.720028
Kpnb1	0.197693	7.26696	3.56637	0.0701802	0.720028
Ss18	0.299807	4.66309	3.55945	0.0704359	0.720028
Spata24	0.255021	5.80791	3.55581	0.070571	0.720028
Chp1	0.292577	4.74082	3.54991	0.0707904	0.720212
Gps1	0.1957	6.41207	3.54846	0.0708447	0.720212
Wdr41	0.60463	3.01211	3.55156	0.0707292	0.720212
S100a6	-0.559905	4.01596	3.62596	0.0713348	0.722939
Zfp39	0.367031	4.0089	3.53227	0.0714515	0.722939
Usp22	0.459514	3.53202	3.5299	0.0715409	0.722939
Aaas	0.285147	4.90552	3.53078	0.0715074	0.722939
Slc29a1	0.201721	7.22948	3.53181	0.0714686	0.722939
1190002N15Rik	0.331306	4.50304	3.51997	0.0719162	0.725864
Tmem107	-0.251533	5.52906	3.51737	0.0720151	0.725995
Cd55	-0.300547	4.80551	3.40991	0.0762328	0.726068
Slc45a3	0.734515	2.44269	3.47074	0.0738117	0.726068
Cntrl	0.23381	5.47189	3.51382	0.07215	0.726068
Tpx2	-0.188258	7.28296	3.49723	0.0727849	0.726068
Rlim	0.280816	4.86564	3.44802	0.0747055	0.726068
Pbdc1	-0.174994	7.04165	3.45495	0.0744315	0.726068
Txlng	0.290791	4.75242	3.41551	0.0760062	0.726068
Exosc8	-0.167055	7.6298	3.4533	0.0744968	0.726068
Fpgt	-0.839313	2.36325	3.48669	0.0731914	0.726068
AI427809	-0.780316	2.59123	3.42123	0.0757755	0.726068
Ikbkap	0.307086	4.46757	3.42335	0.0756903	0.726068
Laptm5	0.471092	3.84379	3.48076	0.0734212	0.726068
Ubr4	0.225198	6.02927	3.48716	0.0731732	0.726068
Zfp979	-0.603981	3.32114	3.43986	0.0750296	0.726068
Rilpl2	-0.45107	3.87376	3.47227	0.0737518	0.726068
Polr1d	-0.148122	8.86951	3.45727	0.0743401	0.726068
Brca2	-0.247512	6.3753	3.48269	0.0733465	0.726068
Tmem168	-0.371806	4.12527	3.49078	0.0730334	0.726068
0610030E20Rik	0.267113	5.56284	3.43641	0.0751671	0.726068
Etfrf1	0.447869	3.67765	3.43821	0.0750955	0.726068
Hspbp1	0.239582	5.37707	3.44348	0.0748858	0.726068
Lrrk1	0.558173	3.01595	3.50034	0.0726652	0.726068
Fam103a1	-0.306493	5.14794	3.41336	0.0760931	0.726068
Fam168a	0.293366	4.71276	3.4543	0.0744574	0.726068
Bckdk	0.221045	6.33509	3.48332	0.0733219	0.726068
Tspan31	-0.292493	5.08377	3.42794	0.075506	0.726068
Cyld	0.376699	4.24489	3.43118	0.0753763	0.726068
Gabarapl2	-0.215003	6.86184	3.4967	0.0728054	0.726068
Ccdc66	0.437364	3.5805	3.48829	0.0731298	0.726068
Tm9sf2	0.223006	5.74207	3.41875	0.0758754	0.726068
Zfp266	0.245972	5.27318	3.43256	0.0753208	0.726068
Acp5	-0.609349	6.45369	4.30192	0.0732056	0.726068
Phf23	0.249177	5.48464	3.44449	0.0748457	0.726068
Zfp830	-0.353552	5.15917	3.49185	0.0746541	0.726068
Plxdc1	1.05528	2.66349	3.44384	0.0748714	0.726068
Rnf213	0.314936	4.59982	3.49635	0.0728186	0.726068
Zfp346	0.435847	3.85452	3.45653	0.0743696	0.726068
Zfp65	0.583934	2.71906	3.51225	0.07221	0.726068
Msh3	0.248422	5.43881	3.47382	0.0736917	0.726068
Mettl7a1	-0.363965	4.23925	3.41917	0.0758584	0.726068
Rhag	-0.237572	7.50981	3.59404	0.0726592	0.726068
Unc5cl	0.610346	2.72904	3.47674	0.0735778	0.726068
Mocs1	0.703914	2.45783	3.40989	0.0762337	0.726068
1700086O06Rik	-0.407901	3.9663	3.44272	0.0749159	0.726068
Ndfip1	0.386606	4.0054	3.41002	0.0762284	0.726068
Hsd17b4	0.260219	5.01961	3.45695	0.074353	0.726068
Hmgxb3	0.358655	4.00734	3.43497	0.0752247	0.726068
Sgms1	0.309017	4.73667	3.46542	0.07402	0.726068
mt-Nd4l	-0.264092	5.84163	3.41808	0.0759026	0.726068
Cep70	0.330995	4.51298	3.4017	0.0765664	0.728416
P2rx4	0.648572	2.43576	3.39237	0.0769477	0.72877
Zfp787	0.375374	3.9818	3.38814	0.0771213	0.72877
Bax	-0.16373	7.55125	3.39427	0.07687	0.72877
Stim1	-0.286211	4.86599	3.39484	0.0768465	0.72877
Samd8	0.463519	3.60285	3.38974	0.0770555	0.72877
Tubb2a	-0.258066	5.35811	3.3914	0.0769873	0.72877
Wdr81	-0.317861	4.83386	3.38532	0.0772372	0.72905
Hpf1	-0.154127	7.73285	3.38073	0.0774262	0.730018
Parp1	-0.154416	7.56469	3.33463	0.0793552	0.730237
Kif16b	0.67428	2.71442	3.33706	0.0792524	0.730237
Csnk2a1	0.233878	5.86876	3.36112	0.07824	0.730237
Cse1l	0.222885	6.0649	3.33066	0.0795239	0.730237
Mecp2	0.301981	4.82825	3.33265	0.0794393	0.730237
Zfp704	0.357324	4.15959	3.36208	0.0782	0.730237
Rsrc1	0.254645	5.4149	3.3698	0.0778786	0.730237
Naxe	0.26517	5.25549	3.33393	0.079385	0.730237
Zcchc17	-0.208233	6.65982	3.34383	0.0789661	0.730237
Ints11	-0.238886	5.71444	3.33927	0.0791588	0.730237
Eif2ak1	-0.265192	5.83704	3.37415	0.0776982	0.730237
Luc7l2	-0.159328	8.16451	3.3544	0.0785215	0.730237
Coq7	-0.228176	6.20787	3.33764	0.0792276	0.730237
Cln3	0.495982	3.05122	3.35127	0.0786529	0.730237
Rab5b	0.345982	4.23801	3.35342	0.0785624	0.730237
Cryl1	0.262487	5.02823	3.35808	0.0783671	0.730237
1110032A03Rik	0.381093	4.09618	3.34772	0.0788021	0.730237
Psma4	-0.156128	7.91599	3.36107	0.0782424	0.730237
Rffl	0.296226	4.75919	3.34901	0.0787477	0.730237
Gemin2	0.23743	5.26729	3.33246	0.0794473	0.730237
Grap2	0.698843	2.66062	3.34735	0.0788176	0.730237
Tiam1	0.389336	3.84299	3.35752	0.0783907	0.730237
Cep78	-0.330509	4.60662	3.37782	0.0775465	0.730237
Mgea5	-0.266121	5.5508	3.36514	0.0780726	0.730237
Zfp655	0.308	4.57336	3.32853	0.0796145	0.730275
Ppp2r5a	-0.294117	5.56772	3.32169	0.0801613	0.730731
Uck1	-0.315959	4.55934	3.30319	0.0807021	0.730731
Pigt	0.254069	5.03111	3.32496	0.0797668	0.730731
Sec22b	0.225178	5.58997	3.3161	0.0801459	0.730731
Wdr1	0.265934	5.06725	3.30765	0.0805097	0.730731
Fbxw9	0.698692	2.41096	3.3032	0.0807019	0.730731
Hyou1	0.411298	3.55143	3.40747	0.079904	0.730731
Eme1	0.356404	4.1617	3.31389	0.080241	0.730731
Nfkbia	0.436954	4.29806	3.36984	0.0805638	0.730731
Ccnf	-0.232771	5.89195	3.30704	0.0805359	0.730731
Tnfaip8	0.355781	4.11914	3.30996	0.08041	0.730731
Fech	-0.199942	7.27874	3.31563	0.0801664	0.730731
Tor1b	-0.266273	5.28439	3.2997	0.0808535	0.730986
Nsmce3	-0.217321	6.35561	3.29756	0.0809462	0.730986
Setd2	0.211175	6.24322	3.29656	0.0809899	0.730986
Cflar	0.39783	3.80612	3.28663	0.0814223	0.731942
Vps26a	-0.274809	5.29248	3.28486	0.0814998	0.731942
Phlpp2	-0.343824	4.32488	3.28679	0.0814155	0.731942
Dnajc9	-0.166836	7.5968	3.28619	0.0814416	0.731942
Ndufaf3	-0.267625	5.34042	3.28419	0.081529	0.731942
Pik3cg	0.445792	3.47991	3.28109	0.0816648	0.732383
Zfp688	-0.430338	3.82623	3.2746	0.0819502	0.734162
Cwc27	0.307811	4.58462	3.26728	0.0822729	0.736273
4833439L19Rik	0.268632	4.89855	3.26509	0.0823699	0.736361
Klhl23	-0.256774	5.32231	3.25254	0.0829277	0.737445
Dcaf12	0.266444	5.40458	3.25736	0.0827128	0.737445
Prkrip1	-0.278096	5.2486	3.25714	0.0827229	0.737445
Ccdc130	-0.544616	3.10905	3.25442	0.0828438	0.737445
Naprt	-0.598966	3.09269	3.25353	0.0828837	0.737445
Aldh18a1	0.239502	5.32854	3.24823	0.0831204	0.738382
Lztfl1	-0.272972	5.07175	3.24383	0.0833175	0.73858
Ppp2r1a	0.203343	5.92735	3.2441	0.0833054	0.73858
Aurkb	-0.188448	6.5941	3.23968	0.0835037	0.73868
Gm17018	-0.274136	4.96123	3.24064	0.0834607	0.73868
Ctsf	-0.897887	2.30059	3.235	0.0837145	0.73977
Mrpl34	-0.159081	8.07403	3.23014	0.0839341	0.740888
2021-09-08	0.156113	7.32302	3.22832	0.0840164	0.740888
Mccc1	0.500816	3.03244	3.22268	0.0842725	0.740895
Exoc4	0.263751	5.58159	3.22144	0.084329	0.740895
Ctu1	0.515551	3.05486	3.21761	0.0845033	0.740895
Saysd1	0.387282	3.79504	3.22385	0.0842193	0.740895
Mlh1	0.357094	4.03082	3.21481	0.0846311	0.740895
Pop1	0.352679	4.28543	3.21623	0.0845662	0.740895
Sos1	0.347283	4.38812	3.21987	0.0844002	0.740895
Kdm5b	0.22923	5.61281	3.20305	0.0851702	0.740966
Ube2cbp	0.519321	2.8673	3.19936	0.0853402	0.740966
D11Wsu47e	0.596954	2.80738	3.20658	0.0850079	0.740966
Mrpl32	-0.197398	6.6809	3.19934	0.0853409	0.740966
Ahsa1	-0.177596	7.13473	3.20176	0.0852296	0.740966
Pdxp	0.386978	4.18931	3.20181	0.0852271	0.740966
H2-T22	0.664284	3.23941	3.20437	0.0851094	0.740966
Txnl4a	-0.170022	6.82932	3.20093	0.0852678	0.740966
4933404O12Rik	0.234612	5.58133	3.19549	0.0855189	0.740989
Pdap1	-0.145086	8.15429	3.1955	0.0855185	0.740989
Kif14	-0.286598	4.93653	3.18603	0.0859575	0.741132
Ncoa5	0.289011	4.64556	3.18378	0.0860618	0.741132
Rap2c	0.351017	4.34516	3.19038	0.0857556	0.741132
Uspl1	0.296618	4.78796	3.18944	0.085799	0.741132
Limd2	0.603469	2.67683	3.18561	0.0859771	0.741132
Kidins220	-0.337893	4.52541	3.18613	0.0859526	0.741132
Bcl2l11	0.283812	5.35495	3.16543	0.0870431	0.742277
Sirpa	0.744725	2.23711	3.13556	0.0883409	0.742277
Prnp	-0.357451	5.44489	3.2463	0.0874874	0.742277
Oser1	0.267282	4.82969	3.15196	0.0875584	0.742277
Zfp831	0.750068	2.24181	3.17527	0.0864593	0.742277
Ctso	0.7113	2.42308	3.15777	0.0872828	0.742277
Pklr	-0.245762	5.30435	3.14041	0.0881086	0.742277
B3galt6	0.348465	4.33041	3.14642	0.0878216	0.742277
Cyp51	0.392607	3.70405	3.16039	0.087159	0.742277
A630072M18Rik	-0.380908	4.05632	3.13706	0.0882691	0.742277
Gmfg	0.635698	4.3986	3.50977	0.0868565	0.742277
Gpatch1	-0.456686	3.77752	3.16253	0.0870578	0.742277
Ipmk	0.25189	5.32562	3.14699	0.0877946	0.742277
Urb2	0.415012	3.94069	3.13336	0.0884469	0.742277
Ddhd1	0.482187	3.60231	3.18143	0.0864429	0.742277
Mtmr2	0.431111	3.67308	3.12777	0.0887158	0.742277
9530077C05Rik	-0.485704	3.63078	3.13708	0.088268	0.742277
Map2k4	-0.281917	5.19851	3.15651	0.0873424	0.742277
Nek9	0.338852	4.02025	3.16145	0.0871088	0.742277
Adck1	0.468865	3.26111	3.16347	0.0870135	0.742277
Cyhr1	0.196215	6.12629	3.15873	0.0872375	0.742277
Tef	0.76126	2.27844	3.1315	0.0885359	0.742277
Dexi	0.349066	3.86186	3.12993	0.0886114	0.742277
Gp5	0.681909	2.97022	3.21394	0.0873529	0.742277
Fam162a	-0.156567	7.82687	3.13498	0.0883688	0.742277
Rabl3	-0.579468	3.1952	3.14709	0.0877897	0.742277
Hmgn1	0.13318	8.949	3.13938	0.0881579	0.742277
AW554918	0.525989	2.99961	3.12721	0.0887429	0.742277
Rad9a	0.354513	4.01219	3.17098	0.0866603	0.742277
Knl1	-0.17144	7.25536	3.12277	0.0889571	0.743073
Ogfr	-0.270682	5.10227	3.11282	0.0894396	0.743073
Sema4b	-0.398004	4.124	3.11531	0.0893187	0.743073
Xylt1	0.487378	3.4447	3.11709	0.0892323	0.743073
Nfyb	-0.19951	6.2499	3.11253	0.0894537	0.743073
Dlat	-0.225844	5.9274	3.11519	0.0893244	0.743073
Narfl	-0.395787	3.87006	3.11693	0.0892401	0.743073
Gm46430	0.595019	2.62397	3.1058	0.0897823	0.743819
St13	-0.175577	7.33936	3.10667	0.0897396	0.743819
Rgl2	0.70215	2.47362	3.10528	0.0898077	0.743819
Nab1	-0.443485	3.78957	3.10007	0.0900628	0.744501
Wipf1	0.482324	3.14106	3.09902	0.0901141	0.744501
Rnf20	-0.215152	6.13263	3.09731	0.090198	0.744501
Ptk2	-0.559778	3.12279	3.09641	0.0902425	0.744501
Rsu1	0.252828	5.54459	3.09308	0.0904061	0.745123
Inppl1	-0.569596	3.04192	3.08937	0.0905892	0.745904
Nipa1	-0.260858	5.85651	3.08559	0.0907762	0.74647
Chmp2b	0.36813	4.22931	3.08441	0.0908347	0.74647
Rtn4ip1	0.535149	3.12814	3.07444	0.0913298	0.748355
Srp68	0.224907	5.9362	3.0756	0.0912721	0.748355
Psen1	-0.340743	4.20724	3.07757	0.0911742	0.748355
E2f2	-0.346028	6.28372	3.2558	0.0914631	0.748721
Arhgap33	0.681354	2.46629	3.06774	0.0916648	0.74893
Cdk19	0.367913	3.98459	3.06771	0.0916659	0.74893
Atg10	0.623233	2.46143	3.06429	0.0918374	0.749442
Rfc4	-0.162459	7.78099	3.06292	0.0919059	0.749442
Ormdl1	-0.311485	4.9122	3.01739	0.0942248	0.750043
Eprs	-0.142737	8.36549	3.01866	0.0941596	0.750043
Col5a1	0.212039	7.42992	3.06356	0.0953496	0.750043
Atf2	0.263806	4.87543	3.03729	0.0932031	0.750043
Idh3b	-0.195876	6.48075	2.9996	0.0951491	0.750043
Cbfa2t2	0.427987	3.64241	3.04337	0.0928936	0.750043
Las1l	-0.227375	6.15106	3.05478	0.0923158	0.750043
Cdc42se1	0.226586	5.53845	3.00296	0.0949741	0.750043
Osgin2	-0.477899	3.40066	2.99617	0.0953287	0.750043
Fbxo10	0.514511	3.22388	3.02378	0.0938957	0.750043
Sh3bgrl3	0.271742	5.7094	3.033	0.0946373	0.750043
Capzb	0.158869	7.25488	3.01623	0.0942847	0.750043
Evi5	-0.267106	5.32502	3.03102	0.0935239	0.750043
Arpc3	-0.145901	8.84035	3.01539	0.0943282	0.750043
Plk1	-0.201292	6.62141	3.00409	0.0949149	0.750043
Mylpf	-0.264876	5.17539	3.04182	0.0929725	0.750043
Enpp3	0.752625	2.49008	3.05246	0.0924331	0.750043
Ntn4	0.42172	3.32625	3.07269	0.0927781	0.750043
Zc3h10	0.455321	3.28919	3.00003	0.0951267	0.750043
Ctu2	0.336431	4.42175	3.00315	0.0949642	0.750043
Psmc6	-0.145461	7.61656	2.9957	0.0953535	0.750043
Emc9	-0.220951	5.8212	2.99912	0.0951746	0.750043
Ccpg1os	-0.967649	2.25483	3.04084	0.0933683	0.750043
Mprip	0.231723	5.41248	3.00229	0.0950089	0.750043
Fxr2	-0.274706	5.0377	3.04126	0.093001	0.750043
Cluh	0.227122	5.49291	3.03613	0.0932623	0.750043
Bptf	-0.171932	6.97045	3.03326	0.0934093	0.750043
Mrpl38	-0.213104	6.40039	3.04857	0.09263	0.750043
Sphk1	0.190056	7.08762	3.00611	0.0948098	0.750043
Cant1	0.333513	4.13413	3.01615	0.0942891	0.750043
Hist1h1a	-0.513491	5.47676	3.38739	0.0937885	0.750043
Jarid2	-0.262626	5.38316	3.00574	0.0948293	0.750043
Ttc37	0.324786	4.28814	3.0151	0.0943432	0.750043
Erbin	0.310402	4.98227	3.02867	0.0943309	0.750043
Rhebl1	-0.599349	2.71738	3.01323	0.0944402	0.750043
Btbd9	-0.544893	3.2067	3.04518	0.0928019	0.750043
Vps52	0.351958	4.22678	3.05165	0.0924737	0.750043
Ppp1r10	-0.245646	5.50304	3.03567	0.0932859	0.750043
Usp21	0.400297	3.5236	2.99149	0.0955739	0.75054
Ubr3	0.323816	4.13751	3.08244	0.0961971	0.75054
Sh3glb1	-0.134414	8.23997	2.97763	0.096305	0.75054
Ttc28	0.54397	2.86562	2.98879	0.095716	0.75054
Zfp146	-0.501807	3.41325	2.97849	0.0962593	0.75054
Dus2	0.262102	4.85636	2.99058	0.0956217	0.75054
Cdv3	-0.169323	7.74313	2.98359	0.0959902	0.75054
Tmem14c	-0.177763	10.1126	3.00456	0.0961074	0.75054
Spsb3	0.301284	4.94994	2.98634	0.0958448	0.75054
Zfpl1	0.271737	4.66698	3.01919	0.0959472	0.75054
Scml2	0.571987	2.83777	2.975	0.0964444	0.750933
Itm2c	0.385267	3.65792	2.9728	0.0965616	0.751153
Snd1	0.231186	5.44523	2.96969	0.0967266	0.75154
Dhx8	-0.250837	4.96312	2.96852	0.0967893	0.75154
Bahd1	-0.447459	3.62858	2.96466	0.0969952	0.751795
Traf4	-0.234563	5.9581	2.96457	0.097	0.751795
Ppif	0.260654	5.51843	2.95777	0.0973641	0.753686
Rcn2	0.345221	4.28426	2.95161	0.0976953	0.753686
2010015M23Rik	-0.674353	2.55853	2.95228	0.097659	0.753686
Eif1	-0.135975	11.0485	2.95004	0.0977794	0.753686
Fcho2	-0.327096	4.59742	2.95346	0.0975954	0.753686
Tfap4	0.341441	4.33498	2.95537	0.0974929	0.753686
Lactb2	-0.314544	4.55864	2.93605	0.098537	0.754022
Pip4k2a	0.23553	5.38371	2.94714	0.0979359	0.754022
Sapcd2	-0.471095	3.63595	2.94078	0.0982804	0.754022
Nfe2l2	0.169835	6.83246	2.94551	0.0980245	0.754022
Pds5b	-0.227554	5.77541	2.94008	0.0983185	0.754022
Kdm7a	-0.261315	5.70018	2.9379	0.0984369	0.754022
Zfp949	0.437617	3.44016	2.93736	0.0984659	0.754022
Tcf4	0.216678	5.6821	2.93908	0.0983725	0.754022
Gmeb1	-0.365897	4.37453	2.93441	0.0986268	0.754026
Zfp236	0.371082	3.80184	2.93186	0.0987653	0.754402
Tmem33	-0.165634	7.33961	2.92858	0.0989446	0.75509
Gpd1l	0.415886	3.56298	2.92285	0.0992586	0.756802
Echdc1	-0.316976	4.54116	2.91163	0.0998762	0.757187
Arhgef25	0.320088	4.55436	2.91806	0.0995214	0.757187
Irf2	-0.223009	5.55065	2.91476	0.0997031	0.757187
Rhbdd3	0.303478	4.26162	2.91247	0.0998295	0.757187
Ube2l3	-0.145501	7.87459	2.91455	0.099715	0.757187
Mad2l1bp	-0.315044	4.51685	2.91054	0.0999365	0.757187
Fth1	-0.154451	12.8393	2.91218	0.0998456	0.757187
Kif20a	-0.227302	5.63125	2.90625	0.100174	0.758307
Katnal1	-0.320561	4.4398	2.89503	0.100798	0.76082
Nt5dc2	-0.170174	6.64498	2.89381	0.100866	0.76082
Snapc1	0.530213	2.81901	2.89685	0.100697	0.76082
Gm26513	-0.651125	2.49857	2.89704	0.100686	0.76082
Zfand2b	-0.232342	5.48874	2.88569	0.101321	0.76289
Cnot10	0.22527	5.36265	2.88695	0.10125	0.76289
Gm33280	-0.801318	2.649	2.87895	0.101701	0.763025
Ppib	-0.144407	9.05052	2.88046	0.101616	0.763025
Gm27029	0.617182	2.60106	2.88166	0.101548	0.763025
Rnaseh2c	-0.160944	8.52795	2.88034	0.101622	0.763025
Prkacb	0.285857	4.53058	2.87421	0.101969	0.764358
Ddit3	-0.290974	4.6767	2.86387	0.102556	0.768076
Homer1	-0.576351	3.23042	2.86171	0.102679	0.768318
Fam168b	0.216918	5.89602	2.82715	0.104672	0.770605
Brox	0.364132	3.70112	2.81963	0.105112	0.770605
Phyh	0.447947	3.23382	2.82556	0.104765	0.770605
Rbm17	-0.162475	7.08099	2.82833	0.104603	0.770605
Dph6	0.290412	4.4194	2.82452	0.104826	0.770605
Macrod2	0.462577	3.15037	2.83079	0.10446	0.770605
Xk	-0.229988	5.74689	2.83742	0.104075	0.770605
Nras	0.200255	5.97148	2.81926	0.105134	0.770605
Mthfd2l	0.270407	4.88281	2.83181	0.104401	0.770605
Coro1c	0.244821	5.06257	2.83555	0.104183	0.770605
Ing4	-0.286121	4.87889	2.82401	0.104856	0.770605
Ccnd2	-0.261157	5.91907	2.87186	0.103327	0.770605
Stx4a	0.267493	4.9412	2.81965	0.105111	0.770605
Ppp1r12a	-0.176805	6.3612	2.84918	0.103397	0.770605
D8Ertd738e	-0.138754	8.15978	2.83359	0.104297	0.770605
Ghitm	-0.174021	6.63676	2.83738	0.104078	0.770605
Sap18	-0.171009	7.03074	2.82286	0.104923	0.770605
Alg9	0.381854	3.77059	2.84293	0.103756	0.770605
Commd1	-0.199324	6.73491	2.83994	0.103929	0.770605
Heatr6	0.319398	4.42593	2.85221	0.103222	0.770605
Brd9	-0.308932	4.60471	2.84427	0.103679	0.770605
Sel1l	0.266574	4.74704	2.84757	0.103489	0.770605
Gm8186	-0.270529	5.46264	2.83625	0.104143	0.770605
Ddx11	0.363405	3.85727	2.81857	0.105174	0.770605
Coa5	0.230162	5.99058	2.80232	0.106132	0.772674
Mpc2	-0.170107	7.30003	2.7983	0.106371	0.772674
Zc3h15	-0.16431	7.10797	2.80483	0.105983	0.772674
Strip1	0.466164	3.36413	2.79842	0.106364	0.772674
Ece1	-0.655828	2.62497	2.80812	0.105789	0.772674
Clstn1	0.328371	4.02104	2.80497	0.105975	0.772674
Cep290	-0.225302	6.22627	2.79831	0.10637	0.772674
Slc4a7	0.329865	4.14229	2.80019	0.106258	0.772674
Cwc15	-0.173696	7.17888	2.80216	0.106142	0.772674
Vezf1	0.289067	4.90079	2.79946	0.106302	0.772674
Lamtor3	-0.287801	4.48106	2.79325	0.106671	0.773048
Gdpgp1	0.441913	3.11834	2.79402	0.106626	0.773048
Cdkn2aip	0.278457	4.47338	2.79283	0.106697	0.773048
Haus7	0.253888	5.09133	2.78825	0.10697	0.774363
Cenpl	-0.243356	5.3346	2.77728	0.107628	0.775996
Nat10	0.289333	5.17231	2.79483	0.107593	0.775996
Txnrd3	0.484717	3.37753	2.77684	0.107655	0.775996
Mms19	-0.347832	3.99618	2.77985	0.107474	0.775996
Wbp1l	-0.319148	4.25671	2.78225	0.107329	0.775996
Gnl3l	0.313786	4.53627	2.7748	0.107778	0.776092
Cdc16	0.204817	5.68179	2.77358	0.107852	0.776092
Ahctf1	0.172278	6.98856	2.75858	0.108762	0.779109
Rpp38	-0.354114	4.31103	2.76168	0.108573	0.779109
Cd59a	-0.271983	6.43638	2.81463	0.110761	0.779109
Fam210b	-0.21516	6.12234	2.73788	0.110033	0.779109
Uba1	0.171466	6.73228	2.74498	0.109595	0.779109
Trappc2	0.41909	3.4347	2.75365	0.109063	0.779109
Hist2h2aa1	-0.651688	2.75714	2.73485	0.11022	0.779109
Psma5	-0.140299	8.13099	2.73672	0.110104	0.779109
Tgfbr1	0.559841	2.50471	2.74022	0.109888	0.779109
Hmgcl	-0.208448	5.9861	2.75478	0.108994	0.779109
Mul1	-0.311896	4.2094	2.7592	0.108724	0.779109
Rnf4	0.169341	6.33459	2.72647	0.11074	0.779109
Slain2	0.397454	3.40645	2.74946	0.10932	0.779109
Add2	-0.17447	6.9303	2.73646	0.11012	0.779109
Tm7sf3	0.181702	6.26538	2.73115	0.110449	0.779109
Mapk3	0.236066	5.41973	2.74645	0.109505	0.779109
Pip5k1c	0.406955	3.6874	2.73149	0.110429	0.779109
Klhl2	-0.64462	2.54691	2.73483	0.110221	0.779109
Ints9	0.295427	4.67958	2.75471	0.108998	0.779109
Oaz2	0.366467	3.99191	2.7348	0.110223	0.779109
Bcas3	0.339429	3.9992	2.72682	0.110719	0.779109
Scpep1	-0.492722	3.16841	2.73028	0.110503	0.779109
Treml2	0.663596	2.40318	2.73274	0.110351	0.779109
Nfya	0.221681	5.20713	2.74661	0.109495	0.779109
Fam53c	0.30536	4.40992	2.73928	0.109946	0.779109
Chmp1b	-0.352784	4.29294	2.74555	0.10956	0.779109
Rom1	-0.46798	3.48071	2.76406	0.108428	0.779109
Cnnm2	-0.338366	4.44598	2.72331	0.110937	0.7797
Kansl1l	0.376771	3.63528	2.68833	0.113145	0.780007
Trp53bp1	0.575409	2.98546	2.67642	0.114274	0.780007
Cables2	0.397303	3.36101	2.64686	0.115829	0.780007
Noct	-0.233994	5.14011	2.66579	0.114595	0.780007
Ptbp2	0.374873	3.48895	2.6433	0.116063	0.780007
B4galt1	-0.362825	4.87295	2.72681	0.114252	0.780007
Nmnat1	0.515135	2.7224	2.69008	0.113034	0.780007
Fastk	0.230165	5.48609	2.71435	0.111498	0.780007
Gtf2ird2	0.63418	2.42396	2.66489	0.114653	0.780007
Pomp	-0.133034	8.4652	2.69113	0.112967	0.780007
Hoxa9	-0.457032	3.61452	2.67183	0.114204	0.780007
Hdac11	0.659855	2.38078	2.69689	0.1126	0.780007
Kmt2b	-0.223391	5.81319	2.70296	0.112216	0.780007
Med25	0.197489	5.81935	2.64615	0.115876	0.780007
Fanci	-0.359875	4.26265	2.67132	0.114237	0.780007
Rnf141	-0.231904	5.42714	2.64155	0.116178	0.780007
Med23	0.331156	4.40656	2.69129	0.112956	0.780007
Rassf3	0.453386	3.21503	2.65882	0.115048	0.780007
Ing2	-0.235927	5.19168	2.65107	0.115554	0.780007
Upf1	-0.196447	5.79	2.66875	0.114403	0.780007
Scoc	-0.212343	6.74047	2.6909	0.114166	0.780007
Cmip	-0.230417	5.5477	2.70168	0.112297	0.780007
Capn7	0.321572	4.44462	2.65359	0.115388	0.780007
Cdadc1	0.301855	4.67424	2.71932	0.111187	0.780007
Rhobtb2	0.447525	3.1523	2.69453	0.11275	0.780007
Mbnl2	0.292168	4.28838	2.63921	0.116332	0.780007
Syncrip	-0.147999	7.58046	2.70983	0.111782	0.780007
Paqr9	0.286927	6.34378	2.79181	0.113249	0.780007
Faim	0.28336	4.42512	2.6872	0.113217	0.780007
Crtap	0.510217	2.7818	2.71673	0.111349	0.780007
Exosc7	-0.158932	7.47314	2.6612	0.114893	0.780007
Zfp2	0.661834	2.28679	2.65374	0.115379	0.780007
Srr	-0.590433	2.75864	2.66311	0.114769	0.780007
Myo1d	0.208393	5.33958	2.69817	0.112519	0.780007
Slc35b1	0.223064	5.32069	2.67889	0.11375	0.780007
Krt10	0.437568	3.34012	2.6567	0.115186	0.780007
Psmd12	-0.194856	7.30318	2.69552	0.114551	0.780007
Pcyt2	-0.307225	4.56678	2.69567	0.112678	0.780007
Psma2	-0.136523	8.502	2.64634	0.115863	0.780007
Cenpp	-0.207241	5.86928	2.65011	0.115616	0.780007
Gm17259	0.6414	2.47211	2.66002	0.11497	0.780007
Trappc12	0.261777	4.5765	2.67752	0.113838	0.780007
Ap4s1	0.288493	4.4495	2.70754	0.111927	0.780007
Mpp5	0.327778	4.07461	2.7017	0.112295	0.780007
Dcaf5	0.423311	3.13259	2.69505	0.112717	0.780007
Erg28	-0.173172	6.47892	2.65399	0.115362	0.780007
Gtpbp1	0.240145	5.17451	2.63915	0.116336	0.780007
Ep300	-0.204386	6.02492	2.64572	0.115904	0.780007
Ube2v2	-0.166906	6.65781	2.64404	0.116015	0.780007
Crkl	0.349308	4.74483	2.74811	0.112153	0.780007
Klhl22	0.390822	3.65993	2.67885	0.113753	0.780007
Wtap	0.220756	5.58886	2.68277	0.113501	0.780007
Lst1	0.616086	2.5725	2.71014	0.111763	0.780007
Gm6133	0.416703	3.54147	2.65164	0.115516	0.780007
Mrpl49	-0.195721	6.25124	2.65259	0.115454	0.780007
Atl3	0.250252	4.81559	2.70746	0.111931	0.780007
Pla2g16	-0.175157	7.08216	2.70071	0.112358	0.780007
Fam111a	-0.198231	6.56616	2.69852	0.112497	0.780007
Oasl1	-0.567353	3.11619	2.63284	0.116754	0.780329
Ldlr	0.568908	3.08068	2.65289	0.116669	0.780329
Chek1	-0.245572	5.18749	2.6347	0.11663	0.780329
Lyrm4	0.218419	5.26005	2.63293	0.116747	0.780329
Riok1	0.21943	5.84865	2.63143	0.116847	0.780333
Cox5b	-0.132531	9.1692	2.62155	0.117504	0.781044
Kyat1	0.577464	2.57732	2.61722	0.117793	0.781044
Arfrp1	0.211927	5.4621	2.62591	0.117213	0.781044
Kantr	-0.532606	2.79948	2.62393	0.117345	0.781044
Cox6b2	0.198238	7.62526	2.69504	0.117065	0.781044
Zfp526	0.630051	2.33819	2.61373	0.118027	0.781044
Wdr73	0.314383	4.74088	2.63145	0.117549	0.781044
Rbm26	-0.2068	6.05257	2.62107	0.117536	0.781044
Coa3	-0.149904	7.2944	2.61539	0.117915	0.781044
Rida	-0.218201	5.53917	2.6132	0.118063	0.781044
Srf	0.389968	4.40214	2.65739	0.118011	0.781044
Syvn1	0.356927	3.82373	2.61829	0.117722	0.781044
Oaf	-0.223927	5.47859	2.61042	0.118249	0.781664
Gba	0.422714	3.37977	2.60506	0.11861	0.783113
C2cd5	0.284694	4.82185	2.60442	0.118653	0.783113
Ocrl	-0.330543	4.14191	2.59833	0.119065	0.785214
Per3	0.493669	2.75892	2.59215	0.119484	0.786216
Mns1	-0.194154	8.68781	2.67232	0.119496	0.786216
Gm6563	-0.428036	3.42066	2.59249	0.119461	0.786216
Smarcd1	-0.326359	4.32752	2.58952	0.119664	0.786708
Mrpl1	-0.257478	5.24243	2.58157	0.120207	0.788694
Pot1a	0.303	4.18629	2.57964	0.120339	0.788694
Tab1	-0.295779	4.40016	2.58145	0.120215	0.788694
2310039H08Rik	0.226505	5.65579	2.58054	0.120278	0.788694
Blzf1	-0.36914	3.76202	2.57403	0.120725	0.788934
Gas2	0.526752	2.91089	2.57367	0.120749	0.788934
Herc2	-0.205966	6.16207	2.57546	0.120627	0.788934
9330020H09Rik	0.467	2.97321	2.57607	0.120584	0.788934
Inpp5e	0.415218	3.31771	2.56797	0.121143	0.790281
Tmem127	0.232645	5.03729	2.56848	0.121108	0.790281
Ncoa2	0.287413	4.50837	2.54814	0.122523	0.790358
Kansl3	-0.257921	4.79042	2.50884	0.125313	0.790358
Hspd1	-0.157277	9.58403	2.53389	0.124123	0.790358
Ppp1r7	-0.199154	6.3401	2.51129	0.125137	0.790358
Dars2	0.217088	5.0878	2.51019	0.125216	0.790358
Epb42	-0.293959	5.43198	2.54917	0.124635	0.790358
Dnttip1	-0.192187	5.89789	2.50434	0.125637	0.790358
Ddx27	-0.145672	7.31428	2.4879	0.12683	0.790358
Dnttip2	-0.164264	6.56827	2.53601	0.123376	0.790358
Ubxn2b	-0.221123	5.73956	2.50707	0.12544	0.790358
Tmem55a	0.247274	4.6163	2.48589	0.126976	0.790358
Mier1	-0.223729	7.30118	2.60425	0.124648	0.790358
Tmem59	-0.189239	6.69418	2.55773	0.121853	0.790358
Adprhl2	0.251063	4.80227	2.51402	0.124941	0.790358
Lmbr1	0.387637	3.74892	2.51185	0.125097	0.790358
Tmem129	-0.313657	4.25272	2.51482	0.124883	0.790358
Nfxl1	0.342955	3.77614	2.48491	0.127049	0.790358
Arl6ip4	0.148093	7.13491	2.49229	0.12651	0.790358
Actb	-0.121778	11.1433	2.49159	0.126561	0.790358
Kdelr2	-0.163614	6.7026	2.56271	0.121507	0.790358
Crebl2	0.617643	2.30978	2.51262	0.125041	0.790358
Pla2g4c	-0.418854	3.62893	2.52272	0.124319	0.790358
Tlnrd1	0.20859	5.48849	2.56222	0.121541	0.790358
Copb1	-0.188656	5.96024	2.50963	0.125256	0.790358
Tollip	0.324417	4.31025	2.54025	0.123078	0.790358
Syne1	-0.278059	4.56943	2.56174	0.121575	0.790358
Vsir	-0.44699	3.40933	2.49165	0.126556	0.790358
Gm867	-0.667537	3.13364	2.52772	0.126723	0.790358
Mbd6	0.321614	4.26251	2.50708	0.12544	0.790358
Insr	0.408292	3.42953	2.50411	0.125654	0.790358
Map2k7	0.296951	4.5222	2.48904	0.126747	0.790358
Golga7	-0.188619	5.99032	2.54399	0.122814	0.790358
Otud4	0.222819	5.41323	2.5256	0.124114	0.790358
Pskh1	0.343766	3.99923	2.5525	0.122218	0.790358
Cyb5b	-0.249343	5.15317	2.54764	0.122558	0.790358
Atmin	0.359162	3.79732	2.55131	0.122301	0.790358
Spg7	-0.248252	5.16274	2.53595	0.12338	0.790358
Tmem260	0.340544	3.87636	2.5561	0.121967	0.790358
Trim35	0.431611	3.21687	2.51269	0.125037	0.790358
Keap1	0.199807	5.72444	2.55238	0.122227	0.790358
Stt3b	0.154648	6.67202	2.51004	0.125226	0.790358
Ebf1	0.985723	2.60545	2.66846	0.12291	0.790358
Ankrd13b	-0.571958	2.70145	2.54915	0.122452	0.790358
Msl1	0.233331	5.82135	2.53097	0.12415	0.790358
Birc5	-0.146496	8.80628	2.52992	0.123807	0.790358
Arl16	0.347323	3.86474	2.4903	0.126655	0.790358
Mcrip1	0.212911	5.31553	2.5004	0.125922	0.790358
Asxl2	0.181811	6.41482	2.54829	0.122512	0.790358
Heatr5a	0.214966	5.46181	2.52012	0.124504	0.790358
2700049A03Rik	-0.355391	4.13165	2.49974	0.12597	0.790358
Prkaa1	0.21685	5.01153	2.54843	0.122503	0.790358
Kmt2d	-0.273323	4.59117	2.54859	0.122491	0.790358
Smug1	0.561479	2.49053	2.53959	0.123124	0.790358
Txndc11	0.312758	4.13509	2.49996	0.125953	0.790358
Clcn7	0.340445	3.82896	2.48745	0.126863	0.790358
Ergic1	0.388719	3.69311	2.49874	0.126042	0.790358
Gtf2f1	-0.163736	6.75178	2.51094	0.125162	0.790358
Reep5	-0.16323	7.39255	2.48759	0.126852	0.790358
Ehbp1l1	-0.20392	6.30819	2.52659	0.124044	0.790358
Cox8a	-0.14852	9.86636	2.56256	0.121518	0.790358
Pten	-0.202033	5.85524	2.51754	0.124689	0.790358
mt-Nd1	-0.128776	11.766	2.49148	0.126569	0.790358
mt-Cytb	0.124541	12.5446	2.53059	0.123759	0.790358
Eid1	-0.187963	7.6145	2.5195	0.127309	0.790762
Bex4	-0.269618	7.50983	2.66662	0.127844	0.790762
Mlf2	-0.169445	6.49231	2.47431	0.127826	0.790762
Ints13	-0.23117	5.45062	2.46951	0.12818	0.790762
Pld3	0.426359	3.28288	2.48127	0.127314	0.790762
Trappc5	0.193829	5.87392	2.47186	0.128006	0.790762
2810402E24Rik	0.373865	3.61406	2.46896	0.12822	0.790762
4933427D14Rik	0.487413	2.83791	2.47986	0.127418	0.790762
Fastkd3	0.387266	3.3598	2.47173	0.128016	0.790762
Cby1	-0.256782	5.37008	2.47332	0.127899	0.790762
Eci1	-0.154743	6.96291	2.46874	0.128237	0.790762
Prrc2a	0.198302	6.76064	2.4922	0.127536	0.790762
Pigm	0.311185	4.09638	2.47587	0.128409	0.791231
D230025D16Rik	0.331123	3.98868	2.46518	0.1285	0.791231
A630001G21Rik	0.52887	2.75448	2.41304	0.132432	0.792748
Armc9	-0.23835	4.83978	2.41698	0.13213	0.792748
Tmem9	-0.21529	5.72908	2.39652	0.133707	0.792748
H3f3a	-0.123505	11.2926	2.40389	0.133136	0.792748
Ints7	0.19424	5.78545	2.40416	0.133115	0.792748
Gpcpd1	0.384524	3.37664	2.42002	0.131898	0.792748
Plagl2	0.23421	5.40721	2.45645	0.129149	0.792748
Edem2	0.301355	4.46891	2.41921	0.131959	0.792748
Blcap	0.49311	2.82337	2.44119	0.130292	0.792748
Hmgb3	-0.124477	9.20996	2.43925	0.130438	0.792748
Nsdhl	-0.351796	3.79943	2.39787	0.133602	0.792748
Igsf3	0.263506	4.7314	2.41433	0.132333	0.792748
Kif2c	-0.23518	5.29312	2.42131	0.131799	0.792748
Hadha	-0.162889	6.72188	2.4026	0.133236	0.792748
Trmt44	-0.547389	3.15503	2.41226	0.132858	0.792748
Chic2	-0.181808	6.12803	2.43314	0.1309	0.792748
Ankrd17	0.145568	6.89875	2.42106	0.131818	0.792748
Sbds	-0.216806	6.17017	2.42296	0.13209	0.792748
Baz1b	-0.138225	7.77938	2.42266	0.131696	0.792748
Rhbdd2	0.353291	3.49381	2.4202	0.131883	0.792748
Agbl3	-0.557066	2.77362	2.45522	0.129241	0.792748
Ube2m	-0.157836	7.1516	2.41851	0.132013	0.792748
Opa3	0.25284	4.70436	2.41637	0.132177	0.792748
Arrb1	0.248867	6.21999	2.46949	0.131723	0.792748
Lamtor1	0.162936	6.70085	2.44353	0.130116	0.792748
Fus	0.134223	7.7495	2.43278	0.130927	0.792748
Uros	-0.239921	6.22177	2.44263	0.132942	0.792748
Tspan32	0.151075	6.71672	2.40954	0.132701	0.792748
Hk1	0.150791	7.10461	2.39951	0.133475	0.792748
Klf1	-0.129589	8.83444	2.40323	0.133187	0.792748
Prdx2	-0.135518	11.1642	2.40521	0.133034	0.792748
Papd5	0.268041	4.71316	2.39721	0.133653	0.792748
Arhgef40	-0.457386	3.50035	2.39995	0.133441	0.792748
Rexo2	-0.13139	8.34831	2.44831	0.129757	0.792748
Pccb	0.240881	4.99744	2.43883	0.13047	0.792748
Ccrl2	-0.611037	2.76513	2.43954	0.130416	0.792748
B9d1	0.334731	3.79852	2.39898	0.133516	0.792748
Dcaf7	0.192853	5.7745	2.40659	0.132928	0.792748
Mrpl58	-0.17239	6.32032	2.45776	0.129051	0.792748
Foxk2	0.230991	5.20523	2.43966	0.130407	0.792748
Zmynd11	0.204664	5.27444	2.45998	0.128886	0.792748
Vps41	0.220874	4.93086	2.39662	0.1337	0.792748
Epdr1	0.184948	6.12717	2.39635	0.13372	0.792748
Hist1h2be	-0.491835	3.11712	2.43477	0.130776	0.792748
Hist1h1e	-0.694486	6.38319	2.97081	0.132625	0.792748
Cfl2	-0.285236	4.70918	2.44205	0.130227	0.792748
2700097O09Rik	-0.252796	5.0854	2.43674	0.130628	0.792748
Gpt	-0.514988	3.02104	2.45077	0.129573	0.792748
Zc3h7b	0.300589	4.4523	2.40919	0.132728	0.792748
Runx1	0.263757	4.8632	2.43471	0.130781	0.792748
Ypel5	-0.55199	3.24969	2.45829	0.129902	0.792748
Rbbp8	-0.237686	5.35224	2.44383	0.130093	0.792748
Aldh1a7	0.483293	2.95736	2.41552	0.132242	0.792748
Gorab	-0.616159	2.54332	2.3846	0.134636	0.793314
Uck2	0.193166	6.19081	2.3856	0.134558	0.793314
Gsn	0.47375	3.04631	2.38414	0.134672	0.793314
Wdr76	-0.206329	5.66265	2.39256	0.134015	0.793314
Ccdc18	-0.244676	4.92172	2.37758	0.135187	0.793314
Zdhhc4	0.250025	4.66718	2.37703	0.13523	0.793314
Zfp956	0.55995	2.7058	2.37592	0.135318	0.793314
Bicd1	0.404746	3.39471	2.38712	0.134439	0.793314
Mcee	0.258322	4.79625	2.37936	0.135047	0.793314
Chchd1	-0.135936	7.56474	2.39325	0.133962	0.793314
Wrap53	0.270442	4.55612	2.38286	0.134772	0.793314
Nt5c3b	0.328692	3.89309	2.37623	0.135293	0.793314
Mfsd14b	0.209313	5.69616	2.37848	0.135116	0.793314
Med6	-0.25012	5.03765	2.38786	0.134381	0.793314
Pus7l	0.373412	3.33258	2.37669	0.135257	0.793314
Ddx39b	0.124345	8.33232	2.37818	0.13514	0.793314
Tom1l1	-0.300778	4.33238	2.37432	0.135443	0.7935
Rpl10	-0.128446	11.1355	2.36871	0.135886	0.794006
Stoml2	-0.128291	7.56644	2.36635	0.136073	0.794006
Zfp637	0.204228	5.55424	2.37129	0.135682	0.794006
Dctd	0.338824	4.4517	2.3863	0.136224	0.794006
Sdhd	-0.154635	7.65052	2.36454	0.136217	0.794006
Dock2	0.430939	3.13501	2.36637	0.136072	0.794006
Snw1	-0.144762	7.26782	2.3618	0.136434	0.794006
Foxn3	0.188798	6.32434	2.3656	0.136133	0.794006
Axin1	-0.237304	4.86944	2.36271	0.136362	0.794006
Psmg2	0.162767	6.81225	2.36123	0.13648	0.794006
Cyb5a	-0.129161	8.05473	2.36018	0.136564	0.794006
Fam83d	-0.407862	3.50533	2.35773	0.136758	0.794043
Mlh3	-0.421106	3.8629	2.36888	0.136735	0.794043
Taf1	-0.179494	6.05873	2.35436	0.137028	0.794516
Mrpl57	-0.15434	7.50581	2.35498	0.136978	0.794516
Snupn	0.412383	3.16517	2.37611	0.137154	0.794645
Hist1h1d	-0.313964	4.35378	2.35173	0.137238	0.794645
Dctn1	0.244029	4.69234	2.34946	0.13742	0.795152
Cops5	-0.147344	6.96219	2.31312	0.14037	0.796481
Smap1	-0.148426	7.3555	2.31713	0.140041	0.796481
Tmem237	-0.569017	2.55641	2.29717	0.141688	0.796481
D2hgdh	-0.486584	2.91334	2.32078	0.139742	0.796481
Dhx9	-0.163091	6.68314	2.27659	0.143412	0.796481
Adss	-0.169659	6.49369	2.33893	0.138267	0.796481
Nelfb	-0.203478	5.58335	2.27829	0.143268	0.796481
Arl6ip6	-0.175464	6.43318	2.31219	0.140446	0.796481
Gorasp2	0.370011	4.9449	2.38171	0.143777	0.796481
Ndufs3	-0.131586	7.44564	2.29423	0.141933	0.796481
Ogt	0.166665	6.70804	2.32753	0.139191	0.796481
Mfn1	-0.218602	4.99878	2.3014	0.141338	0.796481
Gdap2	-0.478146	3.05725	2.27312	0.143705	0.796481
Ostc	-0.174638	6.87104	2.30742	0.140839	0.796481
Med18	0.381741	3.5932	2.42605	0.143165	0.796481
Ahdc1	0.570938	2.36884	2.29526	0.141847	0.796481
Nudc	-0.130257	7.92838	2.30336	0.141175	0.796481
Camta1	0.217365	5.31179	2.28226	0.142935	0.796481
Coq2	0.222806	5.53935	2.31629	0.14011	0.796481
Gm42595	0.608987	2.45812	2.30712	0.140864	0.796481
Rac1	-0.134813	7.2879	2.33329	0.138723	0.796481
Dusp11	-0.153069	6.70429	2.27548	0.143505	0.796481
Bcl2l13	0.205399	5.72859	2.30903	0.140707	0.796481
Ptov1	0.182942	6.23769	2.28986	0.142298	0.796481
Tpp1	0.197164	5.9703	2.29452	0.14191	0.796481
St5	0.367978	4.44779	2.37334	0.139268	0.796481
Arhgap17	0.345879	3.88151	2.31082	0.140559	0.796481
Eif3c	-0.124488	8.51506	2.30668	0.140901	0.796481
Taok2	0.258837	4.79102	2.34346	0.137902	0.796481
Fbxo5	-0.1594	7.11533	2.32948	0.139033	0.796481
Gstt1	0.579349	2.97649	2.29507	0.141863	0.796481
Kat6a	-0.204533	5.41271	2.28094	0.143045	0.796481
Lsm1	-0.159002	6.30899	2.3019	0.141296	0.796481
Fbxo8	-0.254647	4.70008	2.30638	0.140926	0.796481
G430095P16Rik	0.237709	4.72045	2.27713	0.143366	0.796481
Gm10073	-0.169536	6.81429	2.30798	0.140793	0.796481
Oxnad1	-0.28352	4.45311	2.28944	0.142333	0.796481
Hnrnpc	-0.143474	8.39255	2.28878	0.142388	0.796481
Haus4	0.160691	6.36559	2.31451	0.140256	0.796481
Cenpj	-0.442603	3.44833	2.27498	0.143548	0.796481
Tcf12	0.168939	6.02483	2.28302	0.142871	0.796481
Rassf1	0.270797	4.32834	2.28197	0.142959	0.796481
Slc25a38	-0.170784	6.47343	2.29297	0.142038	0.796481
Kif15	-0.159595	6.96493	2.29626	0.141764	0.796481
Mapk7	0.498795	2.79758	2.33041	0.138957	0.796481
Brip1os	0.230207	4.95868	2.31236	0.140432	0.796481
Pip4k2b	0.326951	4.01887	2.32516	0.139385	0.796481
Ormdl3	-0.199625	5.83839	2.2837	0.142813	0.796481
Hist1h2bm	-0.594318	2.96705	2.3261	0.139308	0.796481
Rpp40	0.401137	3.80352	2.30005	0.142675	0.796481
Nsd1	-0.164863	6.51852	2.28445	0.142751	0.796481
Cox7c	-0.132591	9.31672	2.30493	0.141046	0.796481
Srp54a	0.373312	3.53444	2.3252	0.139381	0.796481
Pnn	-0.132163	8.14022	2.29077	0.142222	0.796481
Ifi27	0.193579	5.98947	2.2842	0.142772	0.796481
AW549877	0.477872	2.7409	2.30044	0.141417	0.796481
Plec	0.614576	2.72632	2.34376	0.139112	0.796481
Tbc1d22a	0.458593	2.9277	2.2754	0.143512	0.796481
Tnk2	0.244354	4.93489	2.29187	0.14213	0.796481
Gabpa	0.216313	5.17905	2.27354	0.14367	0.796481
Hcfc1r1	0.205287	5.59816	2.33045	0.138954	0.796481
Svil	-0.320202	4.39415	2.32644	0.13928	0.796481
Prrc1	0.323553	3.77059	2.27226	0.143778	0.796481
Coro1b	0.241342	4.74765	2.27928	0.143185	0.796481
Polr2g	-0.171772	6.54647	2.31894	0.139893	0.796481
Plekhn1	0.413086	3.39811	2.27104	0.143881	0.796531
Insig1	0.501768	2.9758	2.26723	0.144204	0.797795
Mageb16	0.492047	2.78726	2.26455	0.144431	0.798246
Xxylt1	0.633477	2.41857	2.26404	0.144474	0.798246
Fhit	0.507185	2.69822	2.26228	0.144624	0.798552
Klf3	-0.185693	6.9611	2.26708	0.14523	0.798805
Stx8	0.238598	4.88683	2.25782	0.145005	0.798805
Smim15	0.189543	5.43072	2.2551	0.145237	0.798805
Alg3	0.266031	4.5777	2.25761	0.145023	0.798805
Tgif1	0.431438	3.23877	2.25537	0.145215	0.798805
Cebpz	-0.169003	6.80807	2.26037	0.144787	0.798805
Bcs1l	-0.324282	4.23522	2.24155	0.146403	0.799865
Rpl22l1	-0.134637	9.87623	2.24633	0.14599	0.799865
Metap1	0.198756	5.30848	2.24767	0.145875	0.799865
Ncapg	0.164894	6.60649	2.2414	0.146416	0.799865
Pgam5	0.226942	4.98539	2.24243	0.146327	0.799865
Ipo8	0.258635	4.8354	2.24972	0.145699	0.799865
Mrps16	-0.13545	7.67219	2.24032	0.146509	0.799865
Dcp1a	0.32409	3.91924	2.23963	0.146569	0.799865
Lrrfip2	-0.298809	4.29418	2.23928	0.146599	0.799865
Taf15	-0.172159	6.07274	2.23748	0.146756	0.799865
Narf	-0.241869	6.2297	2.28852	0.146112	0.799865
Spata7	0.337144	3.64474	2.24225	0.146343	0.799865
Rrm2b	0.495891	2.6952	2.23767	0.146738	0.799865
Gsdmd	0.465856	2.77527	2.24013	0.146525	0.799865
Grina	-0.179822	6.98647	2.24078	0.146991	0.800634
Ndufa5	-0.142662	7.55195	2.2314	0.147283	0.801191
Rpp14	-0.191657	5.93594	2.23174	0.147254	0.801191
Wdsub1	-0.269084	4.62776	2.22366	0.147959	0.801275
Pcyt1b	-0.320541	4.09646	2.22607	0.147748	0.801275
Tinagl1	-0.608835	2.69375	2.22573	0.147777	0.801275
Pmpcb	-0.188243	6.22941	2.22999	0.147406	0.801275
5430416N02Rik	0.567725	2.41126	2.21964	0.148311	0.801275
Zfand4	0.398297	3.22125	2.21895	0.148371	0.801275
Fam53b	-0.191307	6.82496	2.24048	0.147718	0.801275
Washc4	-0.369361	3.68518	2.21697	0.148545	0.801275
Eea1	-0.239294	5.44981	2.21646	0.148591	0.801275
Sidt2	0.263028	4.50672	2.21987	0.148291	0.801275
H2-Ke6	0.233447	5.20739	2.22433	0.1479	0.801275
Gm42418	-0.814262	10.6971	2.71811	0.148054	0.801275
Uhrf1	0.187516	7.47867	2.26587	0.148435	0.801275
Fbxl15	-0.326096	4.06252	2.21605	0.148627	0.801275
Sash3	0.401872	3.26357	2.20956	0.149199	0.803848
Gps2	-0.179753	6.47816	2.20644	0.149475	0.804307
Dscr3	0.42365	3.3797	2.20731	0.149398	0.804307
Apex2	-0.338446	3.68252	2.2018	0.149887	0.805532
Hhex	0.401088	3.90429	2.22529	0.149893	0.805532
Trp53rkb	0.32261	3.67766	2.19721	0.150295	0.807179
Ehd4	0.203552	5.11485	2.19229	0.150734	0.80851
1500011B03Rik	0.245277	4.59602	2.19273	0.150695	0.80851
Btg2	-0.442454	5.86818	2.44344	0.15088	0.808573
Hnrnpu	-0.12035	9.5161	2.18371	0.151504	0.808573
Ssb	-0.123585	8.4864	2.17896	0.151933	0.808573
Ncdn	0.417373	3.40303	2.17622	0.152181	0.808573
Lrmp	0.237081	4.76518	2.17954	0.151881	0.808573
Cic	0.245198	4.91536	2.18122	0.151729	0.808573
Atp4a	0.43425	2.85119	2.18815	0.151105	0.808573
Higd1a	-0.137979	7.20375	2.17621	0.152182	0.808573
Immp2l	0.390787	3.20342	2.18632	0.151269	0.808573
Susd6	0.231075	4.83744	2.18823	0.151098	0.808573
Nup50	-0.15601	6.4409	2.18325	0.151546	0.808573
Nelfe	0.201778	5.60391	2.17682	0.152127	0.808573
Zbtb12	0.394779	3.33652	2.1855	0.151343	0.808573
Scd2	-0.29089	4.79542	2.18949	0.151231	0.808573
AC149090.1	0.225729	5.44572	2.17748	0.152067	0.808573
Trappc6b	-0.168267	6.31982	2.17329	0.152446	0.808958
Rps6kb2	0.267584	4.22925	2.17416	0.152367	0.808958
Anapc1	0.159951	6.47043	2.17023	0.152724	0.809924
Tbc1d13	0.415916	3.29723	2.16895	0.15284	0.809941
Zfp26	0.306314	3.96036	2.16809	0.152918	0.809941
Mydgf	-0.169867	6.5529	2.16595	0.153113	0.810464
Fpgs	0.195697	5.58966	2.16368	0.153321	0.810544
Eid2b	-0.590927	2.62861	2.16158	0.153512	0.810544
Txndc5	0.257411	5.14573	2.17228	0.153447	0.810544
Rps2	0.115684	12.521	2.16331	0.153354	0.810544
Parp16	-0.53863	2.85446	2.16038	0.153622	0.810617
Actr1b	-0.284743	4.59977	2.15386	0.15422	0.810641
Fam107b	0.252784	4.45703	2.15085	0.154497	0.810641
Ndufa8	-0.131752	7.91833	2.1496	0.154612	0.810641
Enox2	0.424724	3.18243	2.15284	0.154314	0.810641
Rap1a	-0.142065	7.05447	2.14904	0.154664	0.810641
Dph2	0.413523	3.33807	2.15829	0.153813	0.810641
Plac8	0.635051	5.50669	2.57479	0.15467	0.810641
Dyrk2	0.370563	3.32642	2.15779	0.153859	0.810641
Pik3cb	-0.37036	3.83457	2.15605	0.154019	0.810641
Phb	-0.223451	6.09727	2.1704	0.154682	0.810641
Kif13a	0.43138	2.9831	2.15096	0.154487	0.810641
Casp6	-0.248726	5.5082	2.16081	0.154801	0.81076
Tmem206	0.628089	2.42074	2.14649	0.154899	0.810773
Glrx2	-0.16547	6.65098	2.14537	0.155003	0.810813
Rbm39	-0.119041	8.48874	2.13986	0.155513	0.811264
Ppid	-0.143037	7.66041	2.1371	0.15577	0.811264
Lrig1	0.561365	2.43802	2.13714	0.155766	0.811264
Samd1	-0.151146	6.58037	2.13752	0.155731	0.811264
Wdr59	0.324134	3.53361	2.1407	0.155436	0.811264
Ints2	-0.202261	5.36435	2.14082	0.155424	0.811264
Cpped1	0.366945	3.74804	2.13918	0.155577	0.811264
Tmem138	-0.232775	4.69476	2.18006	0.155857	0.811264
Terf1	-0.245885	5.40922	2.13819	0.156259	0.811354
Ensa	-0.222356	5.65194	2.13375	0.156082	0.811354
Ifitm3	0.201385	5.70278	2.13237	0.156211	0.811354
Usp16	0.173277	5.81132	2.13217	0.15623	0.811354
Top3a	0.497535	2.46133	2.12829	0.156592	0.811928
Ppm1d	-0.231313	5.03961	2.12947	0.156482	0.811928
Psmc5	-0.135415	7.17034	2.12759	0.156658	0.811928
Raf1	0.213866	5.44953	2.12357	0.157035	0.812887
Dcaf1	0.191768	5.51573	2.12438	0.156959	0.812887
Yars	-0.186156	5.51472	2.12097	0.15728	0.813657
Eif5	-0.123705	8.47517	2.11987	0.157383	0.813693
Arfgef1	-0.171924	5.91553	2.10449	0.158839	0.814099
Cdc42bpa	0.207986	5.1938	2.09819	0.159441	0.814099
Zeb2os	0.465376	2.98761	2.1076	0.158544	0.814099
Siah2	0.359502	3.46928	2.11422	0.157916	0.814099
Zfp687	0.319302	3.82123	2.11529	0.157815	0.814099
Txn1	-0.117564	9.30847	2.10113	0.15916	0.814099
Abhd11	0.207969	5.55751	2.10326	0.158957	0.814099
Gapdh	-0.119592	9.34242	2.09979	0.159288	0.814099
Smim10l1	0.228036	5.07388	2.11674	0.157678	0.814099
Tsg101	-0.1817	6.07107	2.10908	0.158403	0.814099
Tpgs1	-0.212301	4.94583	2.09571	0.159678	0.814099
Ranbp10	-0.209138	6.26811	2.11729	0.158846	0.814099
Lrch1	0.425256	3.15834	2.10465	0.158825	0.814099
Derl2	-0.208499	5.06385	2.10359	0.158926	0.814099
Rdh14	0.280722	4.27201	2.09617	0.159635	0.814099
Rrm2	-0.160479	8.6891	2.14688	0.157633	0.814099
Mboat2	0.193141	5.96655	2.11028	0.158289	0.814099
Sec23a	0.335347	3.6238	2.0958	0.159671	0.814099
Rangap1	-0.147039	6.91789	2.10526	0.158767	0.814099
Tob2	0.203147	5.05793	2.1113	0.158193	0.814099
Polr2h	-0.150357	6.90065	2.09956	0.15931	0.814099
Socs5	0.537283	2.87457	2.11171	0.158566	0.814099
Impact	0.376777	3.63225	2.10155	0.15912	0.814099
Hax1	-0.205697	5.59372	2.09316	0.159923	0.814599
Dennd4c	0.297814	3.94407	2.09348	0.159969	0.814599
Acadl	-0.150917	6.72982	2.09072	0.160158	0.815068
Eif2d	0.193285	5.37	2.08865	0.160357	0.8151
2600006K01Rik	-0.320428	3.84678	2.08904	0.160319	0.8151
Dbr1	0.254724	4.89083	2.08735	0.160483	0.815249
Ncapg2	-0.235162	6.48553	2.13861	0.160895	0.816361
Hlcs	0.49944	2.57588	2.08333	0.16087	0.816361
Stx18	0.285554	3.90927	2.08527	0.16118	0.817316
Zfp768	0.514069	2.40018	2.07802	0.161385	0.817867
Lancl1	0.27664	4.18212	2.07319	0.161855	0.818144
Pi4kb	0.309108	3.99267	2.06928	0.162236	0.818144
B3glct	0.203255	5.34268	2.06554	0.162602	0.818144
Tmem40	0.446654	3.16388	2.06646	0.162512	0.818144
Zfp422	0.263549	5.24455	2.09566	0.162403	0.818144
Zfp358	0.548366	2.49496	2.07208	0.161963	0.818144
Slc12a4	0.333178	3.89772	2.07283	0.16189	0.818144
Egln1	-0.25049	4.6461	2.07354	0.16182	0.818144
Ccdc71	0.255077	4.49251	2.06717	0.162442	0.818144
Fbxw11	0.288211	4.07439	2.06811	0.16235	0.818144
Elmsan1	0.307916	4.01833	2.06711	0.162448	0.818144
Ccdc167	0.245678	4.80975	2.07086	0.162082	0.818144
Xrcc5	0.180737	5.42265	2.06241	0.162909	0.818711
Nudt18	0.349907	3.33156	2.06336	0.162816	0.818711
Dkc1	0.133851	7.79692	2.06127	0.16302	0.818733
9130401M01Rik	0.226104	5.00307	2.06039	0.163107	0.818733
Pja1	-0.269634	4.74047	2.04995	0.164138	0.820708
Cecr2	-0.256595	4.80401	2.05102	0.164032	0.820708
Psmb10	-0.204754	5.64026	2.05501	0.163637	0.820708
1700123O20Rik	-0.160382	6.15077	2.05318	0.163818	0.820708
Atp1b3	0.154738	6.30608	2.0542	0.163717	0.820708
Nhp2	-0.1195	8.49447	2.04952	0.164181	0.820708
Ndufa7	0.122557	7.43249	2.05143	0.163991	0.820708
Lamp2	0.241379	5.02037	2.03813	0.165313	0.820952
S100a1	0.307802	4.26121	2.03731	0.165395	0.820952
Psip1	-0.116602	8.11225	2.04302	0.164826	0.820952
Jak1	-0.167057	6.73191	2.0447	0.164659	0.820952
Copg2	0.262658	4.46842	2.03745	0.165382	0.820952
Sec23ip	0.1942	5.55622	2.03767	0.16536	0.820952
Gipc1	0.210905	5.35629	2.04139	0.164989	0.820952
Suz12	-0.132747	7.50766	2.03988	0.165139	0.820952
Atp5h	-0.124054	9.91649	2.04486	0.164643	0.820952
Cinp	-0.150562	6.4036	2.03732	0.165395	0.820952
Rnps1	0.136745	7.25319	2.0382	0.165307	0.820952
Znhit2	-0.237961	4.9291	2.04766	0.164364	0.820952
Dnajb14	0.232901	5.01261	2.03365	0.165763	0.822291
Ndufa4	-0.118235	9.74263	2.03255	0.165872	0.822351
Tmem131	-0.184048	5.93681	1.97668	0.171593	0.823199
Slc39a10	0.354929	3.3577	2.01128	0.168023	0.823199
Klf7	-0.487309	2.72237	1.99391	0.169804	0.823199
Sp100	0.369315	3.49968	1.97375	0.1719	0.823199
Pask	-0.275325	4.19529	1.95812	0.173546	0.823199
Tmem183a	-0.170525	6.05015	1.97746	0.171512	0.823199
Cdc73	0.180171	5.60307	1.97097	0.172191	0.823199
Uhmk1	0.208675	5.25255	1.95868	0.173487	0.823199
Acbd3	-0.200582	5.22581	1.9594	0.173411	0.823199
Nudt5	-0.122704	7.46234	2.01798	0.167342	0.823199
Arhgap15	0.378996	3.32126	1.96898	0.172401	0.823199
Ptpra	-0.184287	5.82697	1.96449	0.172873	0.823199
Commd7	0.188474	5.17197	1.96066	0.173278	0.823199
Plp2	0.388057	3.17659	1.96095	0.173247	0.823199
Hspa4l	-0.201876	6.05053	1.99242	0.170398	0.823199
Ssr3	0.167821	6.4154	1.98688	0.170531	0.823199
Papss1	0.277085	3.90269	1.97821	0.171434	0.823199
Rap1gds1	0.292923	3.80896	1.9655	0.172767	0.823199
Lyn	-0.463523	2.7881	1.99885	0.169295	0.823199
Nol6	-0.270818	4.13566	1.96367	0.17296	0.823199
Phactr4	-0.201497	5.21095	2.01786	0.167354	0.823199
Tardbp	0.135635	7.61902	1.96641	0.172671	0.823199
Xrcc2	0.309513	4.03292	1.99169	0.170033	0.823199
Htt	0.193311	5.50185	1.98303	0.170931	0.823199
Tmed5	-0.189	5.98835	1.96545	0.172771	0.823199
Kmt5a	-0.116721	7.94149	2.00688	0.168472	0.823199
Pan3	0.16332	5.9984	2.02275	0.166859	0.823199
Bet1	-0.209847	5.01238	1.97994	0.171253	0.823199
Fam3c	-0.332258	3.77968	1.98154	0.171086	0.823199
Hipk2	-0.224146	5.83244	2.00129	0.169916	0.823199
Rnf181	0.221833	4.87559	2.01407	0.167739	0.823199
Snrpg	-0.16212	8.17345	2.03845	0.168752	0.823199
Itpr1	0.357934	3.30739	2.02462	0.16667	0.823199
Atp6v1e1	-0.156442	6.40487	2.02501	0.166631	0.823199
Rhno1	-0.153144	6.14493	1.9838	0.170851	0.823199
Etfbkmt	-0.509075	2.87077	1.99085	0.17012	0.823199
Svip	-0.187717	5.71525	2.01314	0.167834	0.823199
Whamm	-0.259642	4.75494	1.99166	0.170036	0.823199
Dctn5	-0.259713	4.47388	1.96564	0.172752	0.823199
Cdipt	-0.208167	4.99644	2.02631	0.1665	0.823199
Ostm1	-0.3096	4.06533	1.9659	0.172724	0.823199
Pwp2	0.27994	4.15425	1.96793	0.172511	0.823199
AU041133	0.494286	2.49076	2.01396	0.16775	0.823199
Zfc3h1	-0.241969	5.01919	1.98528	0.170697	0.823199
Gns	0.348227	3.46886	1.99361	0.169835	0.823199
Cd63	0.349782	3.51495	1.9966	0.169526	0.823199
Borcs8	-0.17721	5.87402	1.9685	0.172451	0.823199
Ap1m1	0.234194	4.78817	1.99404	0.16979	0.823199
Nup133	0.182181	5.74966	1.96102	0.17324	0.823199
Cab39l	-0.199848	5.19362	2.01174	0.167976	0.823199
Kpna3	0.159894	6.12911	2.01018	0.168135	0.823199
Ncapd3	-0.158674	6.5676	1.99661	0.169526	0.823199
Snx19	0.452506	3.15045	2.01319	0.167829	0.823199
Cib2	0.458418	2.75004	1.97187	0.172097	0.823199
Adam10	-0.164938	6.61984	1.98402	0.170828	0.823199
Cox7a2	-0.124233	8.80278	1.97	0.172293	0.823199
Twf2	-0.467311	3.11899	1.99416	0.169779	0.823199
Pno1	-0.177138	5.79012	1.99849	0.169332	0.823199
Tnip1	-0.368236	3.52594	1.99409	0.169786	0.823199
0610010K14Rik	0.22125	4.84444	2.01943	0.167195	0.823199
Sap30bp	-0.195754	5.19191	1.977	0.17156	0.823199
Fbf1	0.377926	3.27876	1.97431	0.171841	0.823199
Faap100	0.313622	4.19818	1.97758	0.171687	0.823199
Hist1h4h	-0.652555	2.72966	2.0016	0.169013	0.823199
Vps28	-0.160143	6.07009	1.9716	0.172125	0.823199
Gm26518	-0.503383	2.74308	1.96945	0.172351	0.823199
Gart	0.156633	6.90883	1.96842	0.172459	0.823199
Zbtb21	-0.474375	2.88605	2.02117	0.167019	0.823199
1600012H06Rik	-0.455174	3.02129	1.9634	0.172988	0.823199
Srrm2	-0.112799	8.68047	1.97593	0.171672	0.823199
Brpf3	0.27278	5.04862	1.99393	0.17082	0.823199
Trim26	0.378281	3.24419	2.0637	0.168096	0.823199
3110002H16Rik	-0.279414	4.29009	1.9976	0.169424	0.823199
Gnpda1	-0.303291	4.29269	1.97965	0.171284	0.823199
Lmnb1	-0.138882	7.45668	2.00744	0.168415	0.823199
Kcng2	0.338253	4.11696	1.98166	0.172338	0.823199
Mbp	0.217312	5.40163	1.98794	0.170422	0.823199
Slc9a6	0.542106	2.42925	1.95606	0.173765	0.823776
Tbc1d8	0.437344	3.4309	1.95569	0.175744	0.823877
Retreg2	0.15359	6.79284	1.94563	0.174876	0.823877
Dedd	-0.278896	4.07646	1.94174	0.175292	0.823877
Ralgapb	0.272064	4.35213	1.93479	0.17604	0.823877
Prelid3b	0.15051	6.51528	1.95181	0.174217	0.823877
Nkap	-0.182036	5.51102	1.93525	0.17599	0.823877
Xist	0.121687	10.081	1.95041	0.174366	0.823877
Zfp639	0.175106	5.78921	1.94378	0.175074	0.823877
Rnf220	0.196104	5.5859	1.93766	0.175731	0.823877
Micall2	-0.272572	4.4093	1.94848	0.174572	0.823877
Sephs2	-0.162923	6.45407	1.95101	0.174302	0.823877
Mcm9	-0.379809	3.3009	1.93663	0.175841	0.823877
Atg14	-0.489934	2.88634	1.93496	0.176021	0.823877
Chmp7	-0.267696	4.458	1.94547	0.174893	0.823877
Itm2b	0.129586	7.853	1.94699	0.174731	0.823877
Med4	0.170046	6.07595	1.94225	0.175238	0.823877
Rgcc	-0.389279	6.90642	2.21963	0.176127	0.823877
Elof1	-0.139224	7.07085	1.94482	0.174963	0.823877
Snx22	-0.509591	2.94049	1.93592	0.175918	0.823877
Ddx56	0.239735	5.20395	1.94843	0.175404	0.823877
Zfyve21	0.242841	4.35762	1.94613	0.174822	0.823877
Dgat1	0.403366	3.0377	1.95042	0.174365	0.823877
Zfand5	-0.177601	5.5445	1.9458	0.174858	0.823877
Cnnm1	-0.496581	2.80875	1.95281	0.17411	0.823877
Srrt	-0.124688	7.63443	1.93124	0.176423	0.824193
Fxyd5	0.316489	3.71742	1.93099	0.17645	0.824193
Dync1li1	-0.231208	4.74782	1.93064	0.176487	0.824193
Tsc22d3	-0.398275	3.44461	1.92235	0.177386	0.824542
Cks1b	-0.109909	8.32118	1.92096	0.177538	0.824542
Coa7	-0.249601	4.67511	1.9246	0.177143	0.824542
Rfc2	-0.125606	7.4086	1.92843	0.176727	0.824542
Arhgdib	0.272408	5.29831	1.96691	0.177397	0.824542
Plpp5	0.259343	4.31318	1.93042	0.176879	0.824542
Hyal1	0.310756	4.19303	1.92741	0.177108	0.824542
Scap	0.207776	4.81735	1.92132	0.177499	0.824542
Cmtm6	0.266029	4.21956	1.92272	0.177346	0.824542
Trappc8	-0.245158	4.68069	1.92653	0.176932	0.824542
A130010J15Rik	0.367711	3.24608	1.91872	0.177783	0.824771
Brms1	0.18546	5.16314	1.9196	0.177686	0.824771
Vcpip1	-0.200138	5.25166	1.91009	0.178727	0.824942
Ndufs2	-0.129266	7.829	1.89429	0.180472	0.824942
Fh1	0.141629	6.63414	1.89034	0.180911	0.824942
Nup188	0.188793	5.57138	1.88223	0.181817	0.824942
Nhlrc3	0.441277	2.78184	1.8886	0.181105	0.824942
Mrpl24	-0.151875	6.81617	1.91076	0.178653	0.824942
Gbp3	-0.681225	2.48937	1.88332	0.181695	0.824942
Tesk1	-0.330974	3.7912	1.90088	0.179741	0.824942
Glipr2	-0.468168	2.90764	1.88251	0.181786	0.824942
Gne	-0.252402	4.36906	1.87975	0.182095	0.824942
Nrd1	-0.153176	6.27257	1.89538	0.180351	0.824942
Fam213b	0.52804	2.51173	1.91077	0.178652	0.824942
Slc25a40	-0.309548	3.85435	1.96541	0.181738	0.824942
Dnajb6	-0.137696	6.93379	1.88364	0.18166	0.824942
Kdm2b	0.144209	6.31468	1.8917	0.180759	0.824942
Ptpn6	0.186548	5.38657	1.89385	0.180521	0.824942
Golt1b	0.210944	4.9606	1.88829	0.181139	0.824942
Sphk2	0.274203	4.32951	1.90127	0.179698	0.824942
AU020206	0.191995	5.34497	1.90256	0.179556	0.824942
Srgn	0.168143	7.30909	1.91933	0.180736	0.824942
Bsg	-0.112048	9.53072	1.90777	0.178982	0.824942
Kat6b	-0.42287	3.18912	1.88176	0.181871	0.824942
Slc7a7	0.397457	3.07311	1.89131	0.180804	0.824942
Epor	-0.134359	6.91917	1.87979	0.182091	0.824942
Vwa5a	0.567617	2.46518	1.87957	0.182116	0.824942
Rasa2	0.448888	3.18176	1.90017	0.180509	0.824942
Thg1l	0.170529	5.93062	1.91152	0.17857	0.824942
Cnot6	0.142671	6.89751	1.88669	0.181319	0.824942
Zkscan17	0.390009	3.14755	1.91747	0.177919	0.824942
Sumo2	-0.106321	9.62804	1.89506	0.180386	0.824942
Rhbdf2	-0.574385	2.71626	1.89921	0.179926	0.824942
Card19	-0.440963	3.01818	1.89254	0.180666	0.824942
Trip13	-0.195168	5.11075	1.89663	0.180212	0.824942
Dhfr	-0.138677	6.86039	1.88741	0.181238	0.824942
Pdia6	-0.134734	7.09291	1.90314	0.179491	0.824942
Ubr5	-0.158974	6.0845	1.90557	0.179224	0.824942
Golgb1	-0.188459	5.66343	1.9116	0.17856	0.824942
Atg3	-0.170438	5.89036	1.90722	0.179043	0.824942
Cdc5l	-0.132177	7.011	1.90384	0.179415	0.824942
Rpl27-ps3	0.231485	4.71644	1.90906	0.17884	0.824942
Redrum	-0.36323	4.18215	1.90805	0.17895	0.824942
Sf3b2	-0.108887	8.29653	1.90939	0.178804	0.824942
Psat1	-0.282547	5.05826	1.91027	0.181982	0.824942
Pank1	0.281829	4.17237	1.891	0.180838	0.824942
Tmem245	0.288875	3.7402	1.87537	0.182588	0.825963
2810004N23Rik	0.170527	6.49002	1.87667	0.182442	0.825963
Eef2kmt	0.276895	4.30348	1.87496	0.182635	0.825963
Hspe1	-0.129875	10.1856	1.87158	0.183016	0.826044
Usf1	0.247553	4.26136	1.8645	0.183818	0.826044
2021-03-07	0.169835	5.59387	1.86834	0.183383	0.826044
Tmem230	0.210877	4.66198	1.87033	0.183158	0.826044
Dtd1	-0.173917	5.76808	1.86568	0.183684	0.826044
Otud5	-0.218769	5.65739	1.87072	0.183787	0.826044
Tbc1d19	0.613723	2.30332	1.87198	0.182971	0.826044
Gsk3a	0.1708	5.764	1.86532	0.183725	0.826044
Rbm42	0.161485	6.12966	1.86927	0.183277	0.826044
Lrrc36	-0.420455	3.2139	1.86696	0.18354	0.826044
Slc25a11	0.168463	5.88151	1.86443	0.183826	0.826044
Pum3	0.227173	6.13938	1.91487	0.183366	0.826044
Hexdc	0.437464	3.02824	1.86039	0.184286	0.827671
Bloc1s6	0.219483	4.48378	1.85845	0.184507	0.828042
Atrx	-0.131833	7.69651	1.85537	0.184859	0.828042
Tnrc6c	0.164516	6.08371	1.85575	0.184815	0.828042
Psmb1	-0.107287	8.70837	1.8573	0.184638	0.828042
Zfyve27	0.284806	3.97247	1.85648	0.184732	0.828042
Pdcl	0.238547	4.27204	1.84959	0.185522	0.828408
Tgm2	-0.279651	4.54352	1.84953	0.185529	0.828408
Slc25a14	-0.572538	2.62885	1.85242	0.185197	0.828408
Cfap20	-0.174441	5.84822	1.85356	0.185066	0.828408
Vps13b	0.242272	4.60245	1.8509	0.185372	0.828408
Pqlc1	-0.16823	6.0121	1.85062	0.185403	0.828408
Rab38	-0.327335	3.77454	1.84515	0.186033	0.829861
Ero1l	-0.240967	4.9735	1.84499	0.186051	0.829861
Mrps5	-0.178952	6.67274	1.85425	0.186178	0.829991
Ptrh1	0.466226	2.59581	1.81832	0.189157	0.830451
Cdca7	0.145056	6.6076	1.83562	0.187136	0.830451
2900097C17Rik	0.142799	6.48395	1.83004	0.187784	0.830451
Stau1	-0.23111	4.63266	1.83059	0.187721	0.830451
Zbtb33	0.327555	3.50093	1.88497	0.188502	0.830451
Smc4	-0.110475	9.03497	1.82467	0.188412	0.830451
Ube2q1	0.215979	5.18996	1.81724	0.189285	0.830451
Dram2	0.257837	4.15456	1.82878	0.187931	0.830451
Clta	-0.102632	8.69744	1.81592	0.189439	0.830451
Rragc	-0.214216	4.99588	1.83223	0.18753	0.830451
Wdtc1	0.239975	4.39569	1.81913	0.189062	0.830451
Mettl27	0.295365	4.12786	1.83905	0.186737	0.830451
Bud23	-0.189602	5.96317	1.83768	0.186896	0.830451
Zkscan5	-0.603657	2.75003	1.82302	0.189142	0.830451
Mat2a	0.122808	8.60051	1.81672	0.189346	0.830451
Tex261	-0.152288	6.54326	1.82713	0.188124	0.830451
Slc6a6	0.193507	5.46191	1.81308	0.189775	0.830451
Fgfr1op2	-0.129674	7.01384	1.82312	0.188593	0.830451
Stk38l	0.439768	2.86242	1.81557	0.189481	0.830451
Tmc4	-0.269009	4.36215	1.8189	0.189089	0.830451
Ppp5c	-0.166326	5.74848	1.8365	0.187033	0.830451
Faap24	-0.239075	4.47514	1.83713	0.18696	0.830451
Cd37	0.212053	4.8538	1.81075	0.19005	0.830451
Rfxank	-0.385051	3.36885	1.83298	0.187442	0.830451
Rspry1	-0.16618	5.64541	1.81176	0.18993	0.830451
Vps9d1	0.444435	2.76667	1.81176	0.18993	0.830451
Oxsm	-0.583296	2.68662	1.82354	0.188544	0.830451
Gnl3	-0.136516	7.81533	1.82012	0.188945	0.830451
Tmem205	0.499135	2.48074	1.81108	0.190012	0.830451
Pigb	-0.425093	2.91284	1.83607	0.187083	0.830451
Hyal2	0.247129	4.58991	1.82845	0.18797	0.830451
Flii	0.190248	5.48941	1.83736	0.186934	0.830451
Ccnh	0.151348	6.63297	1.81138	0.189975	0.830451
Wars	0.207242	4.77272	1.82297	0.188611	0.830451
Xrcc3	0.439784	2.91007	1.82057	0.188892	0.830451
Gemin6	-0.190944	6.10525	1.8285	0.188456	0.830451
Tmx3	0.223032	4.58601	1.82537	0.18833	0.830451
Rab1b	0.204743	4.88046	1.82193	0.188733	0.830451
Ubxn1	-0.110854	7.88802	1.8102	0.190115	0.830451
Syap1	-0.409354	3.17948	1.80551	0.190671	0.830892
Nasp	-0.121808	8.69781	1.80048	0.191271	0.830892
Enoph1	0.247873	4.2617	1.80527	0.1907	0.830892
Gcn1l1	0.153135	6.11793	1.80408	0.190842	0.830892
Abcb9	0.312461	3.57503	1.79947	0.191391	0.830892
Lrp6	0.227709	4.55657	1.79845	0.191512	0.830892
Rps12	0.120477	12.7135	1.80231	0.191052	0.830892
Cnn2	0.494885	2.6374	1.79695	0.191691	0.830892
Cdk10	0.285836	3.95182	1.80693	0.190503	0.830892
Vcl	-0.194012	5.30605	1.7981	0.191554	0.830892
Dhrs13	-0.320421	3.77182	1.80078	0.191234	0.830892
Cdk13	-0.204039	5.42614	1.80811	0.190363	0.830892
Pcnx4	-0.477991	2.95825	1.79733	0.191646	0.830892
Irak4	-0.445519	2.79193	1.80132	0.19117	0.830892
Nrip1	-0.140937	6.62589	1.80292	0.190979	0.830892
Ppp2r3d	0.277929	3.91038	1.79597	0.191809	0.830974
Agap1	0.162687	5.64075	1.77218	0.194682	0.831037
Pnpla7	0.228095	4.47318	1.78216	0.193471	0.831037
Fastkd1	0.394749	3.03422	1.79126	0.192374	0.831037
Usp8	-0.174802	5.45365	1.77756	0.194028	0.831037
Samhd1	-0.199614	5.35373	1.78059	0.19366	0.831037
Proser1	0.243499	4.40109	1.77274	0.194613	0.831037
Mfsd1	0.211456	4.80204	1.78838	0.19272	0.831037
Selenoi	0.172118	5.4241	1.76498	0.195561	0.831037
Ppm1g	-0.107594	8.24644	1.79163	0.192329	0.831037
Grpel1	-0.132629	7.46101	1.78732	0.192848	0.831037
2610524H06Rik	0.187519	5.31118	1.79166	0.192325	0.831037
Trafd1	0.260929	4.02296	1.77295	0.194588	0.831037
Erp29	-0.104819	8.60842	1.78663	0.192931	0.831037
Sem1	-0.122885	8.54722	1.77013	0.194932	0.831037
Phf14	-0.152636	6.22385	1.78376	0.193277	0.831037
Tigd2	0.19713	5.11412	1.78424	0.193219	0.831037
Zfp511	-0.203916	5.26608	1.76674	0.195346	0.831037
Zdhhc17	0.253877	4.07914	1.79172	0.192318	0.831037
Tti2	-0.318238	3.77581	1.78348	0.193311	0.831037
Zfp866	0.366695	3.53462	1.76726	0.195283	0.831037
Slc10a7	0.299369	3.73344	1.77438	0.194414	0.831037
Ddx39	-0.109205	8.53043	1.76862	0.195116	0.831037
Atxn7	0.219555	4.77286	1.77205	0.194698	0.831037
Herpud2	0.196805	5.06778	1.76846	0.195136	0.831037
Pex13	0.240226	4.32332	1.76984	0.194967	0.831037
Spin1	0.304731	3.81708	1.76521	0.195533	0.831037
Zfp825	-0.351894	3.54278	1.77539	0.194291	0.831037
Fam172a	0.196202	5.16491	1.782	0.193489	0.831037
Depdc1b	-0.3163	4.01731	1.77988	0.193747	0.831037
Ralgapa1	-0.229335	4.91671	1.78338	0.193323	0.831037
Mnat1	-0.252105	4.36324	1.78634	0.192965	0.831037
Slc45a4	0.217985	5.11762	1.77261	0.19463	0.831037
Letmd1	0.32187	4.00402	1.79683	0.192208	0.831037
Gnl1	0.199816	4.86413	1.76525	0.195529	0.831037
2700062C07Rik	-0.220122	4.85502	1.78302	0.193367	0.831037
Sart1	-0.167238	5.81957	1.78109	0.1936	0.831037
Arl2	0.190745	5.63732	1.76951	0.195008	0.831037
mt-Atp8	-0.280494	4.48752	1.7658	0.195462	0.831037
Kdm6a	0.16308	6.21332	1.76	0.196174	0.831768
Tada3	0.199409	5.0144	1.76176	0.195957	0.831768
Hddc3	0.199459	4.99888	1.7604	0.196124	0.831768
Stx7	0.253743	4.43652	1.75894	0.196303	0.831768
Mto1	-0.18961	5.25853	1.76051	0.19611	0.831768
Zfp91	-0.118926	7.3184	1.75877	0.196324	0.831768
Pikfyve	0.244932	4.45685	1.75479	0.196815	0.832021
Ift74	0.386326	2.94665	1.74794	0.197664	0.832021
Ankrd13a	0.118285	7.4895	1.74802	0.197653	0.832021
Pcbp1	0.116883	9.06768	1.75459	0.19684	0.832021
[truncated: 29,055 more rows]

## Sheet: Granulocyte-Monocyte Precursor
Granulocyte-Monocyte Precursor
gene	logFC	logCPM	F	PValue	FDR
Ftl1-ps1	2.63673	9.585	288.779	9.33304e-20	6.45287e-16
Ftl1	1.41551	10.0233	144.879	2.21749e-16	7.66588e-13
Ly6c2	1.1107	8.95639	81.8162	4.22802e-12	9.74418e-09
Gm42031	3.68043	5.94283	56.2882	1.25751e-09	2.1736e-06
Hmox1	1.70929	4.3494	39.2025	8.59919e-08	0.000110173
Hist1h4i	2.04672	5.03405	38.8337	9.56086e-08	0.000110173
Tpm3-rs7	1.12439	6.37896	27.9217	2.77088e-06	0.00266763
Guca1a	3.48816	3.89942	27.8831	3.08664e-06	0.00266763
Htatip2	3.1636	4.15396	21.9486	2.33851e-05	0.0179649
Maob	2.33938	3.7266	21.1199	2.95676e-05	0.020443
Ifi202b	2.98033	5.61948	20.0645	6.78321e-05	0.0426356
Il11ra1	1.49032	4.46905	18.4109	8.15412e-05	0.0433674
1700097N02Rik	1.30391	4.09493	18.5839	7.63203e-05	0.0433674
BC023719	2.93084	4.22846	18.1262	9.56325e-05	0.0472288
Mfng	2.85074	3.44216	17.717	0.000111811	0.0515374
Hist1h1e	-0.860067	5.74973	16.2985	0.000187896	0.0811947
Ifi27l2a	1.1811	4.36984	15.8111	0.000225744	0.0918114
Rnf38	0.913383	4.66002	12.9753	0.000725549	0.278691
Gpr89	0.894097	4.58873	11.3362	0.00146921	0.483721
Alkbh8	1.00201	4.18716	11.4764	0.00138184	0.483721
Zbed4	0.884572	4.72881	11.5692	0.00140759	0.483721
Pcyox1l	0.713373	5.10791	11.1522	0.00159281	0.500575
Msantd4	1.19311	3.67651	10.598	0.00203539	0.586361
mt-Nd1	-0.325649	11.4255	10.6725	0.00196904	0.586361
Kctd14	1.19323	3.76987	9.8965	0.00278872	0.771248
Ctse	1.43586	4.62408	9.83879	0.00298624	0.79411
Grn	-0.513608	6.40444	9.284	0.00368754	0.879161
Tex2	0.709036	4.92914	9.35411	0.00357028	0.879161
Arl13b	-1.30206	3.80723	9.29404	0.00367005	0.879161
Dync1li1	-0.904791	4.43343	9.18633	0.00385638	0.888767
Serpinb1a	-0.428967	9.09982	9.43967	0.00433745	0.967391
Alg5	0.53686	5.62906	8.82015	0.00456809	0.967775
Amdhd2	0.589546	5.43449	8.79625	0.00461912	0.967775
Tcea1	-0.267433	5.97604	2.17344	0.146685	0.987034
Atp6v1h	-0.195798	4.86496	0.658176	0.421576	0.987034
Vcpip1	-0.201562	4.87281	0.69821	0.407363	0.987034
Sgk3	-0.284797	5.54968	2.11609	0.152011	0.987034
Ncoa2	0.51126	4.14077	3.01464	0.0886778	0.987034
Lactb2	0.551637	4.08759	2.89723	0.0949458	0.987034
Terf1	-0.20489	5.25172	0.894742	0.348747	0.987034
Tmem70	-0.193788	5.13189	0.702812	0.405833	0.987034
Mcm3	0.175243	7.35614	1.76592	0.189926	0.987034
Ogfrl1	-0.235724	7.97407	3.3495	0.0731948	0.987034
Smap1	0.137557	6.29497	0.813024	0.371553	0.987034
Lmbrd1	-0.546579	4.13235	2.53274	0.117814	0.987034
Ptp4a1	0.346709	5.89601	3.4375	0.0696388	0.987034
Bag2	0.233118	4.26035	0.667126	0.417932	0.987034
Zfp451	-0.233554	4.57841	0.741701	0.39323	0.987034
Ccdc115	0.262065	6.09751	2.55148	0.116496	0.987034
Fam168b	-0.158634	5.53304	0.651748	0.423314	0.987034
Uggt1	-0.234784	5.49779	1.42513	0.238198	0.987034
Arid5a	-0.404729	4.29064	1.66841	0.202414	0.987034
Cnnm3	0.385973	3.95287	1.35384	0.250133	0.987034
Tmem131	-0.310581	4.89626	1.65991	0.203549	0.987034
Coa5	0.441141	5.33756	4.31815	0.0428647	0.987034
Mrpl30	0.10142	7.76766	0.730223	0.396889	0.987034
Aff3	-0.615311	3.72115	1.89926	0.174344	0.987034
Map4k4	-0.517867	5.06454	4.39296	0.0411734	0.987034
Fhl2	1.29521	3.65335	7.94993	0.00687636	0.987034
Tpp2	0.168494	5.36861	0.693128	0.409064	0.987034
Tex30	0.167503	5.84199	0.827383	0.367397	0.987034
Wdr75	-0.303619	4.86417	1.48176	0.229217	0.987034
Slc39a10	0.480657	3.94232	1.99548	0.163967	0.987034
Gls	0.308286	5.56609	2.61537	0.112129	0.987034
Asnsd1	0.134983	6.46761	0.800898	0.375116	0.987034
Ankrd44	0.188725	5.25621	0.738995	0.39409	0.987034
Sf3b1	0.142647	7.78119	1.52011	0.223372	0.987034
Coq10b	-0.288485	3.90258	0.633199	0.429948	0.987034
Hspd1	-0.173296	8.8928	2.22966	0.141671	0.987034
Hspe1	-0.168319	9.22701	2.11629	0.151992	0.987034
Mob4	0.300997	5.95149	3.13925	0.0825264	0.987034
Sgo2a	-0.427711	5.23135	3.47473	0.0681927	0.987034
Orc2	-0.208922	5.23423	0.897131	0.34811	0.987034
Cflar	-0.199011	5.51334	1.00922	0.319931	0.987034
Stradb	-0.403965	3.88921	1.20878	0.276842	0.987034
Wdr12	-0.140844	6.66974	0.842038	0.363411	0.987034
Ino80d	0.254175	5.41091	1.68565	0.200136	0.987034
Ndufs1	-0.335197	5.49146	2.57412	0.114927	0.987034
Fastkd2	-0.531017	4.18339	2.79856	0.100599	0.987034
Mettl21a	0.656155	3.64134	2.54942	0.11664	0.987034
Kansl1l	-0.314057	4.23174	1.08897	0.301722	0.987034
Ikzf2	-0.454932	4.55862	2.11232	0.153742	0.987034
Atic	0.137291	6.15673	0.70394	0.405459	0.987034
Pecr	0.522327	4.44162	3.88844	0.0541675	0.987034
Rpl37a	-0.206572	11.2549	2.41271	0.133797	0.987034
Aamp	0.137479	6.55293	0.83508	0.365196	0.987034
Pnkd	-0.28664	5.73367	2.24651	0.140207	0.987034
Ctdsp1	-0.401596	4.53334	2.0032	0.16317	0.987034
Usp37	0.443685	4.79155	2.89857	0.095448	0.987034
Cnot9	-0.348791	4.44197	1.57293	0.215617	0.987034
Bcs1l	0.300127	4.57904	1.1053	0.298666	0.987034
Cnppd1	0.321883	4.6092	1.71789	0.195957	0.987034
Retreg2	0.370858	5.31891	2.9976	0.0895584	0.987034
Zfand2b	-0.333223	4.42745	1.28958	0.261543	0.987034
Ankzf1	-0.585251	3.93684	2.27732	0.137846	0.987034
Gmppa	0.545119	3.97576	2.69044	0.107233	0.987034
Farsb	0.439319	5.5499	5.0673	0.028811	0.987034
Mrpl44	0.147235	5.99326	0.677155	0.414478	0.987034
Serpine2	-0.325986	4.38826	0.988817	0.325551	0.987034
Trip12	0.308945	5.58312	2.44402	0.124285	0.987034
Sp110	0.245476	4.91639	1.12154	0.29468	0.987034
Sp140	-0.452549	5.79207	5.10149	0.0283033	0.987034
Sp100	-0.265392	5.6991	2.04344	0.159085	0.987034
Itm2c	0.285526	5.82913	2.38847	0.128543	0.987034
Ptma	-0.096028	12.298	0.997719	0.322675	0.987034
Cops7b	-0.405863	3.98095	1.41919	0.239165	0.987034
Gigyf2	-0.259204	4.97939	1.29062	0.261352	0.987034
Hjurp	-0.240445	6.58365	2.58468	0.114203	0.987034
Cops8	-0.157274	5.63191	0.682482	0.41266	0.987034
Lrrfip1	-0.161085	6.46847	1.14776	0.289166	0.987034
Ube2f	0.17802	6.13886	1.09695	0.299975	0.987034
Scly	0.338595	3.74283	0.747846	0.391291	0.987034
Ilkap	-0.332776	6.54933	4.87675	0.0318369	0.987034
Cops9	0.118133	7.18348	0.843413	0.362834	0.987034
Gpc1	0.837523	3.46636	2.82997	0.0989203	0.987034
Rnpepl1	0.330705	4.8386	1.95951	0.167744	0.987034
Mterf4	-0.268086	4.4782	0.862593	0.357479	0.987034
Hdlbp	0.139854	7.56301	1.15611	0.287439	0.987034
Atg4b	0.358905	4.24528	1.53271	0.221491	0.987034
Dtymk	-0.213123	8.01399	3.21463	0.079036	0.987034
Ing5	-0.498648	4.49783	3.20841	0.0793176	0.987034
St8sia4	-0.23103	5.63906	1.26551	0.265985	0.987034
Gin1	-0.250464	4.70053	0.972469	0.328816	0.987034
Pam	0.345986	4.26562	0.718183	0.407237	0.987034
2310035C23Rik	0.224936	4.53558	0.724626	0.398692	0.987034
Bcl2	0.399966	5.88907	4.94292	0.0307492	0.987034
Kdsr	-0.349382	4.60741	1.77577	0.188714	0.987034
Nifk	0.141868	6.15486	0.687653	0.410907	0.987034
Clasp1	0.24072	4.34545	0.69503	0.408426	0.987034
Tmem185b	-0.439069	4.248	1.81966	0.183435	0.987034
Dbi	-0.237004	9.33674	3.55656	0.0661144	0.987034
3110009E18Rik	0.753293	4.11836	5.06498	0.0288459	0.987034
Insig2	-0.353082	4.07667	1.07833	0.30407	0.987034
Ccdc93	0.616495	3.91562	3.39554	0.0713089	0.987034
Ccnt2	0.177811	5.31853	0.743823	0.392559	0.987034
Rab3gap1	-0.201662	5.01304	0.734135	0.395637	0.987034
R3hdm1	0.388383	5.96031	4.9286	0.0309811	0.987034
Eif2d	0.484853	4.51731	3.47433	0.0682082	0.987034
Rab29	-0.911835	3.96759	5.59923	0.0218863	0.987034
Elk4	-0.495361	4.64361	3.03587	0.0876236	0.987034
Btg2	0.337763	3.77094	0.808932	0.37275	0.987034
Chil1	-0.462409	5.64672	2.66268	0.119977	0.987034
Adipor1	0.229717	5.96155	1.81602	0.183866	0.987034
Rabif	-0.508198	4.1979	2.47059	0.122305	0.987034
Kdm5b	0.29248	5.32197	2.17391	0.146641	0.987034
Ube2t	-0.28787	4.97649	1.49205	0.22763	0.987034
Ptpn7	0.382101	6.54448	6.49992	0.0139031	0.987034
Rnpep	-0.253628	5.6916	1.51141	0.224916	0.987034
Timm17a	-0.166973	6.53674	1.2593	0.267147	0.987034
Ptprc	-0.150191	6.23733	0.745054	0.392186	0.987034
Nek7	-0.216999	4.75066	0.717924	0.400866	0.987034
2310009B15Rik	-0.23316	5.43618	1.20821	0.276954	0.987034
Uchl5	-0.140882	7.00204	1.13553	0.291721	0.987034
Pla2g4a	-0.752112	4.77432	7.77983	0.00745704	0.987034
Tpr	-0.187476	8.33348	2.66725	0.108719	0.987034
Swt1	-0.290338	5.1664	1.60671	0.21083	0.987034
Rnf2	-0.472231	4.83171	3.6998	0.0601255	0.987034
1700025G04Rik	-0.344721	4.3499	1.02145	0.317044	0.987034
Ncf2	-0.420474	5.42332	4.02205	0.0503392	0.987034
Npl	0.187582	4.90819	0.647031	0.424987	0.987034
Stx6	0.332896	4.08612	1.19273	0.280018	0.987034
Acbd6	-0.177722	6.56712	1.45508	0.233395	0.987034
Fam20b	0.567565	4.19265	3.66512	0.0612968	0.987034
Cryzl2	0.759363	4.65547	5.43204	0.0238474	0.987034
4930523C07Rik	-0.251932	5.76044	1.72851	0.194604	0.987034
Rc3h1	0.282393	4.44763	1.14788	0.28914	0.987034
Cenpl	-0.259191	4.19724	0.645559	0.425511	0.987034
Prdx6	-0.176848	8.56274	2.25394	0.139568	0.987034
Kifap3	-0.353505	3.84581	0.914446	0.343541	0.987034
Sell	0.167737	5.89411	0.823179	0.368607	0.987034
Blzf1	0.252832	4.02781	0.66864	0.417408	0.987034
Sft2d2	0.210229	4.57747	0.670167	0.41688	0.987034
Mpc2	-0.32839	7.69601	6.953	0.0111213	0.987034
Tada1	0.432952	4.90827	3.21566	0.0789898	0.987034
Tmco1	0.103177	7.29153	0.642313	0.426669	0.987034
Aldh9a1	0.485941	5.40424	4.82626	0.0334234	0.987034
Fcgr2b	0.363924	5.04708	2.39932	0.127969	0.987034
Ndufs2	-0.150212	7.74927	1.54798	0.219238	0.987034
B4galt3	0.44378	4.06158	1.66023	0.203799	0.987034
Pfdn2	-0.151017	7.25302	1.47455	0.230336	0.987034
Alyref2	0.27039	3.98041	0.666524	0.418141	0.987034
Slamf1	-0.632467	3.92288	3.08053	0.0853639	0.987034
Cd84	0.328298	4.20309	1.214	0.27582	0.987034
Copa	0.187776	5.83317	1.00528	0.320867	0.987034
Pex19	-0.32324	3.88946	0.773498	0.383347	0.987034
Pigm	-0.350055	3.70175	0.753313	0.389579	0.987034
Dusp23	0.442809	4.15237	2.14106	0.149665	0.987034
Mndal	0.245585	4.5699	0.719965	0.400275	0.987034
Ifi211	1.108	3.73944	3.83051	0.0579927	0.987034
Ifi203	0.22219	5.02163	0.926962	0.34029	0.987034
Exo1	0.224906	4.85314	0.873458	0.354494	0.987034
Cox20	-0.19332	6.28304	1.53483	0.221176	0.987034
Smyd3	-0.319825	4.31213	1.19938	0.278696	0.987034
Sccpdh	0.352531	3.51636	0.666915	0.418005	0.987034
Cnih4	-0.264833	7.39094	4.47445	0.0394128	0.987034
Wdr26	0.283249	6.4425	3.49215	0.0675277	0.987034
Lbr	-0.117981	7.01363	0.792383	0.377646	0.987034
Degs1	0.480745	5.22152	3.46985	0.0717823	0.987034
Fbxo28	-0.393043	4.08986	1.26845	0.265437	0.987034
Mia3	0.233212	5.33329	1.16788	0.285158	0.987034
Rrp15	0.141382	6.60517	0.863861	0.357129	0.987034
Smyd2	0.217707	5.13539	0.918357	0.34252	0.987034
Angel2	-0.238377	5.3768	1.29727	0.260144	0.987034
Ppp2r5a	-0.128421	6.82456	0.733681	0.395957	0.987034
G0s2	-0.427923	5.98605	4.77296	0.0338343	0.987034
Cd34	0.181157	6.93497	1.58587	0.214309	0.987034
Cr1l	0.156682	5.56424	0.657224	0.421386	0.987034
Nmt2	0.420408	3.73474	0.882548	0.352024	0.987034
Hspa14	-0.183684	6.69557	1.43877	0.235998	0.987034
Fam107b	0.13589	7.30207	1.16277	0.286069	0.987034
Frmd4a	0.505297	4.4002	3.16152	0.0814777	0.987034
Prpf18	-0.670309	4.21983	4.5657	0.0375379	0.987034
Mcm10	-0.787012	4.47383	6.28953	0.0154388	0.987034
Nudt5	-0.106149	6.96541	0.650022	0.423925	0.987034
Celf2	0.120265	7.17386	0.858851	0.358515	0.987034
Taf3	0.379913	4.76946	2.39931	0.127699	0.987034
Atp5c1	-0.110198	8.91904	0.911933	0.344199	0.987034
Itih5	0.505727	3.69098	1.69563	0.198831	0.987034
Hacd1	-0.22328	6.44122	2.06073	0.157368	0.987034
Stam	-0.538557	3.82676	1.89209	0.175101	0.987034
Mllt10	0.336654	5.7407	3.41086	0.0706942	0.987034
Dnajc1	-0.326389	5.79297	3.02011	0.0883975	0.987034
Msrb2	-0.454616	4.27846	2.10117	0.153434	0.987034
Arhgap21	0.838522	3.77379	5.74177	0.0203506	0.987034
Apbb1ip	-0.202009	6.66701	2.03832	0.159598	0.987034
Ehmt1	0.373392	5.18737	3.15329	0.0818635	0.987034
Mrpl41	0.219947	6.50945	2.09796	0.153742	0.987034
Nelfb	-0.220577	5.18409	0.977606	0.327554	0.987034
Sapcd2	0.35532	3.74221	0.886664	0.350913	0.987034
Traf2	0.277904	4.30955	0.918362	0.342519	0.987034
Edf1	-0.188001	8.25405	2.62139	0.111727	0.987034
Phpt1	0.621533	3.93292	3.27949	0.0761638	0.987034
Rabl6	-0.216059	5.42229	1.11952	0.29511	0.987034
Tmem141	0.232375	5.28438	1.28042	0.263222	0.987034
Bmyc	0.271517	5.88309	2.11139	0.152458	0.987034
Ubac1	0.388328	4.86423	2.6348	0.110838	0.987034
Dnlz	0.45976	5.23944	4.57238	0.0374043	0.987034
Sdccag3	-0.296248	4.9612	1.20942	0.277975	0.987034
Egfl7	-0.395828	5.23323	3.37428	0.0721724	0.987034
Wdr5	0.307186	5.13678	1.78602	0.187772	0.987034
Ttf1	-0.55003	4.58776	4.08465	0.0486481	0.987034
Rapgef1	0.360075	3.99369	1.18128	0.28231	0.987034
Trub2	0.467092	3.80243	1.64185	0.205986	0.987034
Odf2	-0.261504	4.86346	1.04012	0.312707	0.987034
Gle1	-0.259183	5.30035	1.50836	0.225142	0.987034
Sptan1	0.343534	5.01381	2.24466	0.140367	0.987034
Zdhhc12	0.310294	4.38778	1.21876	0.274891	0.987034
Endog	-0.358557	4.30129	1.3051	0.258729	0.987034
Spout1	0.282522	4.86387	1.51522	0.224107	0.987034
Crat	-0.253625	4.39686	0.800642	0.378319	0.987034
Ntmt1	0.374009	4.81011	2.54271	0.11711	0.987034
Tor1b	-0.213008	4.84811	0.757336	0.388325	0.987034
BC005624	-0.242465	6.26895	2.34264	0.132183	0.987034
Ass1	0.267297	7.31981	4.02727	0.0501959	0.987034
Fubp3	-0.497194	4.01443	2.06263	0.15718	0.987034
Exosc2	-0.523174	4.63569	3.63065	0.0624863	0.987034
Prrc2b	0.459044	4.41814	2.71149	0.105903	0.987034
Pomt1	0.347568	3.782	0.761227	0.387753	0.987034
Lcn2	-0.495991	6.11762	1.2352	0.304015	0.987034
Dpm2	0.210777	5.60869	1.25358	0.268222	0.987034
St6galnac4	0.264848	5.27886	1.78239	0.187907	0.987034
St6galnac6	0.279225	4.57191	1.17961	0.282647	0.987034
Eng	-0.39334	3.86874	1.14186	0.290395	0.987034
Tor2a	-0.155592	5.58528	0.658213	0.421039	0.987034
Gapvd1	-0.169167	5.53538	0.741084	0.393426	0.987034
Cntrl	-0.245408	6.05313	1.96121	0.167563	0.987034
Ggta1	0.505224	4.76661	4.61039	0.0366548	0.987034
Ndufa8	-0.138372	7.86592	1.32382	0.255383	0.987034
Ptgs1	0.335451	5.26203	2.40533	0.127236	0.987034
Rc3h2	0.328108	4.40735	1.35319	0.250247	0.987034
Arpc5l	-0.206259	7.13623	2.52536	0.118337	0.987034
Arhgap15	0.326325	5.77199	3.22742	0.0784605	0.987034
Zeb2os	0.525382	4.4363	3.46068	0.0687344	0.987034
Orc4	0.42974	4.4424	2.64244	0.110334	0.987034
Nmi	0.361982	3.89826	1.13446	0.291946	0.987034
Stam2	0.420032	4.04516	1.74042	0.193099	0.987034
Arl6ip6	-0.350026	5.55464	3.04753	0.0870059	0.987034
Baz2b	0.478635	5.59408	5.70698	0.0208843	0.987034
2021-03-07	0.294804	5.25442	2.15059	0.148781	0.987034
Cd302	0.712825	3.52213	2.04223	0.159207	0.987034
Rbms1	-0.196513	5.56964	0.835263	0.365332	0.987034
Cers6	-0.303352	5.01814	1.61462	0.209727	0.987034
Spc25	-0.198885	5.4033	0.889338	0.350194	0.987034
Ssb	-0.103278	7.89224	0.67778	0.414264	0.987034
Gorasp2	0.232692	5.93566	1.77708	0.188555	0.987034
Pdk1	0.336806	4.36704	1.43298	0.236927	0.987034
Sp3	-0.472387	5.40372	5.0898	0.0284748	0.987034
Sp3os	0.345221	3.88115	1.03111	0.314788	0.987034
Cir1	-0.316629	4.75029	1.64245	0.205904	0.987034
Wipf1	-0.544861	4.86372	3.88445	0.0548061	0.987034
Atf2	0.329106	4.70762	1.79854	0.185953	0.987034
Agps	0.197234	6.40205	1.52951	0.221966	0.987034
Rbm45	-0.298224	4.51281	1.19912	0.278748	0.987034
Plekha3	-0.338096	4.57597	1.49772	0.226761	0.987034
Itga4	-0.230615	6.22053	1.90474	0.173692	0.987034
Tfpi	0.451339	4.58114	2.68296	0.107712	0.987034
Selenoh	-0.104129	8.66471	0.750096	0.390585	0.987034
Tmx2	0.31685	4.42337	1.1457	0.289593	0.987034
Clp1	0.455562	4.7468	3.71171	0.0597285	0.987034
Timm10	0.172633	6.01652	0.921781	0.34163	0.987034
Slc43a1	-0.547463	3.61351	1.50665	0.225403	0.987034
Ssrp1	-0.157229	7.63179	1.53383	0.221325	0.987034
Nup160	0.406366	4.28482	2.11456	0.152157	0.987034
Fnbp4	0.188649	5.02195	0.637211	0.428501	0.987034
Kbtbd4	-0.580005	3.98257	2.70696	0.106188	0.987034
Celf1	-0.212163	5.70785	1.19814	0.278943	0.987034
Psmc3	0.137972	7.1641	1.22786	0.273129	0.987034
Spi1	-0.105959	7.68237	0.758037	0.388107	0.987034
Acp2	-0.466809	3.82183	1.41146	0.24043	0.987034
Slc35c1	0.582048	3.95255	3.1963	0.0798694	0.987034
Nat10	0.679273	3.99061	4.36799	0.0417297	0.987034
Caprin1	-0.168899	7.13431	1.75771	0.190939	0.987034
Lmo2	-0.125169	7.71966	1.05288	0.309786	0.987034
Hipk3	0.525387	4.5504	3.95699	0.0521651	0.987034
Cstf3	-0.434195	5.11786	3.24802	0.077757	0.987034
Elp4	-0.480914	3.81997	1.67275	0.201838	0.987034
Immp1l	-0.241586	6.27759	1.92359	0.171835	0.987034
Kif18a	-0.318201	4.1736	0.908476	0.345107	0.987034
Lin7c	-0.384305	4.64057	2.02642	0.160799	0.987034
Emc4	-0.282015	6.21899	2.87334	0.0962815	0.987034
Arhgap11a	0.30172	5.28137	1.92465	0.17166	0.987034
Spred1	-0.32433	3.99818	0.879506	0.352848	0.987034
Fam98b	-0.6446	4.51495	5.15216	0.0275646	0.987034
Eif2ak4	-0.618292	4.03091	2.91195	0.0941334	0.987034
Knl1	-0.219201	6.03456	1.44435	0.235101	0.987034
Dnajc17	-0.370732	4.01487	0.939932	0.337747	0.987034
Ino80	-0.287727	5.20726	1.45566	0.23359	0.987034
Chp1	-0.22059	4.97359	0.800686	0.375178	0.987034
Nusap1	-0.388783	6.06478	1.24961	0.292328	0.987034
Ndufaf1	-0.54119	4.47708	2.98794	0.0901053	0.987034
Rpap1	-0.306581	4.00961	0.759351	0.387699	0.987034
Tmem87a	-0.657461	4.07325	3.41794	0.0704118	0.987034
Ccndbp1	0.242252	4.98189	1.07014	0.305895	0.987034
Tubgcp4	-0.520355	4.38137	2.63944	0.110532	0.987034
Hypk	0.287383	5.78694	2.49177	0.120753	0.987034
Mfap1a	-0.783983	4.17739	4.87927	0.0317947	0.987034
Eif3j1	-0.265734	4.66099	0.8862	0.351038	0.987034
Sord	0.400693	4.96616	3.29361	0.0755543	0.987034
Slc28a2	0.410429	3.64505	0.669859	0.421193	0.987034
Gatm	-0.191003	7.6807	2.21641	0.142834	0.987034
Bloc1s6	-0.631528	4.39877	4.10099	0.0482168	0.987034
Sqor	-0.671853	4.62423	6.27872	0.0155224	0.987034
Cops2	0.197235	5.34802	0.930975	0.339256	0.987034
Atp8b4	0.266156	7.25453	4.12245	0.047657	0.987034
Gabpb1	-0.365434	4.52425	1.72252	0.195365	0.987034
Sppl2a	-0.264511	5.03992	1.37405	0.246675	0.987034
Itpripl1	-0.36785	3.93861	0.991324	0.324216	0.987034
Snrnp200	0.215816	5.551	1.22204	0.274254	0.987034
Ciao1	0.199581	4.76867	0.688518	0.410615	0.987034
Stard7	0.203927	5.10085	0.851561	0.360545	0.987034
Fahd2a	0.598923	4.53627	5.45893	0.0235196	0.987034
Bub1	-0.296534	5.02346	1.2515	0.269428	0.987034
Anapc1	0.180103	5.51403	0.876407	0.35369	0.987034
Polr1b	0.283103	3.97268	0.636639	0.428706	0.987034
Ckap2l	0.240919	5.03211	1.1613	0.286372	0.987034
Sirpa	0.365699	5.54177	3.4694	0.0683979	0.987034
Snrpb	-0.111417	8.77636	0.956786	0.33271	0.987034
Nop56	0.190999	6.88647	1.76223	0.190606	0.987034
Mrps26	0.191492	6.91791	2.11264	0.152339	0.987034
Itpa	0.298669	5.70588	2.72833	0.104854	0.987034
1700037H04Rik	0.237444	5.1582	1.29307	0.260907	0.987034
Rassf2	0.230885	4.50579	0.663826	0.41908	0.987034
Cds2	-0.451845	3.95246	1.51272	0.224484	0.987034
Mcm8	0.272	4.05845	0.712923	0.402499	0.987034
Crls1	-0.267783	5.19271	1.57116	0.215871	0.987034
Tasp1	-0.442242	3.81652	1.40605	0.241321	0.987034
Snrpb2	0.120139	6.46574	0.636107	0.428898	0.987034
Mgme1	-0.501244	4.01443	1.76705	0.189785	0.987034
Sec23b	0.170902	5.44752	0.793367	0.377352	0.987034
Smim26	-0.210421	5.31214	1.052	0.309987	0.987034
Dtd1	0.181705	5.58053	0.766878	0.385654	0.987034
Crnkl1	0.389527	4.95075	2.94418	0.0923818	0.987034
Cd93	0.151182	6.11681	0.657419	0.422286	0.987034
Gzf1	-0.358421	4.21743	1.35095	0.250634	0.987034
Zfp120	0.345893	4.05723	1.25595	0.267777	0.987034
Apmap	-0.278487	4.84039	1.32118	0.255852	0.987034
Abhd12	0.538532	4.16339	3.08333	0.0852261	0.987034
Gins1	-0.456624	4.24288	2.08562	0.154933	0.987034
Nsfl1c	0.181109	5.79365	0.956437	0.332797	0.987034
Psmf1	-0.261442	5.02052	1.27803	0.263662	0.987034
Id1	-0.6133	5.40963	6.79448	0.0120205	0.987034
Tm9sf4	-0.67908	5.03149	8.04731	0.00656562	0.987034
Plagl2	0.27987	4.68759	1.27468	0.264282	0.987034
Asxl1	-0.4116	4.78132	2.36833	0.130128	0.987034
Commd7	-0.126025	6.55807	0.735882	0.395079	0.987034
Dnmt3b	0.369666	4.23322	1.49753	0.226791	0.987034
Mapre1	0.192898	6.88906	1.92466	0.1715	0.987034
E2f1	0.231589	5.42953	1.15205	0.288752	0.987034
Raly	-0.194297	7.21613	2.3377	0.132582	0.987034
Map1lc3a	0.319149	4.02802	0.876368	0.353701	0.987034
Uqcc1	0.288035	4.05746	0.803159	0.374447	0.987034
Rbm39	-0.0970687	8.24942	0.676683	0.414639	0.987034
Scand1	-0.174705	8.1452	2.07507	0.15596	0.987034
1110008F13Rik	-0.190144	8.43292	2.76632	0.102527	0.987034
Ndrg3	0.488039	4.22024	2.54463	0.116976	0.987034
Samhd1	0.497967	5.65497	6.62519	0.0130668	0.987034
Rbl1	-0.38451	5.0787	1.9383	0.17354	0.987034
Rpn2	-0.11718	7.49386	0.866842	0.356308	0.987034
Manbal	0.360651	4.08776	1.17405	0.283771	0.987034
Ctnnbl1	-0.201264	5.617	1.06235	0.307642	0.987034
Lbp	-0.2634	6.75588	2.95408	0.0921174	0.987034
Top1	-0.134155	8.11104	1.21577	0.275475	0.987034
Srsf6	-0.112914	7.21707	0.800732	0.375165	0.987034
Ift52	-0.439542	4.95824	3.36976	0.0723574	0.987034
Ada	0.432472	3.93663	1.63783	0.206533	0.987034
Ywhab	-0.15165	7.68048	1.50609	0.225486	0.987034
Tomm34	-0.236156	5.61911	1.22042	0.274829	0.987034
Stk4	0.177717	5.86521	1.00324	0.321353	0.987034
Slpi	-0.225302	7.46791	3.21375	0.0790761	0.987034
Pigt	0.276921	5.3313	1.7213	0.195521	0.987034
Ube2c	-0.158836	8.0669	0.845882	0.369797	0.987034
Acot8	0.378467	4.67803	2.31116	0.134751	0.987034
Pcif1	0.176126	5.72084	0.94473	0.335746	0.987034
Ncoa5	0.333732	4.01365	1.07018	0.305886	0.987034
Slc35c2	0.211787	5.96363	1.5323	0.221552	0.987034
Elmo2	0.284403	3.85624	0.656872	0.42151	0.987034
Ncoa3	-0.838897	3.99094	5.30211	0.0255013	0.987034
Trp53rkb	-0.73573	3.66617	2.8399	0.0981859	0.987034
Cse1l	0.365624	4.95099	2.81443	0.0996646	0.987034
Ptpn1	-0.176678	6.24153	1.07041	0.305834	0.987034
Rbm38	-0.375983	5.27652	2.9734	0.0908251	0.987034
Rab22a	-0.785301	4.63562	8.26066	0.00593558	0.987034
Stx16	0.281692	6.22564	2.89171	0.0952528	0.987034
Prelid3b	0.35502	5.9332	4.17293	0.0463675	0.987034
Taf4	-0.34773	3.71588	0.699422	0.406961	0.987034
Mtg2	-0.363129	4.24913	1.38491	0.244842	0.987034
Ogfr	-0.209983	5.22617	0.964741	0.330727	0.987034
Dido1	-0.205648	5.2938	0.894828	0.348724	0.987034
Arfgap1	0.397073	3.8441	1.26467	0.266143	0.987034
Tpd52l2	-0.131499	6.36831	0.672433	0.416099	0.987034
Dnajc5	0.30533	5.58406	2.39123	0.12833	0.987034
Uckl1	-0.344042	4.4233	1.46376	0.232026	0.987034
Rgs19	0.131234	6.19692	0.667744	0.417718	0.987034
Gripap1	-0.242742	4.9224	1.0632	0.307451	0.987034
Otud5	-0.469355	4.0909	2.04855	0.158576	0.987034
Was	-0.144415	5.99337	0.725854	0.398295	0.987034
Rbm3	0.128	9.68177	1.33336	0.253701	0.987034
Ebp	-0.208318	6.7352	2.05604	0.157832	0.987034
Ftsj1	-0.311359	3.97172	0.778517	0.38182	0.987034
Cybb	-0.186063	6.7604	0.857507	0.366346	0.987034
Atp6ap2	0.100716	7.73597	0.659947	0.420432	0.987034
Usp9x	0.193695	5.62339	0.974492	0.328318	0.987034
Kdm6a	0.191581	4.99955	0.720993	0.399868	0.987034
Rbm10	-0.290349	5.29295	1.77487	0.188825	0.987034
Uba1	0.192774	5.71354	1.09011	0.301471	0.987034
Cfp	0.422181	4.66319	2.70533	0.10629	0.987034
Dock11	0.450779	5.11397	4.39202	0.0411942	0.987034
C330007P06Rik	-0.231488	4.51667	0.664159	0.418963	0.987034
2021-09-06	-0.285341	4.82468	1.34384	0.251867	0.987034
Upf3b	0.188598	6.16654	1.35998	0.249077	0.987034
Ndufa1	-0.110581	7.40275	0.708371	0.403995	0.987034
Cul4b	-0.441632	4.41935	2.10097	0.153453	0.987034
Thoc2	0.227679	6.00232	1.8516	0.179704	0.987034
Ocrl	0.290176	4.97001	1.65374	0.204378	0.987034
Utp14a	-0.255563	5.88482	1.90787	0.173346	0.987034
Rbmx2	-0.268078	4.70887	1.05967	0.308248	0.987034
Stk26	-0.17131	6.21013	0.994709	0.323399	0.987034
Mbnl3	-0.695999	4.36055	4.90249	0.0314089	0.987034
Hprt	0.103404	7.46657	0.718967	0.400526	0.987034
Mospd1	-0.647851	3.76137	2.314	0.134516	0.987034
Ints6l	0.517951	4.25512	2.95357	0.0918787	0.987034
Arhgef6	-0.205843	5.68006	1.14959	0.288787	0.987034
Rbmx	0.278509	5.01979	1.69275	0.199206	0.987034
Atp11c	0.346985	3.63826	0.755254	0.388973	0.987034
1110012L19Rik	0.27979	4.39497	0.920603	0.341938	0.987034
Mtmr1	-0.601468	4.06662	2.95067	0.0920338	0.987034
Vma21	-0.144665	6.0525	0.661205	0.419992	0.987034
Cetn2	-0.138168	6.38454	0.819985	0.36953	0.987034
Bcap31	-0.141772	6.99274	1.10046	0.299212	0.987034
Abcd1	0.393474	4.0506	1.53512	0.221134	0.987034
Renbp	0.47748	4.10786	2.35046	0.131554	0.987034
Irak1	0.277932	6.06483	2.78331	0.101506	0.987034
Flna	0.395608	6.6808	6.46243	0.0146716	0.987034
Emd	0.187324	6.05537	1.2214	0.274379	0.987034
Rpl10	-0.153749	10.8555	2.28332	0.13707	0.987034
Taz	0.22452	4.78658	0.892033	0.349471	0.987034
Atp6ap1	0.140833	5.84262	0.640766	0.427223	0.987034
Fam50a	-0.287172	5.37678	1.79811	0.186004	0.987034
Fam3a	-0.688697	3.71229	2.81456	0.0996574	0.987034
Dkc1	0.24027	6.94285	2.81402	0.100006	0.987034
Fundc2	0.123816	7.20433	1.01039	0.319653	0.987034
Cmc4	0.340098	4.13983	1.17776	0.28302	0.987034
Vbp1	0.259181	5.87779	2.16228	0.147703	0.987034
5430427O19Rik	-0.272858	4.07029	0.690385	0.409986	0.987034
Amer1	0.231701	4.375	0.709911	0.403488	0.987034
Msn	-0.177988	6.92959	1.54764	0.21929	0.987034
Yipf6	0.313596	4.3888	1.30376	0.258969	0.987034
Kif4	-0.297198	4.25255	0.899978	0.347353	0.987034
Snx12	0.20394	5.10195	0.838763	0.364149	0.987034
Med12	0.381059	4.11422	1.53822	0.220674	0.987034
Ogt	0.309234	5.99336	3.20352	0.0795399	0.987034
Nhsl2	0.373509	4.15159	1.36802	0.247843	0.987034
Ercc6l	-0.24281	4.50658	0.7295	0.397121	0.987034
Tsix	0.259175	4.60691	0.866895	0.35694	0.987034
Abcb7	-0.429991	4.2294	1.9831	0.165255	0.987034
Atrx	0.118325	7.4318	0.858735	0.358547	0.987034
Pgk1	-0.11883	8.35893	0.99111	0.324268	0.987034
Brwd3	-0.443255	3.7538	1.31923	0.256199	0.987034
Hmgn5	-0.112633	6.81258	0.634038	0.429645	0.987034
Sh3bgrl	0.136958	6.29923	0.746289	0.391781	0.987034
Apool	-0.389617	4.34002	1.49876	0.226603	0.987034
Cstf2	-0.305281	4.29365	0.844685	0.363114	0.987034
Gla	-0.392027	4.37981	1.56604	0.216612	0.987034
Tceal8	0.180226	6.14525	1.18058	0.282451	0.987034
Bex1	0.368776	4.00883	1.24865	0.269154	0.987034
Bex3	-0.129667	6.54451	0.731564	0.396459	0.987034
Prps1	0.560984	5.48946	7.18498	0.010188	0.987034
Psmd10	0.24956	5.28693	1.55833	0.217727	0.987034
Alg13	-0.386259	3.88502	1.0036	0.321268	0.987034
Gnl3l	-0.291935	4.25072	0.822971	0.368667	0.987034
Hsd17b10	-0.166387	6.82585	1.42722	0.237858	0.987034
Smc1a	-0.107366	7.73892	0.803652	0.374302	0.987034
Ubqln2	-0.38828	4.06403	1.02946	0.315498	0.987034
Acot9	0.367675	5.38483	3.46842	0.0684354	0.987034
Rps6ka3	-0.235453	5.14665	0.886718	0.351587	0.987034
Eif1ax	0.120226	7.70628	1.0145	0.318679	0.987034
Bclaf3	-0.394494	4.08215	1.49115	0.227769	0.987034
Sh3kbp1	0.225927	5.45194	1.35135	0.250564	0.987034
Pdha1	0.196237	6.58887	1.59648	0.212516	0.987034
Phka2	0.33723	5.04096	2.14074	0.149697	0.987034
Txlng	0.477371	4.07449	2.37099	0.129918	0.987034
Ctps2	-0.392075	5.11148	2.82299	0.0991653	0.987034
Mospd2	0.704941	3.78766	3.76145	0.0581027	0.987034
Trappc2	0.46748	4.05094	2.0282	0.160618	0.987034
Hccs	0.270606	4.3683	0.835059	0.365202	0.987034
Pex2	-0.153978	5.57652	0.642138	0.426732	0.987034
Gm8797	-0.193185	5.41156	0.882698	0.351983	0.987034
Tpd52	-0.276611	5.60881	1.79802	0.186016	0.987034
Pag1	-0.383231	3.83202	1.04311	0.312018	0.987034
Lrrcc1	-0.326763	5.2684	2.44725	0.124042	0.987034
Car2	0.270311	4.97201	1.42626	0.238015	0.987034
Ythdf3	0.401977	4.77019	2.71113	0.105926	0.987034
Mtfr1	-0.309233	4.75857	1.22337	0.274777	0.987034
Pde7a	-0.586017	3.99272	2.53891	0.117378	0.987034
Hps3	-0.435502	4.00511	1.65671	0.203979	0.987034
Gyg	-0.305953	6.63088	2.65344	0.115671	0.987034
Ect2	-0.578811	4.79169	4.53861	0.0380843	0.987034
Nceh1	-0.508546	4.55801	3.1488	0.0820746	0.987034
Gpr160	-0.665104	4.57996	5.58271	0.0220721	0.987034
Phc3	0.445292	3.94976	1.94002	0.169832	0.987034
Zfp639	0.296511	4.46194	1.16822	0.284956	0.987034
Ndufb5	-0.118139	8.70688	0.999606	0.322223	0.987034
Ttc14	-0.230325	6.82947	2.85842	0.0971257	0.987034
Fxr1	-0.253202	6.09971	2.3127	0.134624	0.987034
Dnajc19	0.12897	7.24446	1.09623	0.300132	0.987034
Atp11b	-0.233166	6.56377	2.45192	0.123693	0.987034
Dcun1d1	0.270667	5.43578	1.44733	0.236515	0.987034
Anxa5	0.150963	6.54866	0.90808	0.345443	0.987034
Exosc9	0.303422	4.15389	0.935644	0.338059	0.987034
Spata5	0.474088	3.98597	2.02539	0.160902	0.987034
Sclt1	-0.444553	4.44578	2.36618	0.130299	0.987034
Noct	-0.262035	4.26978	0.757922	0.388143	0.987034
Naa15	0.152044	5.87846	0.727104	0.397892	0.987034
Setd7	0.201866	4.72789	0.640386	0.427359	0.987034
Mgst2	-0.214998	6.61659	1.9241	0.171563	0.987034
Proser1	0.440033	4.31226	2.32306	0.133773	0.987034
Ufm1	-0.141449	6.37949	0.648349	0.425166	0.987034
Supt20	0.205542	5.04936	0.93664	0.337804	0.987034
Exosc8	-0.127669	7.25534	0.997047	0.322837	0.987034
Serp1	0.11331	8.21626	0.928677	0.339847	0.987034
Eif2a	0.16323	5.99226	0.913651	0.343749	0.987034
Siah2	0.291311	4.37613	0.78653	0.380112	0.987034
Dhx36	-0.275632	6.21516	2.71642	0.105595	0.987034
Slc33a1	-0.393388	3.86141	1.13642	0.291533	0.987034
Rsrc1	0.173009	5.74398	0.78958	0.378486	0.987034
Gfm1	-0.372158	4.64459	1.91739	0.172296	0.987034
Il12a	0.496344	4.59278	3.43506	0.0697367	0.987034
Smc4	-0.117616	8.23272	1.03842	0.313097	0.987034
Trim59	0.548179	4.5657	3.44479	0.0701187	0.987034
Pdcd10	-0.302247	6.72489	4.25169	0.0444306	0.987034
Etfdh	0.289069	4.26282	0.920119	0.342062	0.987034
4930579G24Rik	-0.808431	4.26085	6.61386	0.0131402	0.987034
Plrg1	0.502238	4.22233	2.79458	0.100835	0.987034
Mnd1	0.209229	5.68261	1.21502	0.275621	0.987034
Rps3a1	0.184493	12.4307	3.90216	0.0537602	0.987034
Cd1d1	0.462847	4.16024	2.33885	0.132489	0.987034
Gpatch4	0.25941	5.72583	1.88204	0.17623	0.987034
Mef2d	0.26153	5.28983	1.59637	0.212281	0.987034
Cct3	-0.18421	7.77288	2.05136	0.158297	0.987034
Smg5	-0.262745	4.48307	0.694754	0.409183	0.987034
Lamtor2	-0.12677	8.95059	1.1244	0.294072	0.987034
2810403A07Rik	0.310589	4.78047	1.80455	0.185232	0.987034
Rit1	0.448855	4.3014	2.17709	0.146618	0.987034
Fdps	-0.240181	6.46361	2.00764	0.162978	0.987034
Mtx1	0.28838	5.53181	2.0675	0.156701	0.987034
Adar	0.446993	4.16378	2.14307	0.149478	0.987034
Il6ra	0.321772	4.55777	1.47942	0.229579	0.987034
Hax1	0.44509	5.24556	4.55146	0.0378239	0.987034
Ubap2l	-0.194804	6.62134	1.86513	0.178149	0.987034
4933434E20Rik	0.265628	5.447	1.78123	0.188047	0.987034
Rps27	-0.102094	10.2227	0.796591	0.376609	0.987034
Jtb	-0.246761	6.91567	3.2349	0.0781261	0.987034
Slc39a1	-0.648291	4.37888	4.10251	0.0481769	0.987034
Dennd4b	0.600743	3.88923	3.15072	0.0819844	0.987034
S100a4	0.480349	4.74939	2.26408	0.14138	0.987034
Psmb4	-0.214641	7.91576	3.13535	0.0827115	0.987034
Selenbp1	0.311863	4.82495	1.69239	0.199253	0.987034
Pip5k1a	0.286371	4.53761	1.09075	0.301331	0.987034
Cdc42se1	-0.210805	5.76883	1.27149	0.264872	0.987034
Mindy1	0.306588	3.79797	0.644224	0.425988	0.987034
Cers2	0.238738	6.4608	2.41005	0.126869	0.987034
Ctss	0.417684	4.9818	1.97758	0.171765	0.987034
Ensa	0.372165	5.2208	3.09188	0.0848069	0.987034
Mcl1	-0.13862	6.5481	0.804248	0.374127	0.987034
Tars2	0.525026	4.49845	3.02069	0.0900641	0.987034
Prpf3	0.371982	4.12082	1.38445	0.24492	0.987034
Mrps21	-0.17689	7.39547	1.95277	0.168462	0.987034
Aph1a	0.243572	5.66679	1.3979	0.243369	0.987034
Anp32e	0.180543	7.62335	2.22208	0.142336	0.987034
Plekho1	0.370782	4.77974	1.92146	0.172125	0.987034
Txnip	-0.369847	5.21378	2.95363	0.0918751	0.987034
Acp6	-0.240298	5.19944	1.1323	0.2924	0.987034
Bcl9	0.615105	3.53901	1.97359	0.166567	0.987034
Sec22b	0.246319	6.34431	2.29946	0.13572	0.987034
Notch2	0.257522	4.81238	1.15346	0.287986	0.987034
Wdr3	0.321112	4.85132	2.02907	0.160531	0.987034
Man1a2	-0.193016	5.72257	1.09756	0.299844	0.987034
Ttf2	0.277635	4.3641	1.03469	0.317148	0.987034
Tspan2	-0.500757	4.53467	2.98934	0.0899883	0.987034
Sike1	0.189655	5.06064	0.725317	0.398468	0.987034
Csde1	-0.134402	6.83958	0.951163	0.334121	0.987034
Trim33	0.347534	5.04772	2.6285	0.111254	0.987034
Hipk1	-0.224558	5.82778	1.49631	0.226978	0.987034
Dclre1b	0.273948	4.46381	1.0337	0.314188	0.987034
Rsbn1	-0.212175	6.32119	1.60519	0.211042	0.987034
Phtf1	0.635298	4.2486	4.57881	0.0372764	0.987034
Slc16a1	-0.216887	4.92473	0.765136	0.385911	0.987034
Rap1a	-0.12839	7.80963	1.14991	0.28872	0.987034
I830077J02Rik	-0.597805	3.9293	2.51924	0.118773	0.987034
Atp5f1	-0.132543	9.20149	1.40867	0.240889	0.987034
Wdr77	0.213452	4.88073	0.844905	0.362414	0.987034
Cd53	-0.415269	5.2817	2.09941	0.161141	0.987034
Lamtor5	-0.118042	7.19687	0.879969	0.352722	0.987034
Gstm5	0.245721	4.99294	1.08653	0.302258	0.987034
Gstm1	0.257816	7.68056	1.3796	0.264905	0.987034
Ampd2	0.295349	5.02886	1.70571	0.197524	0.987034
Psma5	-0.111747	7.80538	0.765998	0.385645	0.987034
Sort1	0.353566	5.10123	2.79322	0.100916	0.987034
Taf13	0.355132	4.38079	1.57663	0.215086	0.987034
Vav3	-0.153013	5.69722	0.673038	0.415891	0.987034
Slc30a7	0.439525	4.00785	1.69375	0.199075	0.987034
Trmt13	0.566467	4.23695	3.94562	0.0524915	0.987034
Alg14	-0.672282	3.94572	3.42085	0.0702961	0.987034
Abcd3	-0.326296	4.39536	1.27236	0.264712	0.987034
Gclm	-0.247389	6.68237	2.31001	0.135165	0.987034
1810037I17Rik	-0.156081	8.72917	1.59357	0.212718	0.987034
Tifa	-0.25746	5.38259	1.46624	0.231636	0.987034
Mcub	1.1749	3.62349	3.21942	0.07882	0.987034
Hadh	0.400502	5.90667	5.40843	0.0241391	0.987034
Sgms2	-0.175104	5.49118	0.659591	0.420752	0.987034
Ints12	-0.550151	4.13698	2.38534	0.129108	0.987034
Ppa2	-0.145502	6.32096	0.825003	0.368081	0.987034
Manba	0.315449	4.1269	1.05722	0.308801	0.987034
Nfkb1	0.246838	6.172	2.29738	0.135893	0.987034
Dapp1	-0.201844	5.83873	1.26018	0.266981	0.987034
Adh5	-0.23704	6.88024	2.86952	0.0964967	0.987034
Metap1	0.314674	4.52679	1.26827	0.26547	0.987034
Eif4e	0.256244	6.71124	3.18749	0.0802737	0.987034
Gbp3	0.205253	4.9164	0.646786	0.425653	0.987034
Kyat3	0.693709	4.21728	5.68817	0.0209141	0.987034
Pkn2	0.323563	5.60686	3.06841	0.0859629	0.987034
4930519L02Rik	0.567069	3.51087	1.81313	0.184209	0.987034
Sh3glb1	0.30785	6.42937	3.74024	0.05879	0.987034
2410004B18Rik	-0.185516	4.95626	0.646877	0.427687	0.987034
Ssx2ip	-0.446777	4.21001	1.95525	0.168198	0.987034
Adgrl4	0.191885	5.41517	0.883527	0.351759	0.987034
Miga1	-0.460542	3.56148	1.07195	0.30549	0.987034
Usp33	0.863728	3.79041	5.96542	0.0181687	0.987034
Rabggtb	-0.220424	5.21696	0.975886	0.327976	0.987034
Acadm	-0.29398	5.72835	2.41309	0.126636	0.987034
Zranb2	-0.147498	6.77782	1.09197	0.301063	0.987034
Ankrd13c	0.327963	4.2994	1.08179	0.303519	0.987034
Srsf11	0.119151	7.2974	0.923418	0.341206	0.987034
Depdc1a	-0.728648	3.68997	3.05766	0.0864984	0.987034
Wls	0.220342	5.98688	1.7492	0.191998	0.987034
Chchd7	-0.29049	6.36235	3.52281	0.0663741	0.987034
Impad1	0.39226	5.13089	3.08719	0.0850366	0.987034
Ubxn2b	0.530221	3.88244	2.4752	0.121965	0.987034
Sdcbp	-0.197137	7.30643	2.38011	0.129198	0.987034
Nsmaf	0.239623	4.33751	0.718381	0.400717	0.987034
Rab2a	-0.25795	7.8294	4.33645	0.0424441	0.987034
Chd7	-0.173649	5.33563	0.635119	0.429254	0.987034
Tmem55a	-0.322254	4.36984	1.22519	0.273644	0.987034
Decr1	0.231503	5.08205	1.12304	0.294361	0.987034
Nbn	-0.397478	4.22917	1.25091	0.269859	0.987034
Ggh	-0.362514	4.33559	1.51673	0.223879	0.987034
Ccnc	0.242557	4.19581	0.638439	0.428058	0.987034
Pnisr	-0.165613	6.66897	1.18105	0.282393	0.987034
Ndufaf4	0.254567	5.73833	1.8971	0.174542	0.987034
Ufl1	0.365197	5.50121	2.89856	0.0961939	0.987034
Rngtt	0.244518	4.61831	0.928408	0.339917	0.987034
Akirin2	0.411574	5.91757	5.55162	0.0224265	0.987034
Smim8	-0.317106	4.35588	1.16395	0.285827	0.987034
Zfp292	0.213739	5.5827	1.18143	0.282281	0.987034
Smim27	-0.40715	4.91756	2.35183	0.132027	0.987034
Ndufb6	-0.131482	7.43224	0.840737	0.364796	0.987034
Aptx	0.632888	4.088	3.51477	0.0669248	0.987034
Chmp5	-0.213707	6.10216	1.46688	0.231536	0.987034
Ube2r2	-0.217767	6.33617	1.96019	0.167671	0.987034
Dctn3	-0.158498	7.27422	1.66259	0.20319	0.987034
Sigmar1	0.393613	5.22742	3.54575	0.0655253	0.987034
Galt	-0.380118	4.64305	1.73074	0.194321	0.987034
Gm13305	1.94966	3.59107	4.61168	0.0368362	0.987034
Stoml2	0.142514	7.04656	1.20995	0.276613	0.987034
Ccdc107	-0.267889	5.86739	2.03827	0.159604	0.987034
Grhpr	-0.313945	4.4406	1.12678	0.293566	0.987034
Polr1e	0.308632	4.17094	0.958459	0.332292	0.987034
Dcaf10	0.65424	3.82907	3.07331	0.0857201	0.987034
Ncbp1	0.178264	5.52055	0.786139	0.379517	0.987034
Anp32b	-0.145644	9.92172	1.86871	0.177741	0.987034
Coro2a	0.415634	4.41644	2.03659	0.159772	0.987034
Stx17	0.395631	3.60327	0.785759	0.379632	0.987034
Tex10	-0.283578	4.45939	0.991505	0.324172	0.987034
Mrpl50	0.197165	5.8317	1.10321	0.298617	0.987034
Smc2	-0.112981	7.33774	0.847077	0.361802	0.987034
Nipsnap3b	-0.230051	6.03295	1.57941	0.214688	0.987034
Tmem38b	-0.295185	6.50935	3.13055	0.083537	0.987034
Rad23b	0.2502	5.95776	2.14828	0.148994	0.987034
Ikbkap	0.318563	4.76228	1.87879	0.176598	0.987034
Fam206a	-0.519384	3.99955	2.29309	0.136251	0.987034
Txn1	-0.178044	9.3472	2.31697	0.134273	0.987034
Ptgr1	-0.315034	6.47634	2.44088	0.131695	0.987034
Dnajc25	0.218864	4.81008	0.809628	0.372546	0.987034
Ugcg	-0.519681	4.26284	2.54148	0.117197	0.987034
Hsdl2	0.164197	5.87771	0.840487	0.363661	0.987034
Slc31a2	-0.567339	3.92301	2.408	0.127027	0.987034
Prpf4	0.474871	4.81494	3.71183	0.0597248	0.987034
Atp6v1g1	-0.206632	8.01989	2.86157	0.0969467	0.987034
Cdk5rap2	-0.207273	4.84964	0.746604	0.391682	0.987034
Zdhhc21	-0.264823	4.70919	1.04742	0.311031	0.987034
Snapc3	0.327398	3.85935	0.755811	0.388799	0.987034
Rps6	-0.0886603	11.1711	0.771324	0.384011	0.987034
Klhl9	-0.323035	4.95136	1.81769	0.183668	0.987034
Caap1	-0.238695	4.76486	0.881723	0.352247	0.987034
Plaa	0.247265	5.14909	1.2353	0.271698	0.987034
Dock7	-0.65738	3.83803	2.87608	0.0961273	0.987034
Itgb3bp	0.494961	4.61024	3.96995	0.0517959	0.987034
Leprot	-0.386312	5.32454	3.41074	0.0706991	0.987034
Mier1	-0.251822	6.1282	2.18504	0.145634	0.987034
Oma1	0.312878	4.60386	1.54217	0.220092	0.987034
Ttc4	0.462066	4.48457	3.14062	0.0824613	0.987034
Lrrc42	-0.546423	3.96262	2.37023	0.129978	0.987034
Zyg11b	0.385442	4.13873	1.37417	0.246893	0.987034
Kti12	0.340377	5.78203	3.47577	0.0681529	0.987034
Osbpl9	0.19045	4.86957	0.696639	0.407888	0.987034
Eps15	0.272243	5.1867	1.5797	0.214647	0.987034
Cdkn2c	0.867843	3.90443	5.94681	0.0183404	0.987034
Efcab14	-0.381324	4.81753	2.23859	0.140893	0.987034
Atpaf1	0.471349	4.33187	2.93605	0.0928202	0.987034
Uqcrh	-0.0979987	9.35331	0.751088	0.390274	0.987034
Nasp	-0.161145	7.25272	1.63706	0.206638	0.987034
Akr1a1	0.181847	7.66563	2.3341	0.132874	0.987034
Toe1	0.480188	4.06362	2.27767	0.137546	0.987034
Elovl1	0.185226	5.56106	0.963119	0.33113	0.987034
Svbp	0.262983	6.17342	2.56378	0.115641	0.987034
Ybx1	-0.222254	10.5688	3.1545	0.0852537	0.987034
Ppih	-0.208568	6.86018	2.0699	0.156465	0.987034
Ppcs	0.236168	4.36177	0.713841	0.402199	0.987034
Foxj3	0.705039	3.66351	3.52477	0.0663012	0.987034
Nfyc	0.308753	4.63677	1.38164	0.245391	0.987034
Rlf	-0.369285	4.27215	1.4059	0.241346	0.987034
Pabpc4	0.400747	6.6067	7.39886	0.00895429	0.987034
Macf1	-0.153835	5.92983	0.688689	0.410558	0.987034
Ndufs5	-0.1407	7.86926	1.1804	0.28271	0.987034
Akirin1	0.452103	5.48809	5.07521	0.0286923	0.987034
Rragc	0.287219	5.30373	2.0678	0.156672	0.987034
Inpp5b	0.272315	3.91513	0.676153	0.414821	0.987034
Cdca8	-0.31891	7.44533	6.11923	0.016814	0.987034
Gnl2	0.387305	5.33423	3.66068	0.0614488	0.987034
Snip1	0.317869	4.31849	1.20805	0.276985	0.987034
Meaf6	-0.228532	5.85473	1.46638	0.231614	0.987034
Map7d1	0.237951	4.75497	0.900928	0.347101	0.987034
Adprhl2	0.319528	4.74502	1.59042	0.213122	0.987034
Ago1	-0.527459	4.06853	2.44776	0.124004	0.987034
Clspn	-0.19832	5.70213	0.997776	0.322662	0.987034
Sfpq	0.172214	8.34639	2.08917	0.154589	0.987034
Zmym1	0.339609	4.08308	0.953568	0.334164	0.987034
Phc2	0.497176	4.70643	3.88996	0.0541223	0.987034
Rnf19b	-0.257861	4.39394	0.845879	0.362139	0.987034
Pef1	0.342437	4.38401	1.42543	0.238148	0.987034
Laptm5	0.220287	7.37165	3.23195	0.0782575	0.987034
Epb41	0.227245	4.774	0.890499	0.349882	0.987034
Dnajc8	-0.221319	7.1586	2.94351	0.0924179	0.987034
Rpa2	-0.156352	6.45014	1.03254	0.314458	0.987034
Wasf2	-0.156158	6.7895	1.168	0.285	0.987034
Nudc	-0.227573	7.89077	3.44709	0.069263	0.987034
Arid1a	0.143131	6.66167	0.997005	0.322847	0.987034
Hmgn2	-0.12666	9.14182	1.0647	0.307327	0.987034
Dhdds	0.395391	4.31135	1.91517	0.172541	0.987034
Cd52	-0.220109	8.42794	3.12035	0.0834278	0.987034
Sh3bgrl3	-0.0976193	9.8539	0.84875	0.361333	0.987034
Aunip	-0.542569	4.59281	2.87514	0.0961798	0.987034
Ldlrap1	0.343291	5.01929	2.61142	0.112393	0.987034
Syf2	0.138473	6.39883	0.758834	0.387859	0.987034
Clic4	-0.405478	4.02329	0.782949	0.384802	0.987034
Srrm1	0.128945	7.52525	1.17442	0.283696	0.987034
Srsf10	-0.135749	6.78095	0.88746	0.350699	0.987034
Lypla2	-0.375099	4.13405	1.31085	0.257696	0.987034
Eloa	-0.307825	5.0412	1.61314	0.209933	0.987034
Rpl11	-0.0982742	12.0976	1.00677	0.320513	0.987034
Hnrnpr	0.156032	7.25728	1.64074	0.206137	0.987034
Luzp1	0.989499	3.7931	5.37965	0.0247839	0.987034
Kdm1a	-0.324005	5.81027	2.95131	0.0919994	0.987034
C1qa	0.480452	3.83149	1.87323	0.177228	0.987034
Cdc42	-0.111668	8.54158	0.93652	0.337835	0.987034
Usp48	-0.297244	5.31689	1.92532	0.171428	0.987034
Eif4g3	0.275297	5.95175	2.42096	0.126032	0.987034
Sh2d5	-0.271608	5.87154	2.35745	0.130993	0.987034
Kif17	0.355907	4.57247	1.99737	0.163772	0.987034
Ddost	0.128279	8.78093	1.24348	0.270135	0.987034
Akr7a5	0.322954	5.14936	2.15728	0.148163	0.987034
Atp13a2	0.576629	5.05168	6.72011	0.0124687	0.987034
Necap2	0.173456	5.50436	0.633159	0.430888	0.987034
Spen	0.385358	5.06806	2.97498	0.0907419	0.987034
Dhrs3	0.32152	4.58279	1.14582	0.291779	0.987034
Mad2l2	-0.271349	4.24018	0.791157	0.378012	0.987034
Mtor	0.650352	3.9831	3.79646	0.0569874	0.987034
Exosc10	0.312232	4.61897	1.50564	0.225555	0.987034
Srm	0.122606	7.18948	0.856655	0.359125	0.987034
Pgd	0.14409	7.49233	1.18158	0.282473	0.987034
Rere	-0.487096	4.74043	3.32252	0.0743224	0.987034
Camta1	-0.204125	5.80253	1.27144	0.264882	0.987034
Nol9	-0.417991	4.08272	1.58322	0.214145	0.987034
Acot7	-0.214132	6.01061	1.46089	0.232477	0.987034
A430005L14Rik	-0.29029	6.25097	2.96382	0.0913325	0.987034
Wrap73	-0.327697	4.12104	0.784492	0.380684	0.987034
Rer1	-0.123563	7.61468	0.940066	0.336931	0.987034
Cdk11b	0.255798	6.01097	2.20478	0.143865	0.987034
Atad3a	0.160493	5.6014	0.760577	0.387319	0.987034
Mrpl20	-0.20105	8.0872	2.90331	0.0946095	0.987034
Cdk6	0.123356	8.26193	0.872646	0.355667	0.987034
Fam133b	0.2157	5.76421	1.42308	0.238531	0.987034
Krit1	0.149809	6.02474	0.706087	0.404748	0.987034
Sri	-0.101171	7.63275	0.636211	0.42886	0.987034
Tmem243	0.360693	3.89594	1.0164	0.31823	0.987034
Dmtf1	-0.363791	4.55877	1.8279	0.182464	0.987034
Rsbn1l	-0.175892	5.86708	0.88596	0.351102	0.987034
5031425E22Rik	-0.709311	4.54172	6.28239	0.0154939	0.987034
Kmt2e	0.12104	6.50411	0.646096	0.425319	0.987034
Tomm7	-0.127611	8.24412	0.917404	0.343781	0.987034
Fam126a	0.651083	3.59325	2.30277	0.135445	0.987034
Abcb8	0.509161	3.9716	2.22974	0.141664	0.987034
Slc4a2	-0.635764	4.02089	2.84466	0.0979145	0.987034
Chpf2	-0.29013	3.98975	0.718401	0.40071	0.987034
Nub1	-0.372881	4.6975	2.1183	0.151802	0.987034
Rheb	-0.160748	7.43392	1.58255	0.214241	0.987034
Hadha	0.137964	6.49101	0.838012	0.364363	0.987034
Tmem214	0.381622	4.62423	2.31901	0.134105	0.987034
Ost4	0.142454	8.22521	1.55515	0.21819	0.987034
Emilin1	-0.18349	6.125	1.12819	0.293267	0.987034
Khk	0.256197	5.38939	1.50691	0.225362	0.987034
Preb	0.249345	5.137	1.29728	0.260141	0.987034
Atraid	-0.209841	5.59577	0.990479	0.324656	0.987034
Mpv17	0.25531	3.95984	0.638181	0.428151	0.987034
Eif2b4	0.330552	4.57067	1.41259	0.240484	0.987034
Slc4a1ap	0.404018	4.2887	1.9573	0.167979	0.987034
Fosl2	0.502225	3.68441	1.3452	0.252615	0.987034
Ppp1cb	0.193018	6.71872	1.98442	0.165118	0.987034
Pisd	0.376128	3.84755	1.18235	0.282094	0.987034
Maea	0.198186	5.67724	1.1809	0.282386	0.987034
Gm1673	0.358848	4.89062	1.59187	0.2175	0.987034
Rnf4	0.214137	5.57813	1.22643	0.273406	0.987034
Grpel1	-0.0998993	7.70637	0.64656	0.425154	0.987034
Bloc1s4	-0.193059	5.24929	0.804704	0.373992	0.987034
Rab28	0.181186	5.48468	0.853058	0.360127	0.987034
Bod1l	-0.159568	6.4428	1.11481	0.296116	0.987034
Fbxl5	-0.429775	4.161	1.59883	0.211934	0.987034
Qdpr	-0.181198	6.10732	1.17591	0.283395	0.987034
Lcorl	-0.477858	4.65193	3.14648	0.082184	0.987034
Zcchc4	0.449409	3.81706	1.5489	0.219103	0.987034
Anapc4	0.487602	4.38956	2.87032	0.0964513	0.987034
Rbpj	0.267557	4.69235	1.15743	0.287165	0.987034
Stim2	-0.429999	3.82375	1.01538	0.318681	0.987034
Pgm1	-0.257094	5.43151	1.34958	0.251107	0.987034
Tbc1d1	-0.40976	4.33693	1.69061	0.199488	0.987034
Rfc1	-0.24425	6.82862	3.0132	0.0887519	0.987034
Rpl9	-0.0796986	12.1913	0.698653	0.407216	0.987034
Ube2k	-0.126224	6.93506	0.896585	0.348256	0.987034
Tmem33	-0.189968	6.39793	1.31117	0.257639	0.987034
Slc30a9	-0.234128	4.75545	0.864575	0.356932	0.987034
Commd8	0.193673	5.75789	1.17364	0.283855	0.987034
Nfxl1	0.586632	3.82995	2.77001	0.102304	0.987034
Fip1l1	0.218956	6.18547	1.8019	0.185549	0.987034
Chic2	-0.269161	6.81198	3.85166	0.0552766	0.987034
Tmem165	-0.240362	7.08348	3.43222	0.0698466	0.987034
Exoc1	0.629849	4.43983	5.71741	0.0206047	0.987034
Paics	0.213608	7.00224	2.83463	0.0984896	0.987034
Rest	0.396852	6.01795	5.60754	0.0217934	0.987034
Uba6	0.483153	4.38167	3.09425	0.0846914	0.987034
Rufy3	0.936387	3.7476	5.73781	0.0205602	0.987034
Mob1b	0.298675	3.9197	0.738533	0.394235	0.987034
Mthfd2l	-0.591971	4.13648	3.21187	0.079161	0.987034
Naaa	-0.310282	4.18191	0.733372	0.39588	0.987034
Ccni	0.250986	5.65353	1.73113	0.194271	0.987034
Ccng2	-0.45074	3.86273	1.18494	0.282367	0.987034
Hnrnpd	0.103047	8.06502	0.717744	0.400924	0.987034
Hnrnpdl	0.224336	6.74481	2.15615	0.149245	0.987034
Enoph1	0.253943	4.14022	0.695689	0.408205	0.987034
Plac8	-0.104728	11.9417	1.11487	0.296103	0.987034
Hpse	0.400988	5.15161	2.50114	0.120073	0.987034
Nudt9	-0.616913	4.60312	4.6942	0.0350591	0.987034
Spp1	0.690751	3.67444	1.04451	0.311696	0.987034
BC005561	0.227727	5.73389	1.66217	0.203246	0.987034
Zfp326	-0.245214	5.43324	1.32089	0.255904	0.987034
Zfp644	-0.376365	5.88049	4.36247	0.0418538	0.987034
Gfi1	0.141085	6.20353	0.637499	0.428648	0.987034
Rpl5	-0.134656	10.8868	1.74801	0.192148	0.987034
Fam69a	0.235246	5.39714	1.41299	0.240179	0.987034
Ccdc18	-0.35925	3.99111	1.10647	0.297912	0.987034
Atp5k	-0.341061	7.53612	1.8741	0.203912	0.987034
Pcgf3	-0.709275	4.01832	4.01819	0.0504457	0.987034
Gak	0.377375	4.76208	2.45864	0.123191	0.987034
Ankle2	-0.244555	4.83305	0.94258	0.336291	0.987034
Pxmp2	0.434837	4.15261	1.7481	0.192623	0.987034
Fbrsl1	0.370165	3.76864	0.955011	0.333154	0.987034
Noc4l	0.577977	5.48225	8.6034	0.00505355	0.987034
Ep400	0.174762	5.89543	1.0461	0.311334	0.987034
Pitpnb	0.377358	5.21864	3.19552	0.0799051	0.987034
Tpst2	-0.23454	5.58549	1.36544	0.248141	0.987034
Sart3	0.41603	4.62847	2.52715	0.118209	0.987034
Iscu	0.248628	7.04331	3.52289	0.0663711	0.987034
Selplg	0.141077	6.4005	0.726689	0.3982	0.987034
Ung	0.462563	5.82199	6.57044	0.0134255	0.987034
Ube3b	0.324231	4.09196	1.0511	0.310191	0.987034
Mvk	-0.325057	4.00057	0.727996	0.397993	0.987034
Gltp	0.173544	5.82009	0.940122	0.336916	0.987034
1500011B03Rik	0.275881	4.49853	1.09589	0.300207	0.987034
2610524H06Rik	0.540353	5.08097	6.45058	0.014248	0.987034
Mlec	0.125679	7.44632	1.09286	0.300869	0.987034
Pop5	-0.400202	6.33259	6.0149	0.0177206	0.987034
Coq5	-0.257354	5.16396	1.2752	0.264184	0.987034
Srsf9	0.1259	7.44139	1.0551	0.309282	0.987034
Cox6a1	-0.134953	8.20936	1.29145	0.261201	0.987034
Suds3	0.186616	6.04454	1.07986	0.30373	0.987034
Taok3	-0.217749	5.929	1.42799	0.237733	0.987034
Rfc5	-0.132359	6.32305	0.659093	0.420731	0.987034
Tpcn1	0.405859	4.18678	1.96817	0.166825	0.987034
Ptpn11	-0.224927	5.78833	1.46482	0.231859	0.987034
Hectd4	0.725582	3.53034	3.12272	0.0833144	0.987034
Trafd1	-0.189889	4.9803	0.640385	0.42736	0.987034
Arpc3	-0.0916579	9.42743	0.673634	0.415686	0.987034
Anapc7	0.282206	4.53905	1.19495	0.279575	0.987034
P2rx4	-0.580441	3.86525	1.96402	0.167529	0.987034
Camkk2	0.187074	5.82612	1.08184	0.303294	0.987034
Rnf34	0.30595	4.7307	1.66627	0.2027	0.987034
Kdm2b	-0.208352	5.69826	1.26126	0.266779	0.987034
Bcl7a	0.439387	4.68648	2.96793	0.0911147	0.987034
Rsrc2	-0.20426	6.39283	1.81399	0.184107	0.987034
Vps37b	0.570102	4.21022	3.55605	0.065148	0.987034
Mphosph9	0.355341	3.84874	0.939465	0.337084	0.987034
2810006K23Rik	-0.326135	4.23352	1.09559	0.300273	0.987034
Sbno1	-0.313189	6.32601	3.56384	0.0648644	0.987034
Kmt5a	-0.131184	7.11218	1.03428	0.314055	0.987034
Ddx55	-0.309722	4.08437	0.813836	0.371316	0.987034
Eif2b1	-0.221438	5.05647	0.821227	0.369171	0.987034
Atp6v0a2	0.317918	4.57996	1.33395	0.253874	0.987034
Ncor2	-0.325608	4.28367	1.18078	0.282411	0.987034
Bri3bp	0.166719	6.76053	1.26286	0.266709	0.987034
Slc15a4	-0.41125	4.11686	1.49378	0.227364	0.987034
Sfswap	0.259399	5.17518	1.34271	0.252063	0.987034
Psph	-0.249916	6.22446	2.33435	0.132854	0.987034
Vkorc1l1	0.249252	5.18863	1.46153	0.232375	0.987034
Rcc1l	-0.440945	3.96535	1.51903	0.223533	0.987034
Dnajc30	0.306425	4.97205	1.90273	0.173915	0.987034
Bcl7b	0.287647	4.826	1.3761	0.246328	0.987034
Pom121	0.243492	5.09445	1.22216	0.274232	0.987034
Rhbdd2	0.450458	3.54899	1.19193	0.280176	0.987034
Por	0.333593	4.15118	1.13221	0.292419	0.987034
Mdh2	-0.234899	7.98069	3.79594	0.0570038	0.987034
Prkrip1	-0.539291	4.88407	4.40205	0.0409727	0.987034
Cldn15	-0.250702	6.60928	2.18537	0.147262	0.987034
Slc12a9	0.335838	3.96184	0.885945	0.351107	0.987034
Pop7	-0.162405	6.21516	0.933787	0.338534	0.987034
Gigyf1	0.278447	4.37875	1.04591	0.311376	0.987034
Gnb2	0.106234	8.54676	0.905366	0.345927	0.987034
Mospd3	0.563074	4.0792	2.30207	0.136462	0.987034
Agfg2	-0.363376	4.75868	2.00951	0.162521	0.987034
Ppp1r35	-0.169127	6.27171	1.04627	0.311293	0.987034
Mepce	0.320409	4.54184	1.49679	0.226904	0.987034
Mcm7	0.162507	7.26921	1.43617	0.236655	0.987034
Taf6	0.242242	5.00467	1.17032	0.284528	0.987034
Lamtor4	0.1114	8.78168	0.952055	0.333897	0.987034
BC037034	-0.28257	4.56865	1.11737	0.295569	0.987034
Zfp157	0.360118	3.83295	1.04751	0.31101	0.987034
Adap1	-0.202694	4.8443	0.631348	0.43062	0.987034
3110082I17Rik	0.412253	4.02812	1.67904	0.201005	0.987034
Ints1	-0.383166	4.75676	2.1673	0.147244	0.987034
Eif3b	0.18456	7.09199	1.97769	0.165823	0.987034
Chst12	0.449949	5.63647	3.50508	0.0731075	0.987034
Foxk1	0.354106	3.71899	0.824973	0.36809	0.987034
Tnrc18	-0.222643	4.99843	0.891538	0.349604	0.987034
Zdhhc4	0.673553	4.42317	6.03218	0.017567	0.987034
Kdelr2	-0.142418	7.83926	1.16863	0.285128	0.987034
Daglb	0.621628	4.70416	6.55762	0.013511	0.987034
Usp42	0.459123	3.65184	1.35394	0.250117	0.987034
Aimp2	-0.233083	5.45914	1.27696	0.26386	0.987034
Ccz1	-0.216325	6.17681	1.60349	0.21128	0.987034
Pdap1	-0.244848	7.12737	2.31846	0.138757	0.987034
Cpsf4	0.36607	4.33543	1.78363	0.187756	0.987034
Atp5j2	-0.130494	8.79827	1.15524	0.287619	0.987034
Rnf6	-0.227319	5.21566	1.15632	0.287395	0.987034
Gtf3a	0.26143	6.20294	2.52265	0.11853	0.987034
Flt3	0.225742	4.701	0.666791	0.418245	0.987034
D5Ertd605e	-0.742375	4.33387	5.3891	0.0243808	0.987034
Pan3	0.26272	5.43074	1.69002	0.199563	0.987034
Slc7a1	-0.814225	4.33243	6.04891	0.0174195	0.987034
Uspl1	0.419814	3.98438	1.64065	0.206149	0.987034
Alox5ap	-0.280256	8.65185	5.41875	0.0240111	0.987034
N4bp2l2	0.2399	5.7582	1.11809	0.299534	0.987034
Gng11	-0.387973	3.67044	0.89741	0.348036	0.987034
Pon2	-0.214866	5.43914	1.17723	0.283127	0.987034
Slc25a13	0.332457	4.67463	1.75629	0.191115	0.987034
Sem1	-0.103352	10.0435	0.917389	0.342773	0.987034
Sdhaf3	0.321176	4.05975	1.00958	0.319844	0.987034
Rpa3	0.155593	7.26799	1.50441	0.225742	0.987034
Ica1	-0.638093	4.18161	3.68092	0.0607603	0.987034
Tmem168	0.52433	4.22198	3.34172	0.0735166	0.987034
2610001J05Rik	0.257493	5.25545	1.27664	0.264823	0.987034
Tfec	-0.365734	5.7351	3.66001	0.0614716	0.987034
Tes	-0.280811	4.81588	1.12717	0.293484	0.987034
Capza2	-0.19747	7.99	2.72932	0.104792	0.987034
St7	0.313172	4.28262	1.22096	0.274465	0.987034
Lsm8	-0.170001	7.43805	1.81761	0.183677	0.987034
Ndufa5	-0.18929	7.29021	1.74053	0.194672	0.987034
Arf5	-0.209893	7.79596	2.98577	0.090175	0.987034
Impdh1	0.158376	5.71976	0.666292	0.418222	0.987034
Hilpda	0.379716	4.0905	1.26174	0.266919	0.987034
Atp6v1f	-0.170695	7.5149	1.96835	0.166806	0.987034
Zc3hc1	0.313601	4.46612	1.45015	0.234177	0.987034
Klhdc10	-0.519869	4.38933	2.84898	0.0976646	0.987034
Mkln1	0.165476	5.35963	0.671343	0.416475	0.987034
Chchd3	-0.1705	6.13	0.96021	0.331854	0.987034
Akr1b3	0.193268	6.67683	1.72455	0.195106	0.987034
Nup205	-0.229872	4.67929	0.771097	0.38408	0.987034
Ubn2	0.342824	5.75165	3.4523	0.0690601	0.987034
Luc7l2	0.130486	7.65716	1.20235	0.278109	0.987034
Gm26699	-0.438153	5.31969	3.90151	0.0537793	0.987034
Hipk2	0.304022	4.74401	1.66885	0.202356	0.987034
Agk	-0.376112	4.19139	1.27378	0.264448	0.987034
Clec5a	-0.338442	5.98649	3.05339	0.0869758	0.987034
Casp2	-0.231985	4.5587	0.664851	0.418722	0.987034
Pdia4	-0.122539	6.73263	0.677389	0.414398	0.987034
Zfp398	-0.270783	4.58537	1.09281	0.300879	0.987034
Zfp282	0.382981	3.85215	1.14805	0.289106	0.987034
Zfp746	0.321254	4.29451	1.15927	0.286788	0.987034
Gimap1	-0.380903	3.89773	1.1298	0.292928	0.987034
Hnrnpa2b1	0.110561	9.29955	1.0686	0.306238	0.987034
Hibadh	-0.165291	5.98195	0.870769	0.355229	0.987034
Znrf2	0.364782	5.34457	3.04252	0.0872586	0.987034
Ggct	0.44539	4.05749	2.02727	0.160713	0.987034
Gars	0.227834	5.56176	1.43907	0.235946	0.987034
Lsm5	-0.113036	7.46735	0.778457	0.381838	0.987034
Avl9	0.547232	3.9024	2.49177	0.120753	0.987034
Igkc	1.49642	5.3881	5.62926	0.0533568	0.987034
Rpia	-0.135618	6.93533	1.01187	0.319301	0.987034
Usp39	-0.219372	5.27919	0.956591	0.332759	0.987034
0610030E20Rik	0.249766	5.47206	1.65403	0.204339	0.987034
Rnf181	0.206834	4.84793	0.751923	0.390013	0.987034
Vamp5	-0.151151	6.1277	0.69039	0.410153	0.987034
Mat2a	0.141044	7.60937	0.96395	0.333154	0.987034
Capg	-0.169833	5.4776	0.662345	0.419594	0.987034
Kcmf1	0.24723	5.93411	1.97225	0.166394	0.987034
Dok1	-0.381563	4.46347	1.76354	0.190218	0.987034
Htra2	-0.16189	6.35005	0.90647	0.345832	0.987034
Aup1	-0.302626	5.66079	2.33471	0.132824	0.987034
Mogs	0.167465	6.28994	0.968629	0.329967	0.987034
Dctn1	-0.205971	5.23735	0.936484	0.337844	0.987034
Mthfd2	-0.206012	5.374	0.944937	0.335693	0.987034
Bola3	0.264987	6.80537	3.87192	0.0546625	0.987034
Tet3	0.19833	4.9547	0.80033	0.375284	0.987034
Dguok	-0.190335	5.94827	1.1274	0.293435	0.987034
Spr	0.307389	5.02486	1.69016	0.199545	0.987034
Pradc1	0.234826	4.87263	1.06306	0.307482	0.987034
Cct7	-0.246443	7.77466	3.64118	0.0621205	0.987034
Tprkb	-0.536799	4.39142	2.80797	0.100312	0.987034
Pcyox1	-0.365406	4.87034	2.2346	0.14124	0.987034
Tia1	0.146924	6.44892	0.944836	0.335719	0.987034
Snrnp27	-0.213585	6.42223	1.90695	0.173447	0.987034
Anxa4	0.373471	3.87215	1.14522	0.289694	0.987034
Gfpt1	0.245114	4.37199	0.789303	0.378568	0.987034
Isy1	0.182279	5.2147	0.73709	0.394694	0.987034
H1fx	0.485649	4.52492	3.03225	0.0878368	0.987034
Rab7	0.21192	6.43435	2.00513	0.162971	0.987034
Rpn1	0.192573	7.60224	1.98762	0.165725	0.987034
Sec61a1	0.426687	6.02918	6.52891	0.0137047	0.987034
Mcm2	0.244629	6.77519	2.99959	0.0894551	0.987034
Chst13	0.453675	5.17501	3.21042	0.0825361	0.987034
Iqsec1	0.444481	3.74215	1.33459	0.253484	0.987034
Nup210	0.26697	6.13613	2.5741	0.114928	0.987034
Tmem43	0.599993	4.7569	6.36988	0.014832	0.987034
Nr2c2	-0.365848	4.75389	2.11155	0.152443	0.987034
Mrps25	-0.160056	6.77187	1.32801	0.254643	0.987034
Uba3	0.265217	4.32021	0.875542	0.353926	0.987034
Arl6ip5	-0.187093	6.26196	1.24841	0.2692	0.987034
Shq1	0.512689	4.25918	2.77668	0.102064	0.987034
Trnt1	-0.230871	5.32215	1.04371	0.312091	0.987034
Edem1	-0.163275	5.94054	0.709747	0.403745	0.987034
Thumpd3	0.391953	4.91011	2.7348	0.104453	0.987034
Gt(ROSA)26Sor	0.301079	5.10987	1.85852	0.178906	0.987034
Mtmr14	0.26055	4.44732	0.895493	0.348547	0.987034
Brpf1	0.586948	4.54	5.45235	0.0235993	0.987034
Camk1	-0.309684	4.34412	0.916785	0.34293	0.987034
Tada3	-0.297938	4.84979	1.32117	0.255853	0.987034
Arpc4	-0.156626	6.79632	1.27052	0.265053	0.987034
Tatdn2	0.566718	3.92338	2.53513	0.117645	0.987034
Sec13	-0.265254	6.4754	2.92114	0.0936302	0.987034
Mkrn2	0.53934	4.46438	4.12827	0.0475063	0.987034
Raf1	0.202961	5.08066	0.875332	0.353983	0.987034
Tmem40	0.316875	4.40506	1.21459	0.275706	0.987034
Mbd4	0.276336	4.39813	0.907526	0.345357	0.987034
Plxnd1	0.772724	3.95467	5.40147	0.0242259	0.987034
Washc2	0.193606	5.21245	0.722967	0.399402	0.987034
Rassf4	0.372118	5.73567	3.42691	0.0703742	0.987034
Wnk1	-0.157008	6.59007	0.920566	0.342648	0.987034
Kdm5a	-0.187694	5.50623	0.86367	0.357181	0.987034
Il17ra	0.284635	5.0239	1.34077	0.253239	0.987034
Atp6v1e1	-0.130946	7.00911	0.861816	0.357725	0.987034
Bcl2l13	0.261208	4.18801	0.75796	0.388131	0.987034
Slc6a13	0.158048	5.60746	0.631047	0.430728	0.987034
Gdf3	0.475086	3.52398	0.836142	0.366873	0.987034
Clec4d	0.349411	4.1945	1.24663	0.269537	0.987034
Pex5	0.742755	3.8866	4.14376	0.0473813	0.987034
Phb2	0.101036	8.15987	0.773998	0.383194	0.987034
Spsb2	0.505144	4.22181	3.09737	0.084539	0.987034
Ptms	0.273374	4.67166	1.11007	0.297135	0.987034
Mlf2	0.300554	5.87848	2.55893	0.115977	0.987034
Ing4	-0.245606	4.67154	0.736079	0.395639	0.987034
Nop2	0.613481	4.39683	4.48195	0.0392549	0.987034
Mrpl51	-0.200936	7.83781	2.78717	0.101275	0.987034
Tapbpl	-0.506513	4.39233	2.55732	0.11636	0.987034
Cd9	0.329108	5.87311	2.50262	0.122578	0.987034
Rad51ap1	-0.336774	5.73622	3.0803	0.085375	0.987034
Ccnd2	0.165358	6.77508	1.26787	0.265776	0.987034
Rhno1	0.234162	5.23326	1.1835	0.281864	0.987034
Gm44067	0.324024	3.85419	0.68596	0.41148	0.987034
Clec2d	0.336345	4.8527	1.93878	0.169966	0.987034
Clec12a	0.150567	9.37452	1.48823	0.229088	0.987034
Magohb	-0.148183	6.2114	0.81775	0.370178	0.987034
Etv6	0.208719	5.84591	1.32434	0.255292	0.987034
Hebp1	0.181344	5.68468	0.849426	0.361143	0.987034
Wbp11	-0.205392	6.76455	2.13944	0.149816	0.987034
Mgst1	-0.227952	7.49065	2.46117	0.125614	0.987034
Recql	0.419357	4.32142	2.08704	0.154796	0.987034
Golt1b	-0.604843	4.73386	5.44648	0.0236707	0.987034
Ldhb	0.187979	6.4335	1.277	0.263853	0.987034
Cmas	-0.310246	5.91903	2.80559	0.100184	0.987034
Etnk1	-0.202421	5.10667	0.851161	0.360657	0.987034
Ndufa3	0.218746	6.64224	2.34073	0.132337	0.987034
Leng1	0.504977	3.61177	1.56528	0.21672	0.987034
Tsen34	0.236622	5.22983	1.11629	0.295801	0.987034
Rps9	-0.255678	11.9312	5.5612	0.0227248	0.987034
Ppp1r12c	-0.237826	5.22753	1.16753	0.285097	0.987034
Ppp6r1	0.145239	5.95861	0.645308	0.4256	0.987034
Kmt5c	-0.470116	4.75429	3.32416	0.0742531	0.987034
Cox6b2	0.241284	5.7305	1.79624	0.186229	0.987034
Ube2s	-0.164237	8.38101	1.97751	0.165841	0.987034
Zfp524	-0.274014	4.11274	0.752657	0.389783	0.987034
U2af2	0.458723	5.64021	6.12834	0.0167372	0.987034
Zfp444	0.402293	3.82524	1.24622	0.269615	0.987034
Zfp329	0.261824	4.40517	0.909015	0.344965	0.987034
Rps5	-0.119416	12.1239	1.36313	0.248537	0.987034
Trim28	0.249185	6.31599	2.53601	0.117582	0.987034
Ube2m	-0.124043	7.2299	0.973212	0.328633	0.987034
Selenow	0.185605	6.53275	1.43181	0.237117	0.987034
Napa	0.163148	5.80399	0.860657	0.358014	0.987034
Zc3h4	-0.334487	4.23293	1.00353	0.321284	0.987034
Tmem160	-0.208399	7.64913	2.49775	0.120555	0.987034
Strn4	0.464303	4.21235	2.48434	0.121295	0.987034
Ppp5c	0.20638	5.57737	1.15033	0.288631	0.987034
Ccdc61	0.316362	3.69435	0.652923	0.4229	0.987034
Irf2bp1	0.264742	4.84663	1.18606	0.281351	0.987034
Eml2	-0.300612	3.91505	0.707225	0.404373	0.987034
Opa3	-0.375767	3.86323	0.87749	0.353397	0.987034
Ercc1	-0.367317	4.93766	1.87877	0.177531	0.987034
Gemin7	-0.370962	5.43897	3.31097	0.0748117	0.987034
Clptm1	0.230685	4.55198	0.697448	0.407617	0.987034
Tomm40	-0.161445	6.74902	1.20804	0.276987	0.987034
Xrcc1	0.393228	4.58956	2.2852	0.136912	0.987034
Arhgef1	-0.40029	5.9273	4.68473	0.0352357	0.987034
Rabac1	0.161148	7.02835	1.51365	0.224343	0.987034
Dedd2	-0.267245	4.44352	0.91526	0.343328	0.987034
Gsk3a	0.517823	4.69596	4.52759	0.038309	0.987034
Bckdha	0.206658	5.10177	0.867552	0.356112	0.987034
B9d2	-0.162254	5.81561	0.786172	0.379508	0.987034
Hnrnpul1	0.240513	5.75138	1.58494	0.2139	0.987034
Coq8b	-0.828172	3.50128	2.86015	0.0970274	0.987034
Akt2	0.410771	4.83024	3.03584	0.0875961	0.987034
Fbl	0.101955	7.66083	0.682168	0.412767	0.987034
Nfkbib	-0.327302	4.33055	1.17309	0.283965	0.987034
Actn4	0.181838	5.6048	0.954064	0.333392	0.987034
Map4k1	0.596705	4.42727	4.95102	0.0306186	0.987034
Fam98c	0.201364	5.02413	0.851792	0.360481	0.987034
Spint2	0.208204	7.16973	1.93916	0.172703	0.987034
Zfp260	0.260641	4.36261	0.895111	0.348649	0.987034
Tbcb	-0.201414	7.31721	2.58255	0.114348	0.987034
Alkbh6	0.341547	3.74225	0.840938	0.363533	0.987034
Sdhaf1	0.260237	5.48133	1.61283	0.210158	0.987034
Hcst	0.246203	5.35489	1.20799	0.277223	0.987034
Lin37	0.316695	4.78852	1.73145	0.194231	0.987034
Psenen	0.185947	7.06335	1.82316	0.183312	0.987034
Tmem147	-0.228393	7.37549	3.04317	0.0872255	0.987034
Dmkn	-0.362968	5.4015	1.9911	0.168309	0.987034
Ffar2	-0.591066	4.15921	3.30223	0.0751847	0.987034
Usf2	0.244553	6.28559	2.64499	0.110167	0.987034
Pdcd2l	-0.249627	4.51594	0.669185	0.417331	0.987034
Gpi1	0.174622	9.12058	1.3357	0.259949	0.987034
Pepd	0.324598	5.93932	3.19701	0.0798372	0.987034
Cebpg	-0.264841	5.88674	2.13397	0.150327	0.987034
Cebpa	0.214281	5.75632	1.34401	0.251838	0.987034
Faap24	0.303984	4.05358	0.853221	0.360082	0.987034
Nudt19	0.128698	6.58077	0.699299	0.407	0.987034
Pdcd5	-0.105371	7.45517	0.674409	0.415419	0.987034
Uri1	-0.149337	6.14705	0.749452	0.390787	0.987034
Ccne1	-0.329034	4.3074	0.986011	0.325745	0.987034
1600014C10Rik	-0.393964	4.72089	2.30661	0.135127	0.987034
Pop4	-0.360095	4.87862	1.94241	0.169575	0.987034
Siglecg	0.531749	4.12372	1.98969	0.164569	0.987034
Clec11a	0.495301	3.56264	1.53272	0.22149	0.987034
Josd2	-0.418429	4.62012	2.29476	0.136112	0.987034
Emc10	0.212502	6.60469	2.29456	0.136128	0.987034
Pold1	0.415409	5.12435	3.15081	0.0824872	0.987034
Napsa	0.205834	8.10567	2.81881	0.0994086	0.987034
Tbc1d17	0.22848	4.38181	0.661452	0.419906	0.987034
Ptov1	0.413024	6.24669	6.66163	0.0128336	0.987034
Ap2a1	0.197714	4.64242	0.629936	0.431132	0.987034
Bcl2l12	0.372983	5.48611	3.57967	0.0642923	0.987034
Irf3	-0.26361	4.98176	1.15294	0.288092	0.987034
Nosip	0.226086	5.21677	1.15866	0.286913	0.987034
Rps11	-0.114763	12.3882	1.42964	0.237467	0.987034
Aldh16a1	0.281635	4.60094	1.30045	0.259567	0.987034
Cd37	0.156803	6.84807	1.2519	0.26854	0.987034
Gys1	-0.695664	3.9499	3.10666	0.0844529	0.987034
Bax	-0.182183	7.29224	1.84459	0.180515	0.987034
Bcat2	-0.285488	5.20381	1.23276	0.274608	0.987034
Rpl18	-0.0911441	12.1218	0.903881	0.346319	0.987034
Ldha	0.241392	8.71662	3.8169	0.0565902	0.987034
Ldhc	0.691905	4.05211	2.62557	0.112785	0.987034
Csrp3	0.706876	4.32599	4.49874	0.0394276	0.987034
E2f8	-0.255332	5.03153	1.20532	0.277523	0.987034
Nav2	-0.463083	3.91068	1.32595	0.255007	0.987034
Prmt3	0.466217	5.01023	4.05526	0.0494342	0.987034
Svip	0.153998	6.64324	1.17754	0.283065	0.987034
Cyfip1	-0.212935	5.09941	0.881852	0.352212	0.987034
Herc2	0.269811	4.90531	1.38788	0.244343	0.987034
Klf13	-0.134865	6.31287	0.668677	0.417395	0.987034
Mcee	0.420881	6.11528	4.77005	0.0344158	0.987034
Lrrk1	-0.478698	4.08806	1.7657	0.190239	0.987034
Asb7	-0.406208	3.6057	0.896021	0.348406	0.987034
Mef2a	0.537463	4.28964	3.38362	0.0717918	0.987034
Igf1r	-0.251034	5.74426	1.33122	0.255722	0.987034
Slco3a1	-0.252574	4.69537	0.945616	0.335521	0.987034
Mrpl46	-0.374733	5.27775	2.7164	0.105596	0.987034
Det1	0.301528	3.70406	0.684399	0.412009	0.987034
Zfp710	-0.301438	4.70708	1.2526	0.268408	0.987034
Prc1	-0.177248	6.22625	0.874026	0.35557	0.987034
Man2a2	-0.297853	4.79304	1.35804	0.24941	0.987034
Fes	0.151454	6.3762	1.00609	0.320673	0.987034
Sec11a	-0.121102	7.80644	0.945487	0.335554	0.987034
Zfp592	0.424982	4.10175	1.93883	0.169961	0.987034
Rps17	-0.155725	10.4898	1.96655	0.167066	0.987034
Whamm	0.342976	4.20226	1.35336	0.250216	0.987034
Efl1	-0.657924	3.84206	2.80047	0.100486	0.987034
Tlnrd1	0.25669	4.13494	0.712018	0.402796	0.987034
Zfand6	-0.29638	5.69243	2.42323	0.125859	0.987034
Ctsc	-0.131398	6.60233	0.682639	0.412607	0.987034
Rab38	0.209132	4.80858	0.71841	0.400707	0.987034
Hikeshi	-0.151347	6.71562	1.13752	0.291302	0.987034
Eed	0.291977	5.44669	2.28014	0.137337	0.987034
Tmem126a	-0.146192	5.88124	0.677375	0.414402	0.987034
Dlg2	0.280023	4.37639	0.744057	0.392485	0.987034
Aamdc	-0.292836	4.74891	1.29382	0.26077	0.987034
Acer3	-0.360596	5.59193	3.55288	0.065264	0.987034
Thap12	0.377633	5.22047	3.31286	0.0747314	0.987034
Uvrag	-0.376768	5.05771	2.66062	0.109148	0.987034
Dgat2	-1.43871	3.5829	8.49472	0.00531721	0.987034
Mogat2	0.405765	4.43424	0.778259	0.387513	0.987034
Rps3	-0.0787689	12.0363	0.691048	0.409763	0.987034
Arrb1	0.349815	4.31895	1.4779	0.229816	0.987034
Rnf169	-0.262452	4.03506	0.637037	0.428563	0.987034
Ucp2	0.193227	7.1076	2.18153	0.14595	0.987034
Coa4	-0.295136	4.36105	0.975997	0.327949	0.987034
Fam168a	-0.365303	3.94794	1.01719	0.318045	0.987034
Stard10	-0.204483	5.87579	1.2001	0.278553	0.987034
Rnf121	0.393271	3.94764	1.32491	0.255192	0.987034
Xndc1	0.395449	3.95804	1.40287	0.241846	0.987034
Rhog	0.142577	6.34277	0.779995	0.381372	0.987034
Hbb-bs	-2.07016	6.15725	1.25631	0.303303	0.987034
Trim12c	-0.428471	4.95757	1.70505	0.206438	0.987034
Arfip2	0.351652	4.17172	1.17616	0.283402	0.987034
Rrp8	0.500597	4.85012	4.76681	0.0337373	0.987034
Tpp1	0.40508	4.98184	3.55395	0.0652247	0.987034
Mrpl17	0.108693	7.09464	0.717772	0.400915	0.987034
Eif3f	0.100011	9.61133	0.827558	0.367347	0.987034
Rpl27a	-0.0805388	12.2542	0.684949	0.411823	0.987034
Tmem9b	0.206755	5.31106	0.908208	0.345253	0.987034
Dennd5a	0.227918	5.30245	1.34436	0.251777	0.987034
Rnf141	-0.343183	4.13064	1.07003	0.305919	0.987034
Usp47	0.253143	5.50727	1.77254	0.189111	0.987034
Arntl	0.55282	3.89961	2.56877	0.115295	0.987034
Far1	-0.206008	5.66155	1.00474	0.321201	0.987034
Rps13	-0.159479	11.7363	2.50662	0.119678	0.987034
Xylt1	0.420557	3.9165	1.41166	0.240398	0.987034
Rps15a	-0.109713	11.8724	1.07343	0.305373	0.987034
Arl6ip1	-0.193596	8.22273	2.25911	0.139498	0.987034
Mosmo	-0.457743	4.32556	2.34016	0.132383	0.987034
Eef2k	0.163855	5.45629	0.650564	0.423733	0.987034
Polr3e	0.503866	4.1311	2.6966	0.106842	0.987034
Mettl9	-0.306675	6.25521	3.46582	0.0685356	0.987034
Cog7	0.37468	3.94638	0.936885	0.339534	0.987034
Gga2	0.240648	5.08961	1.01163	0.320095	0.987034
Ubfd1	-0.197322	5.87505	1.13969	0.290849	0.987034
Plk1	-0.272591	5.24354	1.57892	0.214759	0.987034
Prkcb	0.324021	4.38816	1.1486	0.28955	0.987034
Rbbp6	-0.171479	6.16675	1.12338	0.294288	0.987034
Tnrc6a	-0.26214	5.15463	1.44927	0.234316	0.987034
4933440M02Rik	0.694596	4.67436	5.78301	0.0199281	0.987034
Nsmce1	-0.215847	6.1747	1.54181	0.220145	0.987034
Spns1	0.403086	3.96734	1.53097	0.22175	0.987034
Sh2b1	0.300076	4.90447	1.66495	0.202875	0.987034
Atxn2l	-0.462552	5.52995	4.4849	0.0394111	0.987034
Eif3c	-0.110909	8.1787	0.848838	0.361308	0.987034
2510046G10Rik	0.361437	4.34826	1.64173	0.206002	0.987034
Coro1a	0.0979807	8.63223	0.709466	0.403634	0.987034
Ypel3	-0.173798	5.46743	0.686012	0.411464	0.987034
Taok2	0.516678	4.42598	3.33676	0.0737241	0.987034
Tmem219	-0.29501	5.48627	2.08696	0.154803	0.987034
Kctd13	0.536017	3.76039	2.0227	0.161175	0.987034
Mvp	-0.413623	3.97312	1.32046	0.25598	0.987034
Spn	-0.191282	6.43668	1.45518	0.233379	0.987034
Zfp553	0.615896	3.84382	3.00606	0.08912	0.987034
Itgal	0.46447	4.6272	2.99208	0.0898745	0.987034
Fbrs	-0.279366	4.05568	0.646474	0.425185	0.987034
Orai3	0.570489	5.2675	8.28827	0.00585884	0.987034
Stx4a	0.173531	5.53689	0.843296	0.362867	0.987034
Zfp646	-0.293	4.65483	1.20512	0.277563	0.987034
Vkorc1	0.202872	5.41408	1.07621	0.30454	0.987034
Kat8	0.28012	3.85878	0.639508	0.427674	0.987034
Fus	0.168543	6.93823	1.49339	0.227425	0.987034
Pycard	-0.134688	7.13477	1.03038	0.314959	0.987034
Pstk	0.392664	5.00488	3.27654	0.076292	0.987034
Ikzf5	0.398429	4.08793	1.31132	0.258984	0.987034
Bub3	-0.180647	7.05085	1.85185	0.179675	0.987034
Oat	0.162399	6.47154	1.14448	0.289849	0.987034
Fam53b	0.284612	4.90518	1.41647	0.239609	0.987034
Eef1akmt2	-0.230501	4.709	0.837016	0.364645	0.987034
Abraxas2	-0.251674	5.65269	1.72215	0.195412	0.987034
Zranb1	-0.430393	5.44608	4.52796	0.0383013	0.987034
Ctbp2	0.338674	4.84476	2.23293	0.141385	0.987034
Dock1	0.421219	3.68741	1.04659	0.311221	0.987034
Mki67	-0.22757	7.44314	2.63074	0.112066	0.987034
Glrx3	-0.156875	7.91701	1.70334	0.197829	0.987034
Ppp2r2d	-0.314895	4.86131	1.62319	0.208542	0.987034
Zfp511	0.378327	4.46131	1.87746	0.176747	0.987034
Echs1	0.143983	6.96165	1.18331	0.281901	0.987034
Paox	0.209276	5.23625	0.8792	0.353124	0.987034
Bet1l	0.337832	4.57949	1.68219	0.20059	0.987034
Ric8a	-0.193703	4.89455	0.65001	0.428888	0.987034
Sirt3	0.212256	6.22729	1.55263	0.218794	0.987034
Pgghg	0.379768	3.50157	0.733711	0.395801	0.987034
Ptdss2	-0.409065	4.07647	1.44597	0.234843	0.987034
Rnh1	0.118815	6.88157	0.73979	0.393836	0.987034
Phrf1	0.211713	5.25697	1.03064	0.3149	0.987034
Deaf1	0.432906	4.23475	2.1103	0.152562	0.987034
Pnpla2	0.311847	5.5803	2.69031	0.107241	0.987034
Polr2l	-0.187285	5.527	0.742894	0.393083	0.987034
Tspan4	0.231267	5.22759	1.10408	0.298427	0.987034
Mob2	0.187846	5.33344	0.877474	0.3534	0.987034
Ctsd	-0.216322	6.66656	1.99769	0.163808	0.987034
Mrpl23	-0.111637	7.78866	0.872778	0.35468	0.987034
Tspan32	0.272969	6.85227	4.07819	0.0488196	0.987034
Cd81	0.126593	7.65657	0.737713	0.396919	0.987034
Kcnq1ot1	0.146031	7.66779	1.25725	0.267761	0.987034
Nap1l4	0.186539	6.66869	1.82008	0.183385	0.987034
Fadd	-0.667334	3.9434	3.39309	0.0714079	0.987034
Mthfd1l	0.35467	5.20458	2.19348	0.146594	0.987034
Rmnd1	-0.3728	5.00511	2.00058	0.164034	0.987034
Armt1	0.358607	4.77932	2.02422	0.161024	0.987034
Syne1	-0.430685	4.7385	1.74962	0.196826	0.987034
Fbxo5	-0.559904	5.82622	8.16963	0.00619619	0.987034
Ppil4	0.267299	6.09514	2.40553	0.127218	0.987034
Stxbp5	0.364133	4.71211	2.23897	0.14086	0.987034
Shprh	0.370009	4.29983	1.54834	0.219185	0.987034
Fbxo30	0.502321	3.66029	1.69104	0.19943	0.987034
B230208H11Rik	-0.464933	4.56543	2.88463	0.0956477	0.987034
Fuca2	0.155546	5.90796	0.76307	0.386548	0.987034
Pex3	-0.36181	4.46437	1.40179	0.242025	0.987034
Adat2	0.330069	5.43674	3.1096	0.0839459	0.987034
Heca	-0.34927	4.08483	1.15477	0.287714	0.987034
Abracl	-0.0913787	8.95992	0.676244	0.41479	0.987034
Ifngr1	-0.100777	8.44401	0.641636	0.426938	0.987034
Map7	0.899767	3.95698	7.85362	0.007199	0.987034
Mtfr2	0.344592	4.17956	1.18586	0.28139	0.987034
Myb	0.194157	8.12843	2.78771	0.101244	0.987034
E030030I06Rik	0.366242	4.10155	1.23383	0.272017	0.987034
Gm26740	0.444872	4.53752	2.44637	0.124429	0.987034
Med23	0.326664	3.93071	0.843276	0.362873	0.987034
Epb41l2	0.402741	4.3087	1.99321	0.164203	0.987034
Arhgap18	-0.446001	4.16923	1.63291	0.207208	0.987034
Echdc1	0.398036	4.29463	1.6976	0.198575	0.987034
Cenpw	0.302947	6.66435	4.06127	0.0494947	0.987034
Trmt11	-0.443696	4.05274	1.75791	0.190915	0.987034
Hddc2	-0.194223	5.9651	1.14761	0.289197	0.987034
Rnf217	0.871693	3.68908	4.70998	0.0347671	0.987034
Rwdd1	0.11995	7.26437	0.977792	0.327509	0.987034
Hdac2	0.20268	6.19454	1.51356	0.224357	0.987034
Marcks	0.302299	4.36143	1.20845	0.276908	0.987034
Gtf3c6	-0.207078	6.35606	1.69934	0.198348	0.987034
Mical1	0.279288	4.05193	0.780916	0.381093	0.987034
Sec63	0.153811	5.81841	0.716824	0.401224	0.987034
Pdss2	-0.652901	3.47897	1.88237	0.176193	0.987034
Cd24a	0.312166	6.82802	4.44152	0.040589	0.987034
Qrsl1	0.314168	3.80874	0.736574	0.394858	0.987034
Ascc3	0.389618	4.78773	2.77967	0.101724	0.987034
Gopc	-0.408092	4.64282	2.47973	0.121633	0.987034
Nus1	0.279758	5.15424	1.67945	0.200951	0.987034
Man1a	-0.170224	5.35878	0.732116	0.396282	0.987034
Msl3l2	-0.648636	3.86489	2.73352	0.104532	0.987034
Pkib	0.535801	4.08515	2.74941	0.103558	0.987034
P4ha1	-0.436821	4.73623	2.67684	0.108101	0.987034
Psap	0.316865	7.87619	1.81975	0.21013	0.987034
Slc29a3	-0.324039	4.16524	1.01314	0.319002	0.987034
Sgpl1	0.986186	3.91319	7.27648	0.00980217	0.987034
Eif4ebp2	0.371847	6.00847	4.68522	0.0352265	0.987034
Hk1	0.180638	5.31115	0.740055	0.393752	0.987034
Vps26a	0.170806	5.34218	0.687404	0.410992	0.987034
Srgn	0.161806	11.3352	1.08931	0.313197	0.987034
Ddx21	0.156328	6.51695	0.979155	0.327379	0.987034
Tet1	0.429351	3.53363	0.953064	0.333881	0.987034
Dna2	0.343335	5.32999	2.67087	0.108485	0.987034
Hnrnph3	-0.326189	5.34176	2.33929	0.132453	0.987034
Sirt1	-0.655056	3.89947	2.79116	0.101038	0.987034
Cdk1	-0.151167	7.37289	1.42223	0.23867	0.987034
Ube2d1	0.26776	4.28798	0.821112	0.369204	0.987034
Cisd1	0.187125	6.07349	1.19759	0.27905	0.987034
Ipmk	-0.44608	4.41377	2.36609	0.130305	0.987034
Gstt2	-0.385834	4.92309	2.32121	0.133925	0.987034
Mif	-0.117038	9.14469	0.848383	0.362319	0.987034
Smarcb1	0.232802	6.18768	2.04543	0.158887	0.987034
Chchd10	-0.152435	6.2929	0.788336	0.37904	0.987034
Pcnt	-0.284348	5.3156	1.73836	0.193358	0.987034
Mcm3ap	-0.356376	4.87946	1.94737	0.169041	0.987034
Fam207a	0.273649	4.72206	1.281	0.263116	0.987034
Ube2g2	-0.22261	4.79003	0.828736	0.367009	0.987034
D10Jhu81e	0.249815	4.92639	1.13292	0.292269	0.987034
Trappc10	-0.324319	5.18832	2.21264	0.143168	0.987034
Rrp1	-0.10381	7.08167	0.655789	0.42189	0.987034
Pdxk	0.473753	4.32711	2.55422	0.116305	0.987034
Tpgs1	0.185671	5.06324	0.717131	0.401124	0.987034
Rnf126	0.252047	5.67833	1.67398	0.201674	0.987034
Elane	0.259292	13.6215	0.920984	0.372469	0.987034
Tmem259	0.500147	4.69767	3.96098	0.0520511	0.987034
Abca7	-0.383838	4.43437	1.90899	0.173222	0.987034
Arhgap45	-0.164693	6.86837	1.43015	0.237385	0.987034
Sbno2	-0.258296	5.08447	0.971808	0.329701	0.987034
Stk11	0.250278	6.08243	2.26711	0.138441	0.987034
Midn	0.251705	4.3161	0.804052	0.374184	0.987034
Cirbp	0.472298	5.32915	4.4772	0.0401323	0.987034
1600002K03Rik	-0.311307	4.93504	1.72945	0.194485	0.987034
Gamt	-0.667713	4.25529	3.99279	0.0511537	0.987034
Rps15	-0.09573	10.8953	0.779394	0.381555	0.987034
2310011J03Rik	-0.198886	5.53622	0.93895	0.337215	0.987034
Uqcr11	-0.100679	8.47847	0.637906	0.428412	0.987034
Tcf3	0.176636	5.79468	0.980122	0.326938	0.987034
Abhd17a	-0.191777	6.28339	1.253	0.268333	0.987034
Sf3a2	0.264944	4.10663	0.688832	0.410509	0.987034
Lsm7	0.184762	7.35405	2.19699	0.14456	0.987034
Lmnb2	0.31071	4.87242	1.67033	0.202159	0.987034
Gadd45b	-0.273486	5.48322	1.65351	0.204409	0.987034
Map2k2	0.154367	7.17171	1.44771	0.234565	0.987034
Zbtb7a	0.236663	5.59713	1.3793	0.246024	0.987034
Pias4	0.422302	3.95604	1.68596	0.200094	0.987034
Matk	0.224067	5.33918	1.29717	0.260161	0.987034
Mrpl54	-0.156802	7.33375	1.60781	0.210675	0.987034
Pip5k1c	0.851857	3.86944	6.55493	0.0135291	0.987034
Dohh	-0.180467	5.80685	0.87099	0.355169	0.987034
S1pr4	-0.435798	3.79811	1.09433	0.300795	0.987034
Gna11	-0.268091	4.69261	0.974547	0.328305	0.987034
1190007I07Rik	-0.399889	5.85312	4.37794	0.0415071	0.987034
Tdg	-0.347935	4.67949	1.50442	0.226271	0.987034
D10Wsu102e	-0.319984	4.63903	1.42686	0.237917	0.987034
Washc4	-0.462659	4.46425	2.33259	0.132996	0.987034
Rtcb	0.245864	6.54071	2.98687	0.0901177	0.987034
Fbxo7	0.449184	4.31664	2.58308	0.114312	0.987034
Hsp90b1	-0.125894	9.71139	1.12769	0.293591	0.987034
Nup37	0.186761	5.68352	0.929778	0.339564	0.987034
Dram1	-0.261392	4.7306	0.959842	0.331946	0.987034
Gnptab	0.269055	4.37039	0.974068	0.328423	0.987034
Gas2l3	0.492607	4.07268	2.30447	0.135304	0.987034
Apaf1	0.418472	4.5446	2.26846	0.138594	0.987034
Cdk17	0.344398	3.82165	0.877649	0.353352	0.987034
Mrpl42	-0.141345	7.77986	1.38095	0.245508	0.987034
Eea1	-0.191559	5.35322	0.847931	0.361562	0.987034
Poc1b	-0.389438	3.93793	1.22844	0.273017	0.987034
Csrp2	-0.193425	5.94696	1.08248	0.303152	0.987034
Glipr1	0.277282	6.19689	1.80112	0.191825	0.987034
Rab21	-0.195252	7.05016	2.07194	0.156266	0.987034
Tmem19	-0.484806	4.46727	2.9706	0.090973	0.987034
Cnot2	-0.247588	5.19888	1.29029	0.261412	0.987034
Cct2	-0.113776	8.33288	0.876463	0.353675	0.987034
Yeats4	0.114183	6.84433	0.670827	0.416652	0.987034
Cpsf6	0.160908	6.14997	0.977213	0.32765	0.987034
Rap1b	-0.199564	7.17191	2.5193	0.118769	0.987034
Irak3	-0.262536	4.16026	0.707417	0.404309	0.987034
Tmbim4	-0.261827	7.25689	4.13656	0.0472927	0.987034
Rassf3	0.405251	4.42015	2.26205	0.138873	0.987034
Ppm1h	-0.376917	4.35712	1.70286	0.197892	0.987034
Mon2	-0.228374	4.39356	0.645981	0.42536	0.987034
Ctdsp2	-0.266273	5.07751	1.4506	0.234105	0.987034
Cdk4	0.111892	8.18819	0.9061	0.345733	0.987034
Tspan31	0.307229	5.20982	2.11171	0.152427	0.987034
B4galnt1	0.145554	6.94607	1.03385	0.314363	0.987034
Dctn2	0.311063	6.16934	3.54373	0.0655997	0.987034
Arhgap9	0.159796	5.58917	0.655335	0.42205	0.987034
Shmt2	-0.287945	5.49179	2.05423	0.158011	0.987034
Stat6	-0.369519	4.32473	1.36722	0.247837	0.987034
Naca	-0.114599	11.1006	1.32953	0.254374	0.987034
Ptges3	-0.230189	7.83844	3.48688	0.067728	0.987034
Rbms2	-0.458807	4.35807	2.42608	0.125642	0.987034
Cnpy2	-0.185835	7.38506	2.05954	0.157485	0.987034
Nabp2	0.279666	5.44459	1.98359	0.165204	0.987034
A430046D13Rik	-0.476942	3.99623	1.604	0.21146	0.987034
Esyt1	0.243728	5.58398	1.46684	0.231542	0.987034
Rpl41	-0.114201	11.457	1.09422	0.300955	0.987034
Cdk2	-0.239223	4.97942	1.0301	0.315024	0.987034
Insr	-0.685794	3.61461	2.44125	0.124494	0.987034
Arhgef18	-0.651763	4.17561	3.38583	0.0719582	0.987034
Pet100	-0.38698	5.70424	3.9997	0.0509585	0.987034
Fcor	-0.4798	4.37619	2.74878	0.103594	0.987034
Map2k7	0.434559	4.11601	2.08212	0.155273	0.987034
Cers4	0.465094	4.01607	1.9777	0.165821	0.987034
Shcbp1	0.304618	5.05115	1.93847	0.17	0.987034
Naxd	0.174803	6.33248	1.13441	0.291955	0.987034
Ankrd10	0.268695	6.04396	2.60247	0.112995	0.987034
Mcf2l	0.434271	4.38669	2.31827	0.134166	0.987034
F10	-0.171674	6.01249	0.861039	0.35791	0.987034
Cul4a	0.303538	4.90835	1.83511	0.181619	0.987034
Tfdp1	0.17997	7.11072	1.42886	0.23992	0.987034
Upf3a	-0.321158	5.8583	3.07757	0.0855096	0.987034
Champ1	0.535033	4.14327	3.23544	0.0781016	0.987034
Coprs	-0.483808	4.31024	2.40639	0.127151	0.987034
Agpat5	-0.112689	7.18851	0.820823	0.369287	0.987034
Ckap2	-0.279874	4.53743	1.04588	0.311384	0.987034
Mrps31	-0.169772	5.39508	0.633109	0.429981	0.987034
Polb	-0.304141	5.19795	1.81734	0.183709	0.987034
Gins4	-0.231167	5.54533	1.40859	0.240902	0.987034
Plekha2	0.322939	3.96304	1.01476	0.318618	0.987034
Plpp5	0.287682	5.3279	2.0262	0.16082	0.987034
Ddhd2	-0.307977	4.7623	1.51348	0.22437	0.987034
Ash2l	0.179406	5.42755	0.816833	0.370444	0.987034
Fnta	-0.170652	6.02072	0.924456	0.340937	0.987034
Hook3	-0.298492	5.82569	2.55368	0.116342	0.987034
Thap1	-0.298755	3.94371	0.660904	0.420097	0.987034
Erlin2	-0.502118	3.87798	1.86676	0.177963	0.987034
Plpbp	0.396232	4.54927	2.45046	0.123802	0.987034
Eif4ebp1	-0.313999	6.91316	5.48514	0.0232049	0.987034
Nrg1	0.343154	4.46351	1.63547	0.206855	0.987034
Wrn	-0.255439	4.98449	1.10345	0.298564	0.987034
Gtf2e2	-0.313504	6.11419	3.40209	0.0710455	0.987034
Rbpms	-0.5474	4.07522	2.50469	0.119817	0.987034
Dctn6	0.3275	5.58553	3.23228	0.0782428	0.987034
Saraf	-0.305722	5.81624	2.72157	0.105273	0.987034
Eri1	0.146764	6.16925	0.841251	0.363445	0.987034
Vps37a	-0.512826	4.43961	3.02175	0.0883135	0.987034
Pcm1	-0.19243	6.15083	1.33573	0.253284	0.987034
Asah1	0.165545	5.44247	0.690292	0.410017	0.987034
Frg1	-0.178342	7.19645	1.91779	0.172252	0.987034
Ufsp2	-0.287038	5.77243	2.48622	0.121157	0.987034
Casp3	-0.237739	4.60209	0.667689	0.417837	0.987034
Ing2	-0.231651	4.78897	0.860841	0.357963	0.987034
Cdkn2aip	-0.331586	4.3014	1.1789	0.28279	0.987034
Dctd	0.377028	4.39433	1.73731	0.193491	0.987034
Neil3	-0.24244	4.80112	0.964134	0.330878	0.987034
Spcs3	0.161134	7.08917	1.57072	0.215935	0.987034
Hmgb2	-0.160611	10.1318	2.3799	0.129215	0.987034
Hpf1	-0.109173	7.47309	0.697259	0.407681	0.987034
Clcn3	0.467366	4.67437	3.50008	0.0672272	0.987034
Klhl2	0.305285	4.4107	0.985544	0.325821	0.987034
Zfp930	0.719059	3.97144	4.2132	0.0455943	0.987034
Atp13a1	0.405446	4.50739	2.16368	0.147576	0.987034
Ndufa13	-0.157277	8.23395	1.71513	0.196311	0.987034
Nr2c2ap	0.541388	4.82146	5.27908	0.0258071	0.987034
Sugp2	-0.373011	3.56529	0.730727	0.396727	0.987034
Homer3	0.428668	3.73192	1.36075	0.248945	0.987034
Cope	0.220646	7.26442	3.00038	0.0894142	0.987034
Rex1bd	-0.144979	7.59023	1.30319	0.259072	0.987034
Isyna1	-0.238076	5.50641	1.31299	0.257312	0.987034
Ssbp4	-0.203234	6.63458	1.93929	0.169911	0.987034
Lsm4	-0.129817	7.81461	0.946169	0.335863	0.987034
Pik3r2	-0.687397	3.63189	2.53235	0.117841	0.987034
2010320M18Rik	-0.337473	4.08161	1.05767	0.308699	0.987034
Rpl18a	-0.102603	12.048	1.07215	0.305446	0.987034
Map1s	-0.225018	4.92455	0.833845	0.365548	0.987034
Myo9b	-0.767397	4.44723	6.84196	0.0117433	0.987034
Use1	0.134532	6.70159	0.925665	0.340625	0.987034
Babam1	0.199937	5.52799	1.1334	0.292169	0.987034
Mrpl34	-0.284755	7.86732	4.52934	0.0387405	0.987034
Bst2	-0.405814	6.45349	7.27495	0.00950749	0.987034
Mvb12a	0.145633	6.02205	0.744958	0.392201	0.987034
Colgalt1	0.158281	5.77718	0.715363	0.401701	0.987034
Fcho1	0.179362	5.08705	0.687325	0.411018	0.987034
Tpm4	-0.366716	4.81436	2.04246	0.159184	0.987034
Rab8a	-0.132982	6.27843	0.682052	0.412807	0.987034
Hmgxb4	-0.182995	5.49887	0.919875	0.342125	0.987034
Rbmxl1	-0.15784	6.85984	1.35931	0.249192	0.987034
Otud4	0.355	4.73146	1.8964	0.174619	0.987034
Anapc10	0.246465	5.07047	1.35409	0.25009	0.987034
Smarca5	-0.202744	7.84032	2.79597	0.100752	0.987034
Usp38	-0.417021	4.16851	1.7124	0.196661	0.987034
Zfp330	-0.353954	5.82579	3.38454	0.0717543	0.987034
Ndufb7	-0.100558	8.2929	0.689246	0.41037	0.987034
Pkn1	0.468681	5.6658	6.28182	0.0154984	0.987034
Ddx39	0.113026	7.5218	0.68829	0.411293	0.987034
Prkaca	0.589898	4.29833	4.20404	0.0455915	0.987034
Dcaf15	-0.369276	3.97935	1.12959	0.292972	0.987034
Mri1	0.631817	5.21842	7.31317	0.00959415	0.987034
Cacna1a	0.576101	3.65357	1.94046	0.170097	0.987034
Ier2	-0.227263	6.49987	2.30502	0.135258	0.987034
Nacc1	-0.208639	4.81009	0.700532	0.40659	0.987034
Trmt1	0.349067	5.04918	2.31814	0.134177	0.987034
Nfix	0.259041	4.97102	1.08769	0.302466	0.987034
Lyl1	0.191014	6.23165	1.38662	0.244554	0.987034
G430095P16Rik	0.647468	4.02796	4.18589	0.0460425	0.987034
Calr	0.10609	10.1033	0.890799	0.349834	0.987034
Farsa	0.243471	6.43012	2.8473	0.0977608	0.987034
Dnase2a	0.212457	5.08295	0.879876	0.352747	0.987034
Prdx2	-0.148542	8.23156	1.50859	0.225108	0.987034
Junb	-0.359181	5.52857	3.23817	0.0779802	0.987034
Wdr83	-0.507205	4.52319	3.32314	0.0742964	0.987034
Vps35	-0.139835	6.5183	0.862218	0.357582	0.987034
Orc6	-0.19225	6.43152	1.50252	0.22603	0.987034
Siah1a	-0.63304	4.12236	3.58067	0.064256	0.987034
N4bp1	0.287893	5.34809	2.057	0.157737	0.987034
Cnep1r1	0.292527	4.72215	1.38365	0.245054	0.987034
Heatr3	0.552337	4.43331	3.80743	0.0566431	0.987034
Papd5	-0.259076	4.16595	0.63105	0.430727	0.987034
Adcy7	0.231941	5.01212	1.00231	0.321576	0.987034
Chd9	-0.171759	5.53502	0.80251	0.374639	0.987034
Rbl2	0.325446	4.17899	1.23223	0.272288	0.987034
Fto	0.220464	4.53406	0.748431	0.391108	0.987034
Amfr	0.212561	5.20274	1.07191	0.305498	0.987034
Nudt21	-0.127871	7.76995	0.804519	0.375823	0.987034
Mt1	-0.238012	7.66021	2.85122	0.0992503	0.987034
Nup93	0.206731	4.97519	0.830187	0.366593	0.987034
Herpud1	0.186629	6.81343	1.44841	0.235951	0.987034
Polr2c	-0.173966	6.87084	1.54591	0.219542	0.987034
Adgrg1	0.228756	5.46893	1.42687	0.237915	0.987034
Adgrg3	0.121653	6.3121	0.630013	0.431104	0.987034
Cnot1	0.164998	5.95684	0.919734	0.342162	0.987034
Got2	-0.185694	6.09482	1.21903	0.274839	0.987034
Cklf	0.170966	5.86209	0.824834	0.36813	0.987034
Dync1li2	0.377897	4.07733	1.30615	0.258541	0.987034
Nae1	-0.224826	4.98151	0.804782	0.373971	0.987034
Fam96b	-0.243719	5.63829	1.56397	0.21691	0.987034
D230025D16Rik	0.449352	3.82419	1.58419	0.214007	0.987034
Tmem208	-0.365979	7.21145	7.73595	0.00761507	0.987034
Pard6a	0.453528	3.87073	1.59231	0.212855	0.987034
Thap11	0.418244	5.09976	3.81867	0.0562921	0.987034
Nfatc3	0.397147	4.9122	2.61994	0.112094	0.987034
Slc7a6os	0.365501	3.7951	0.872845	0.354663	0.987034
Gm10073	-0.144118	5.96065	0.688459	0.410635	0.987034
Chtf8	0.189605	5.32052	0.800747	0.37516	0.987034
Vps4a	0.286836	4.40168	1.08535	0.302517	0.987034
Nip7	0.218727	6.46712	2.16549	0.147409	0.987034
Nfat5	-0.282607	4.43476	1.02428	0.316382	0.987034
Nob1	0.200984	5.13918	0.849411	0.361147	0.987034
Wwp2	0.447342	4.39737	2.77539	0.101981	0.987034
Dhx38	-0.233751	5.24434	1.12558	0.29382	0.987034
Hp	-0.253661	9.27549	3.04666	0.092994	0.987034
Dhodh	-0.481077	3.92361	1.8407	0.180966	0.987034
Ap1g1	0.250998	4.91437	1.07818	0.304103	0.987034
Cog4	0.231683	4.34028	0.682044	0.412809	0.987034
Aars	0.238121	4.38623	0.677603	0.414324	0.987034
Zfp1	0.59108	3.84002	2.65439	0.109553	0.987034
Cfdp1	0.11471	6.79534	0.664382	0.418885	0.987034
Gabarapl2	0.110581	6.80789	0.696185	0.40804	0.987034
Wwox	-0.8103	4.11004	5.43786	0.023776	0.987034
Cmc2	-0.1253	6.51334	0.664595	0.418811	0.987034
Gcsh	0.488508	5.41508	5.93009	0.0184961	0.987034
Plcg2	-0.269143	5.42068	1.70552	0.197548	0.987034
Mphosph6	-0.294652	5.19139	1.55164	0.218996	0.987034
Mlycd	0.227464	4.64072	0.753009	0.389673	0.987034
Cotl1	-0.148899	6.8786	1.16178	0.286273	0.987034
Gse1	0.356312	4.59216	1.90225	0.173968	0.987034
Gins2	-0.1855	5.78266	0.854734	0.35985	0.987034
Emc8	-0.129337	6.36008	0.680171	0.413447	0.987034
Map1lc3b	-0.321235	7.30425	6.26954	0.0155938	0.987034
Klhdc4	0.323062	4.54148	1.40048	0.242243	0.987034
Zc3h18	-0.155176	5.97153	0.698499	0.407267	0.987034
Cyba	-0.119297	9.44858	1.0593	0.30833	0.987034
Ctu2	-0.39615	4.26703	1.56016	0.217462	0.987034
Piezo1	0.58457	4.16353	3.4317	0.069867	0.987034
Cdt1	0.189032	5.84301	1.0068	0.320506	0.987034
Cbfa2t3	0.427259	5.82574	5.63233	0.021519	0.987034
Ankrd11	-0.114034	7.10521	0.65288	0.42317	0.987034
Spg7	-0.217774	4.91259	0.830515	0.366499	0.987034
Rpl13	-0.0991841	13.1167	1.15797	0.287056	0.987034
Def8	0.355687	4.53893	1.74189	0.192914	0.987034
Nup133	-0.287714	4.42351	0.812999	0.3717	0.987034
Abcb10	0.304963	4.67769	1.62298	0.20857	0.987034
Egln1	-0.238832	5.82469	1.60772	0.210688	0.987034
Tsnax	0.271451	5.70764	2.08719	0.154781	0.987034
Coa6	0.169804	5.57935	0.804103	0.374169	0.987034
Tomm20	-0.154572	8.61405	1.61779	0.209287	0.987034
Il3ra	0.230323	4.75343	0.831708	0.366158	0.987034
Slc4a7	0.338565	4.48053	1.55644	0.218001	0.987034
Ngly1	0.569783	4.18841	3.50494	0.0670437	0.987034
Rpl15	-0.163582	12.0915	2.91517	0.0939569	0.987034
Gng2	-0.509913	5.80829	6.50701	0.0138544	0.987034
Saysd1	-0.239856	4.38572	0.70066	0.406547	0.987034
Anxa7	-0.407667	5.15052	3.40885	0.0707745	0.987034
2810402E24Rik	0.834283	3.83608	5.7405	0.0203639	0.987034
Fut11	0.340184	3.74522	0.824393	0.368257	0.987034
Adk	0.167207	5.71407	0.784443	0.380028	0.987034
Vdac2	-0.153175	8.70729	1.59892	0.211922	0.987034
Comtd1	-0.181769	5.98582	0.858707	0.359199	0.987034
Lrmda	-0.245647	5.12842	1.1801	0.282548	0.987034
Zmiz1	0.293511	5.3865	2.10788	0.152792	0.987034
Ppif	0.180999	5.10605	0.641207	0.427065	0.987034
Anxa11	0.351921	4.35881	1.70092	0.198143	0.987034
Slmap	0.236744	4.93628	1.10765	0.297657	0.987034
Selenok	0.0993376	8.51108	0.680077	0.413479	0.987034
Actr8	0.546653	3.78449	2.07562	0.155906	0.987034
Chdh	0.377001	4.24438	1.49634	0.226973	0.987034
Prkcd	0.153905	6.21574	0.938998	0.337203	0.987034
Tmem110	0.495722	4.41351	3.30828	0.0749266	0.987034
Spcs1	0.213428	7.98784	3.08895	0.0849504	0.987034
Pbrm1	0.108318	6.94617	0.650815	0.423644	0.987034
Smim4	0.266505	6.39846	2.76431	0.102678	0.987034
Bap1	0.268624	4.27171	0.886907	0.350847	0.987034
1810011H11Rik	-0.446534	4.63402	2.79083	0.101058	0.987034
Wdfy4	0.2213	5.03322	1.04713	0.311097	0.987034
Mapk8	0.395945	3.95721	1.25268	0.268394	0.987034
Wapl	-0.164929	6.4832	1.12285	0.2944	0.987034
Ghitm	-0.125741	6.374	0.651208	0.423505	0.987034
Tspan14	0.527566	4.70447	4.28734	0.0435849	0.987034
Ero1l	-0.208596	6.34569	1.61856	0.209181	0.987034
Psmc6	-0.155342	7.32024	1.55362	0.218413	0.987034
Cnih1	0.170159	6.04016	0.858647	0.358762	0.987034
Gmfb	0.46299	5.34848	5.18617	0.0270813	0.987034
Cgrrf1	0.267988	4.36648	0.875443	0.353953	0.987034
Mapk1ip1l	-0.245226	5.18322	1.29398	0.260741	0.987034
Fbxo34	-0.768667	3.99545	4.6428	0.0360287	0.987034
Tmem260	0.575698	4.10698	3.39695	0.0712523	0.987034
Exoc5	0.412153	4.92896	3.11426	0.0837205	0.987034
Ap5m1	-0.464265	3.68914	1.18587	0.281389	0.987034
Ttc5	-0.20129	5.33883	0.945543	0.33554	0.987034
Parp2	0.263604	5.60598	1.88203	0.176232	0.987034
Tmem55b	0.197282	5.18429	0.802821	0.374547	0.987034
Pnp	-0.122293	7.66667	0.921345	0.341743	0.987034
Zfp219	-0.55965	3.74931	1.95497	0.168227	0.987034
Hnrnpc	-0.160726	7.38996	1.37373	0.247227	0.987034
Oxa1l	0.20995	5.61817	0.980692	0.327776	0.987034
Lrp10	-0.205567	5.21158	0.903186	0.346503	0.987034
Prmt5	0.2673	4.6793	1.08071	0.303543	0.987034
Haus4	-0.203279	5.66879	1.1217	0.294645	0.987034
Dhrs4	-0.169534	5.78916	0.831059	0.366343	0.987034
Irf9	-0.75383	4.08374	4.84349	0.0323993	0.987034
Mdp1	0.48334	5.47849	6.48808	0.0139851	0.987034
Nedd8	-0.154408	8.63388	1.7907	0.186899	0.987034
Dhrs1	-0.314147	4.67481	1.40705	0.241156	0.987034
Ripk3	0.25883	5.38828	1.61465	0.209723	0.987034
Ctsg	-0.104586	12.1479	0.966866	0.330638	0.987034
Pspc1	-0.443233	4.74931	2.57276	0.115291	0.987034
Zmym5	-0.368808	4.54171	1.57018	0.216015	0.987034
Cryl1	0.641247	4.1915	4.24205	0.0446628	0.987034
Xpo4	0.513779	4.66112	4.02565	0.0502403	0.987034
Micu2	-0.286096	4.74519	1.22663	0.273366	0.987034
Gm49336	-0.420143	4.68709	2.37689	0.129452	0.987034
Mipep	-0.326474	4.1612	0.712163	0.403802	0.987034
Arl11	0.195813	5.35424	0.925248	0.340732	0.987034
Kpna3	-0.187259	5.13166	0.695833	0.408157	0.987034
Ints6	0.287225	5.14434	1.5972	0.212415	0.987034
Ctsb	0.256175	6.79616	3.6661	0.0612635	0.987034
Kif13b	-0.858447	3.75225	3.98982	0.0512349	0.987034
Elp3	0.41388	4.32908	2.23235	0.141436	0.987034
Esco2	-0.234297	5.07266	0.908938	0.345182	0.987034
Ccdc25	-0.372671	4.96773	2.25874	0.139156	0.987034
Clu	-0.598401	4.56895	3.53049	0.0661549	0.987034
R3hcc1	0.509235	4.00355	2.56447	0.115593	0.987034
Chmp7	0.262445	4.4078	0.887098	0.350796	0.987034
Ccar2	0.368525	3.90007	1.11609	0.295843	0.987034
Pdlim2	0.262479	4.13713	0.755187	0.388994	0.987034
Fndc3a	-0.275608	5.72543	1.73327	0.1945	0.987034
Rcbtb2	0.294262	5.34044	2.01571	0.161887	0.987034
Rb1	-0.277353	4.11744	0.714437	0.402004	0.987034
Lpar6	0.310197	4.53046	1.32783	0.254674	0.987034
Tpt1	-0.079976	12.1015	0.642581	0.426573	0.987034
Gpalpp1	-0.24955	4.61669	0.876052	0.353787	0.987034
Nufip1	0.326076	4.96411	1.87436	0.177099	0.987034
Rgcc	0.27018	9.01733	3.93209	0.0561996	0.987034
Naa16	-0.271316	4.58978	0.972113	0.328904	0.987034
Wbp4	-0.188602	5.90547	0.96793	0.329959	0.987034
Sugt1	-0.202192	6.37016	1.6847	0.200261	0.987034
Diaph3	-0.337289	4.74713	1.81727	0.183718	0.987034
Commd6	-0.167062	5.89663	0.761572	0.387011	0.987034
Uchl3	-0.175227	6.96215	1.61637	0.209485	0.987034
Rbm26	0.184086	5.57493	0.939781	0.337003	0.987034
Gpr180	0.289835	4.15921	0.903766	0.346349	0.987034
Abcc4	-0.386697	4.15718	1.45698	0.233093	0.987034
Dnajc3	-0.199351	8.04904	2.33451	0.133111	0.987034
Mbnl2	0.232288	5.8906	1.68863	0.199745	0.987034
Stk24	0.320981	5.9065	3.31203	0.0747669	0.987034
Ubac2	0.303261	5.33685	2.25604	0.139388	0.987034
Casp1	0.288159	5.4155	2.07708	0.155763	0.987034
Dcun1d5	-0.100983	7.29214	0.674352	0.415439	0.987034
Tmem123	0.199556	5.12307	0.864519	0.356947	0.987034
Birc2	0.505307	4.60559	4.08224	0.0487121	0.987034
Mtmr2	-0.402184	4.22012	1.45784	0.232998	0.987034
Fam76b	-0.310399	5.09824	1.79813	0.186003	0.987034
Ankrd49	-0.246384	5.43503	1.35558	0.249833	0.987034
Med17	-0.294497	4.81555	1.42265	0.238601	0.987034
4931406C07Rik	-0.269516	4.12616	0.722345	0.39943	0.987034
Taf1d	0.27114	6.51515	3.29106	0.0756639	0.987034
Smco4	0.217133	5.40579	1.13685	0.291442	0.987034
Zfp266	0.206979	5.01085	0.924318	0.340973	0.987034
Ppan	0.150974	5.9109	0.69362	0.408899	0.987034
Eif3g	-0.178037	7.12894	1.61325	0.21017	0.987034
Cdc37	-0.123507	7.5516	0.899563	0.347463	0.987034
Keap1	-0.237079	5.43039	1.2099	0.276643	0.987034
Atg4d	0.534676	4.03741	2.10669	0.154637	0.987034
Cdkn2d	-0.387978	6.08546	4.33507	0.0425249	0.987034
Slc44a2	0.271563	4.77374	1.27358	0.264485	0.987034
Tmed1	-0.202446	4.90514	0.70173	0.406192	0.987034
Carm1	0.398812	4.00962	1.47704	0.22995	0.987034
Yipf2	0.516667	3.7501	1.97452	0.166156	0.987034
Spc24	-0.25671	6.92864	3.4955	0.0674005	0.987034
Rab3d	0.367182	4.48913	1.65822	0.204027	0.987034
Ecsit	0.367794	5.18515	2.32232	0.134891	0.987034
Acp5	-0.218503	5.30724	0.902888	0.346813	0.987034
Herpud2	-0.578957	4.59391	4.34809	0.0421788	0.987034
Acad8	0.768015	4.11645	6.61248	0.0131491	0.987034
Thyn1	0.147786	6.55807	0.919025	0.342465	0.987034
Vps26b	-0.479418	4.55806	2.66645	0.108771	0.987034
Aplp2	-0.21565	4.78016	0.765364	0.385841	0.987034
Nfrkb	0.381029	4.04621	1.36653	0.247956	0.987034
Fli1	-0.252172	6.31633	2.46938	0.122395	0.987034
Srpr	-0.14388	6.21868	0.710727	0.40322	0.987034
Foxred1	-0.26456	4.12877	0.714868	0.401863	0.987034
Fam118b	0.756911	4.02554	5.47925	0.0232752	0.987034
Chek1	0.38948	4.51834	2.11789	0.151841	0.987034
Stt3a	0.249602	6.46125	2.8259	0.0989957	0.987034
Tmem218	0.431982	3.81292	1.41269	0.240228	0.987034
Nrgn	0.692224	4.28067	5.69736	0.0208164	0.987034
Vwa5a	0.791843	3.90177	5.70259	0.0207609	0.987034
Hspa8	-0.203096	10.8736	3.90797	0.0535886	0.987034
Sc5d	0.418349	4.33656	1.98505	0.165052	0.987034
Oaf	0.512461	3.67451	1.51688	0.223857	0.987034
Rnf26	0.251959	5.49553	1.46973	0.231377	0.987034
Dpagt1	0.363403	4.97593	2.23134	0.141527	0.987034
Vps11	-0.398293	3.73714	0.943808	0.33598	0.987034
Slc37a4	-0.622857	4.13862	3.57535	0.0644479	0.987034
Trappc4	-0.184212	6.80091	1.59194	0.212907	0.987034
Rps25	-0.148612	10.9101	1.8687	0.177771	0.987034
Arcn1	0.150079	5.99728	0.755814	0.388798	0.987034
Kmt2a	0.285707	5.7635	1.42522	0.245012	0.987034
Ube4a	-0.482576	4.23244	2.21304	0.143132	0.987034
Sidt2	0.784889	4.19955	6.36192	0.014891	0.987034
Pafah1b2	0.170027	5.3633	0.681255	0.413078	0.987034
Rexo2	-0.193224	7.6647	2.18859	0.145315	0.987034
Gm5617	0.453763	4.76026	3.2341	0.0783769	0.987034
Ncam1	0.267525	5.18663	1.38059	0.24585	0.987034
Rpl10-ps3	0.248007	4.424	0.724603	0.398745	0.987034
Sdhd	0.171792	7.23018	1.76483	0.190058	0.987034
Timm8b	-0.13953	7.45857	1.20237	0.278105	0.987034
1110032A03Rik	0.475259	4.14463	2.25504	0.139517	0.987034
Rdx	-0.292003	7.26596	4.91789	0.0311558	0.987034
Atm	0.377888	4.16125	1.53168	0.221644	0.987034
Cul5	-0.405866	5.54066	4.19984	0.0456954	0.987034
Ireb2	-0.367496	4.61136	1.68515	0.200202	0.987034
Psma4	-0.0943436	8.03789	0.636911	0.428608	0.987034
Pstpip1	-0.138109	5.93235	0.630162	0.43105	0.987034
Tspan3	0.528187	5.20314	6.40094	0.0146043	0.987034
Sin3a	-0.271489	4.79736	1.17085	0.284421	0.987034
Man2c1	0.70378	3.83167	3.41704	0.0704705	0.987034
Scamp2	0.165232	6.04319	0.868898	0.355742	0.987034
Edc3	-0.427623	4.06089	1.5782	0.214862	0.987034
Ubl7	-0.408611	4.10167	1.33554	0.253458	0.987034
Pml	-0.458936	4.39259	2.38462	0.128845	0.987034
Adpgk	-0.298473	5.12151	1.60516	0.211046	0.987034
Arih1	-0.19919	5.35671	0.93101	0.339247	0.987034
Tle3	0.268276	4.08723	0.711122	0.40309	0.987034
Anp32a	-0.159358	7.90648	1.65768	0.203849	0.987034
Calml4	1.00985	3.57619	6.64245	0.0129558	0.987034
Pias1	0.342363	4.76294	1.89396	0.174892	0.987034
Aagab	-0.465974	4.86639	3.36296	0.0726365	0.987034
Map2k1	-0.268397	4.88106	1.23543	0.271673	0.987034
Dennd4a	-0.299569	4.18157	0.821487	0.369097	0.987034
Ints14	0.357853	4.48814	1.70931	0.197058	0.987034
Dpp8	0.20079	4.93185	0.765644	0.385754	0.987034
Clpx	-0.578272	4.78994	4.83931	0.0324708	0.987034
Mtfmt	0.66079	3.86749	3.85778	0.0550901	0.987034
Oaz2	0.193896	4.66486	0.640596	0.427284	0.987034
Trip4	0.287455	3.79017	0.647315	0.424886	0.987034
Pclaf	-0.19233	8.64171	2.57687	0.114738	0.987034
Snx1	0.180233	5.3908	0.803421	0.37437	0.987034
Herc1	0.385908	5.28121	3.10624	0.0843711	0.987034
Rab8b	-0.307304	5.05545	1.85717	0.179062	0.987034
Lactb	-0.227115	5.7844	1.45463	0.233466	0.987034
Vps13c	-0.271376	5.08242	1.48792	0.228265	0.987034
Ice2	0.521559	3.84717	2.01537	0.161922	0.987034
Bnip2	-0.13457	6.69041	0.91597	0.343143	0.987034
Rnf111	0.273671	4.34572	0.954126	0.333377	0.987034
Sltm	0.123398	6.86925	0.869933	0.355459	0.987034
Mindy2	0.210845	4.96069	0.766238	0.385751	0.987034
Polr2m	0.124769	6.90664	0.827745	0.367293	0.987034
Zfp280d	0.328894	4.69871	1.87942	0.176526	0.987034
Mns1	-0.271041	4.21979	0.68862	0.410581	0.987034
Tex9	0.403438	3.69206	1.13095	0.292684	0.987034
Rfx7	-0.432024	5.05435	3.53927	0.0657638	0.987034
Nedd4	-0.204068	6.66194	1.87371	0.177173	0.987034
Slc17a5	0.459974	3.88264	1.58172	0.214609	0.987034
Cox7a2	-0.187252	8.92759	2.20771	0.144271	0.987034
Tmem30a	-0.208925	5.7848	1.30469	0.258801	0.987034
Senp6	-0.371396	6.62133	5.2516	0.0266289	0.987034
Phip	-0.179616	6.38377	1.27289	0.264613	0.987034
Hmgn3	0.340467	4.80869	2.02871	0.160567	0.987034
Pgm3	0.425976	4.68757	2.35131	0.13256	0.987034
Cyb5r4	0.331898	6.26255	4.38181	0.0414208	0.987034
Cep162	-0.648859	3.77577	2.52299	0.118506	0.987034
Syncrip	-0.251343	7.00272	3.70794	0.059854	0.987034
[truncated: 29,133 more rows]

## Sheet: Hematopoietic Stem Cell
Hematopoietic Stem Cell
[truncated: 31,054 more rows]

[truncated: 9 more sheets: Macrophage, Mast Cell, Megakaryocyte, Monocyte, Neutrophil, NK Cell, Plasma Cell, T-Cell, Unassigned]
